# Supplementary material for: pmTR database: population matched (pm) germline allelic variants of T-cell receptor (TR) loci
Source: Genes Immun. 2022 Apr 18;23(2):99–110. doi: 10.1038/s41435-022-00171-x (PMC9042698; doi:10.1038/s41435-022-00171-x)
Supplement: Supplementary file 2 — Supplementary dataset [file 41435_2022_171_MOESM2_ESM.xlsx]

## Sheet: Table S1
Supplementary Table S1: 1000 Genomes population information for 2548 individuals.
	Population	Description	Super population	Total Samples
	ACB	African Caribbean in Barbados	African	97
	ASW	African Ancestry in Southwest US	African	61
	ESN	Esan in Nigeria	African	100
	GWD	Gambian in Western Division, The Gambia - Mandinka	African	113
	LWK	Luhya in Webuye, Kenya	African	103
	MSL	Mende in Sierra Leone	African	90
	YRI	Yoruba in Ibadan, Nigeria	African	107
	CLM	Colombian in Medellin, Colombia	American	95
	MXL	Mexican Ancestry in Los Angeles, California	American	64
	PEL	Peruvian in Lima, Peru	American	85
	PUR	Puerto Rican in Puerto Rico	American	104
	CDX	Chinese Dai in Xishuangbanna, China	East Asian	100
	CHB	Han Chinese in Beijing, China	East Asian	106
	CHS	Han Chinese South	East Asian	105
	JPT	Japanese in Tokyo, Japan	East Asian	105
	KHV	Kinh in Ho Chi Minh City, Vietnam	East Asian	99
	CEU	Utah residents (CEPH) with Northern and Western European ancestry	European	99
	FIN	Finnish in Finland	European	105
	GBR	British in England and Scotland	European	100
	IBS	Iberian populations in Spain	European	107
	TSI	Toscani in Italy	European	111
	BEB	Bengali in Bangladesh	South Asian	86
	GIH	Gujarati Indian in Houston, TX	South Asian	106
	ITU	Indian Telugu in the UK	South Asian	102
	PJL	Punjabi in Lahore, Pakistan	South Asian	96
	STU	Sri Lankan Tamil in the UK	South Asian	102

## Sheet: Table S2
Supplementary Table S2: G1K functional alleles for TRA Locus with confidence level information, database mapping information, full sequence and haplotype support at both population and superpopulation level. The genes with blue background are pseudogenes.
	TRAV GENES
									African Populations							American Populations				East Asain Populations					European Populations					Soth Asian Populations					Super-Populations
	TRAV	ALLELE IDENTIFIER	IMGT Identifier	CONFIDENCE LEVEL	NYGC-2504	NYGC-3202	Lin et al, 2021	SEQUENCE	ACB	ASW	ESN	GWD	LWK	MSL	YRI	CLM	MXL	PEL	PUR	CDX	CHB	CHS	JPT	KHV	CEU	FIN	GBR	IBS	TSI	BEB	GIH	ITU	PJL	STU	AFR	AMR	EAS	EUR	SAS	Total
	TRAV1-1	TRAV1-1_1	TRAV1-1*01	AS1	P	P		ATGTGGGGAGCTTTCCTTCTCTATGTTTCCATGAAGATGGGAGGCACTGCAGGACAAAGCCTTGAGCAGCCCTCTGAAGTGACAGCTGTGGAAGGAGCCATTGTCCAGATAAACTGCACGTACCAGACATCTGGGTTTTATGGGCTGTCCTGGTACCAGCAACATGATGGCGGAGCACCCACATTTCTTTCTTACAATGCTCTGGATGGTTTGGAGGAGACAGGTCGTTTTTCTTCATTCCTTAGTCGCTCTGATAGTTATGGTTACCTCCTTCTACAGGAGCTCCAGATGAAAGACTCTGCCTCTTACTTCTGCGCTGTGAGAGA	127	74	118	136	119	95	121	125	106	146	134	177	189	195	191	179	116	116	121	108	117	113	132	132	140	142	790	511	931	578	659	3469
		TRAV1-1_2	TRAV1-1*02	AS1	P	P		ATGTGGGGAGCTTTCCTTCTCTATGTTTCCATGAAGATGGGAGGCACTGCAGGACAAAGCCTTGAGCAGCCCTCTGAAGTGACAGCTGTGGAAGGAGCCATTGTCCAGATAAACTGCACGTACCAGACATCTGGGTTTTATGGGCTGTCCTGGTACCAGCAACATGATGGCGGAGCACCCACATTTCTTTCTTACAATGGTCTGGATGGTTTGGAGGAGACAGGTCGTTTTTCTTCATTCCTTAGTCGCTCTGATAGTTATGGTTACCTCCTTCTACAGGAGCTCCAGATGAAAGACTCTGCCTCTTACTTCTGCGCTGTGAGAGA	49	37	62	67	64	65	72	65	21	23	73	23	23	15	19	19	82	94	79	105	105	58	77	72	51	62	416	182	99	465	320	1482
		TRAV1-1_3		AS2	P	P		ATGTGGGGAGCTTTCCTTCTCTATGTTTCCATGAAGATGGGAGGCACTGCAGGACAAAGCCTTGAGCAGCCCTCTGAAGTGACAGCTGTGGAAGGAGCCATTGTCCAGATGAACTGCACGTACCAGACATCTGGGTTTTATGGGCTGTCCTGGTACCAGCAACATGATGGCGGAGCACCCACATTTCTTTCTTACAATGCTCTGGATGGTTTGGAGGAGACAGGTCGTTTTTCTTCATTCCTTAGTCGCTCTGATAGTTATGGTTACCTCCTTCTACAGGAGCTCCAGATGAAAGACTCTGCCTCTTACTTCTGCGCTGTGAGAGA	17	11	19	19	21	19	20	0	0	1	1	0	0	0	0	0	0	0	0	1	0	0	0	0	0	0	126	2	0	1	0	129
		TRAV1-1_5		AS3	P	P		ATGTGGGGAGCTTTCCTTCTCTATGTTTCCATGAAGATGGGAGGCACTGCAGGACAAAGCCTTGAGCAGCCCTCTGAAGTGACAGCTGTGGAAGGAGCCATTGTCCAGATAAACTGCACGTACCAGACATCTGGGTTTTATGGGCTGTCCTGGTACCAGCAACATGATGGCGGAGCACCCACATTTCTTTCTTACAATGCTCTGGATGGTTTGGAGGAGACAGGTCGTTTTTCTTCATTCCTTAGTCGCTCTGATAGTTATGGTTACCTCCTTTTACAGGAGCTCCAGATGAAAGACTCTGCCTCTTACTTCTGCGCTGTGAGAGA	0	0	0	0	0	0	0	0	0	0	0	0	0	0	0	0	0	0	0	0	0	1	3	0	0	0	0	0	0	0	4	4
	TRAV1-2	TRAV1-2_1	TRAV1-2*01	AS1	NA	NA		ATGTGGGGAGTTTTCCTTCTTTATGTTTCCATGAAGATGGGAGGCACTACAGGACAAAACATTGACCAGCCCACTGAGATGACAGCTACGGAAGGTGCCATTGTCCAGATCAACTGCACGTACCAGACATCTGGGTTCAACGGGCTGTTCTGGTACCAGCAACATGCTGGCGAAGCACCCACATTTCTGTCTTACAATGTTCTGGATGGTTTGGAGGAGAAAGGTCGTTTTTCTTCATTCCTTAGTCGGTCTAAAGGGTACAGTTACCTCCTTTTGAAGGAGCTCCAGATGAAAGACTCTGCCTCTTACCTCTGTGCT	147	88	154	170	168	143	155	161	108	138	175	156	141	148	151	139	176	159	175	186	192	144	186	150	156	165	1025	582	735	888	801	4031
		TRAV1-2_2		AS2	NA	P	TRAV1-2*01_n01	ATGTGGGGAGTTTTCCTTCTTTATGTTTCCATGAAGATGGGAGGCACTACAGGACAAAACATTGACCAGCCCACTGAGATGACAGCTACGGAAGGTGCCATTGTCCAGATCAACTGCACGTACCAGACATCTGGGTTCAACGGGCTGTTCTGGTACCAGCAACATGCTGGCGAAGCACCTACATTTCTGTCTTACAATGTTCTGGATGGTTTGGAGGAGAAAGGTCGTTTTTCTTCATTCCTTAGTCGGTCTAAAGGGTACAGTTACCTCCTTTTGAAGGAGCTCCAGATGAAAGACTCTGCCTCTTACCTCTGTGCT	47	34	46	56	38	37	59	29	20	32	32	44	71	60	59	59	22	51	25	27	30	28	26	54	36	39	317	113	293	155	183	1061
	TRAV2	TRAV2_1	TRAV2*01	AS1	P	P		ATGGCTTTGCAGAGCACTCTGGGGGCGGTGTGGCTAGGGCTTCTCCTCAACTCTCTCTGGAAGGTTGCAGAAAGCAAGGACCAAGTGTTTCAGCCTTCCACAGTGGCATCTTCAGAGGGAGCTGTGGTGGAAATCTTCTGTAATCACTCTGTGTCCAATGCTTACAACTTCTTCTGGTACCTTCACTTCCCGGGATGTGCACCAAGACTCCTTGTTAAAGGCTCAAAGCCTTCTCAGCAGGGACGATACAACATGACCTATGAACGGTTCTCTTCATCGCTGCTCATCCTCCAGGTGCGGGAGGCAGATGCTGCTGTTTACTACTGTGCTGTGGAGGA	182	114	189	215	187	163	201	182	126	169	198	199	210	209	210	198	198	210	200	211	222	171	212	204	191	204	1251	675	1026	1041	982	4975
		TRAV2_2		AS2	P	P		ATGGCTTTGCAGAGCACTCTGGGGGCGGTGTGGCTAGGGCTTCTCCTCAACTCTCTCTGGAAGGTTGCAGAAAGCAAGGACCAAGTGTTTCAGCCTTCCACAGTGGCATCTTCAGAGGGAGCTGTGGTGGAAATCTTCTGTAATCACTCTGTGTCCAATGCTTACAACTTCTTCTGGTACCTTCACTTCCCGGGATGTGCACCAAGACTCCTTGTTAAAGGCTCAAAGCCTTCTCAGCAGGGACGATACAACATGACCTATGAACGGTTCTCTTCATCGCTGCTCATCCTCCAGGTGTGGGAGGCAGATGCTGCTGTTTACTACTGTGCTGTGGAGGA	10	8	11	11	16	17	12	5	0	0	10	0	0	0	0	0	0	0	0	2	0	0	0	0	1	0	85	15	0	2	1	103
	TRAV3	TRAV3_1	TRAV3*01	AS1	P	P		ATGGCCTCTGCACCCATCTCGATGCTTGCGATGCTCTTCACATTGAGTGGGCTGAGAGCTCAGTCAGTGGCTCAGCCGGAAGATCAGGTCAACGTTGCTGAAGGGAATCCTCTGACTGTGAAATGCACCTATTCAGTCTCTGGAAACCCTTATCTTTTTTGGTATGTTCAATACCCCAACCGAGGCCTCCAGTTCCTTCTGAAATACATCACAGGGGATAACCTGGTTAAAGGCAGCTATGGCTTTGAAGCTGAATTTAACAAGAGCCAAACCTCCTTCCACCTGAAGAAACCATCTGCCCTTGTGAGCGACTCCGCTTTGTACTTCTGTGCTGTGAGAGACA	194	122	199	226	205	180	214	190	127	170	208	200	212	209	209	198	195	210	195	211	219	168	207	199	189	201	1340	695	1028	1030	964	5057
		TRAV3_2		AS2	P	P		ATGGCCTCTGCACCCATCTCGATGCTTGCGATGCTCTTCACATTGAGTGGGCTGAGAGCTCAGTCAGTGGCTCAGCCGGAAGATCAGGTCAAGGTTGCTGAAGGGAATCCTCTGACTGTGAAATGCACCTATTCAGTCTCTGGAAACCCTTATCTTTTTTGGTATGTTCAATACCCCAACCGAGGCCTCCAGTTCCTTCTGAAATACATCACAGGGGATAACCTGGTTAAAGGCAGCTATGGCTTTGAAGCTGAATTTAACAAGAGCCAAACCTCCTTCCACCTGAAGAAACCATCTGCCCTTGTGAGCGACTCCGCTTTGTACTTCTGTGCTGTGAGAGACA	0	0	0	0	0	0	0	0	1	0	0	0	0	0	0	0	3	0	5	3	3	4	5	5	3	3	0	1	0	14	20	35
	TRAV4	TRAV4_1	TRAV4*01	AS1	P	P		ATGAGGCAAGTGGCGAGAGTGATCGTGTTCCTGACCCTGAGTACTTTGAGCCTTGCTAAGACCACCCAGCCCATCTCCATGGACTCATATGAAGGACAAGAAGTGAACATAACCTGTAGCCACAACAACATTGCTACAAATGATTATATCACGTGGTACCAACAGTTTCCCAGCCAAGGACCACGATTTATTATTCAAGGATACAAGACAAAAGTTACAAACGAAGTGGCCTCCCTGTTTATCCCTGCCGACAGAAAGTCCAGCACTCTGAGCCTGCCCCGGGTTTCCCTGAGCGACACTGCTGTGTACTACTGCCTCGTGGGTGACA	190	116	195	222	204	172	210	186	126	169	208	189	210	205	205	189	195	210	196	211	218	172	210	204	190	203	1309	689	998	1030	979	5005
		TRAV4_2		AS2	P	P		ATGAGGCAAGTGGCGAGAGTGATCGTGTTCCTGACCCTGAGTACTTTGAGCCTTGCTAAGACCACCCAGCCCGTCTCCATGGACTCATATGAAGGACAAGAAGTGAACATAACCTGTAGCCACAACAACATTGCTACAAATGATTATATCACGTGGTACCAACAGTTTCCCAGCCAAGGACCACGATTTATTATTCAAGGATACAAGACAAAAGTTACAAACGAAGTGGCCTCCCTGTTTATCCCTGCCGACAGAAAGTCCAGCACTCTGAGCCTGCCCCGGGTTTCCCTGAGCGACACTGCTGTGTACTACTGCCTCGTGGGTGACA	4	4	5	2	1	8	4	0	0	0	0	0	0	0	0	0	0	0	0	0	0	0	0	0	0	0	28	0	0	0	0	28
		TRAV4_3		AS2	P	P		ATGAGGCAAGTGGCGAGAGTGATCGTGTTCCTGACCCTGAGTACTTTGAGCCTTGCTAAGACCACCCAGCCCATCTCCATGGACTCATATGAAGGACAAGAAGTGAACATAACCTGTAGCCACAACAACATTGCTACAAATGATTATATCACGTGGTACCAACAGTTTCCCAGCCAAGGACCACGATTTATTATTCAAGGATACAAGACAAAAGTTACAAACGAAGTGGCCTCCCTGTTTATCCCTGCCGACAGAAAGTCCAGCACTCTGAGCCTACCCCGGGTTTCCCTGAGCGACACTGCTGTGTACTACTGCCTCGTGGGTGACA	0	0	0	0	0	0	0	0	0	0	0	11	1	5	0	9	0	0	0	0	0	0	0	0	0	0	0	0	26	0	0	26
		TRAV4_4		AS2	P	P		ATGAGGCAAGTGGCGAGAGTGATCGTGTTCCTGACCCTGAGTACTTTGAGCCTTGCTAAGATCACCCAGCCCATCTCCATGGACTCATATGAAGGACAAGAAGTGAACATAACCTGTAGCCACAACAACATTGCTACAAATGATTATATCACGTGGTACCAACAGTTTCCCAGCCAAGGACCACGATTTATTATTCAAGGATACAAGACAAAAGTTACAAACGAAGTGGCCTCCCTGTTTATCCCTGCCGACAGAAAGTCCAGCACTCTGAGCCTGCCCCGGGTTTCCCTGAGCGACACTGCTGTGTACTACTGCCTCGTGGGTGACA	0	1	0	0	0	0	0	4	2	1	0	0	0	0	0	0	3	0	3	3	3	0	0	0	0	0	1	7	0	12	0	20
	TRAV5	TRAV5_1	TRAV5*01	AS1	P	P		ATGAAGACATTTGCTGGATTTTCGTTCCTGTTTTTGTGGCTGCAGCTGGACTGTATGAGTAGAGGAGAGGATGTGGAGCAGAGTCTTTTCCTGAGTGTCCGAGAGGGAGACAGCTCCGTTATAAACTGCACTTACACAGACAGCTCCTCCACCTACTTATACTGGTATAAGCAAGAACCTGGAGCAGGTCTCCAGTTGCTGACGTATATTTTTTCAAATATGGACATGAAACAAGACCAAAGACTCACTGTTCTATTGAATAAAAAGGATAAACATCTGTCTCTGCGCATTGCAGACACCCAGACTGGGGACTCAGCTATCTACTTCTGTGCAGAGAGTA	190	121	194	218	194	174	206	190	128	170	208	200	211	210	207	197	198	210	200	214	222	172	212	204	192	203	1297	696	1025	1044	983	5045
		TRAV5_2		AS2	NA	NA		ATGAAGACATTTGCTGGATTTTCGTTCCTGTTTTTGTGGCTGCAGCTGGACTGTATGAGTAGAGGAGAGGATGTAGAGCAGAGTCTTTTCCTGAGTGTCCGAGAGGGAGACAGCTCCGTTATAAACTGCACTTACACAGACAGCTCCTCCACCTACTTATACTGGTATAAGCAAGAACCTGGAGCAGGTCTCCAGTTGCTGACGTATATTTTTTCAAATATGGACATGAAACAAGACCAAAGACTCACTGTTCTATTGAATAAAAAGGATAAACATCTGTCTCTGCGCATTGCAGACACCCAGACTGGGGACTCAGCTATCTACTTCTGTGCAGAGAGTA	2	1	5	8	12	5	7	0	0	0	0	0	0	0	0	0	0	0	0	0	0	0	0	0	0	0	40	0	0	0	0	40
		TRAV5_3		AS3	NA	NA		ATGAAGACATTTGCTGGATTTTCGTTCCTGTTTTTGTGGCTGCAGCTGGACTGTATGAGTAGAGGAGAGGATGTAGAGCAGAGTCTTTTCCTGAGTGTCCCAGAGGGAGACAGCTCCGTTATAAACTGCACTTACACAGACAGCTCCTCCACCTACTTATACTGGTATAAGCAAGAACCTGGAGCAGGTCTCCAGTTGCTGACGTATATTTTTTCAAATATGGACATGAAACAAGACCAAAGACTCACTGTTCTATTGAATAAAAAGGATAAACATCTGTCTCTGCGCATTGCAGACACCCAGACTGGGGACTCAGCTATCTACTTCTGTGCAGAGAGTA	2	0	1	0	0	1	1	0	0	0	0	0	0	0	0	0	0	0	0	0	0	0	0	0	0	0	5	0	0	0	0	5
	TRAV6	TRAV6_1	TRAV6*02	AS1	P	P		ATGGCTTTTTGGCTGAGAAGGCTGGGTCTACATTTCAGGCCACATTTGGGGAGACGAATGGAGTCATTCCTGGGAGGTGTTTTGCTGATTTTGTGGCTTCAAGTGGACTGGGTGAAGAGCCAAAAGATAGAACAGAATTCCGAGGCCCTGAACATTCAGGAGGGTAAAACGGCCACCCTGACCTGCAACTATACAAACTATTCTCCAGCATACTTACAGTGGTACCGACAAGATCCAGGAAGAGGCCCTGTTTTCTTGCTACTCATACGTGAAAATGAGAAAGAAAAAAGGAAAGAAAGACTGAAGGTCACCTTTGATACCACCCTTAAACAGAGTTTGTTTCATATCACAGCCTCCCAGCCTGCAGACTCAGCTACCTACCTCTGTGCTCTAGACA	132	76	122	147	116	120	134	107	81	95	113	108	122	118	128	114	117	121	112	119	133	99	155	112	111	118	847	396	590	602	595	3030
		TRAV6_2		AS2	P	P		ATGGCTTTTTGGCTGAGAAGCCTGGGTCTACATTTCAGGCCACATTTGGGGAGACGAATGGAGTCATTCCTGGGAGGTGTTTTGCTGATTTTGTGGCTTCAAGTGGACTGGGTGAAGAGCCAAAAGATAGAACAGAATTCCGAGGCTCTGAACATTCAGGAGGGTAAAACGGCCACCCTGACCTGCAACTATACAAACTATTCTCCAGCATACTTACAGTGGTACCGACAAGATCCAGGAAGAGGCCCTGTTTTCTTGCTACTCATACGTGAAAATGAGAAAGAAAAAAGGAAAGAAAGACTGAAGGTCACCTTTGATACCACCCTTAAACAGAGTTTGTTTCATATCACAGCCTCCCAGCCTGCAGACTCAGCTACCTACCTCTGTGCTCTAGACA	15	14	26	33	23	24	23	8	12	25	16	58	64	59	54	69	7	45	12	13	12	32	19	41	33	27	158	61	304	89	152	764
		TRAV6_3	TRAV6*03	AS1	P	P		ATGGCTTTTTGGCTGAGAAGGCTGGGTCTACATTTTAGGCCACATTTGGGGAGACGAATGGAGTCATTCCTGGGAGGTGTTTTGCTGATTTTGTGGCTTCAAGTGGACTGGGTGAAGAGCCAAAAGATAGAACAGAATTCCGAGGCCCTGAACATTCAGGAGGGTAAAACGGCCACCCTGACCTGCAACTATACAAACTATTCTCCAGCATACTTACAGTGGTACCGACAAGATCCAGGAAGAGGCCCTGTTTTCTTGCTACTTATACGTGAAAATGAGAAAGAAAAAAGGAAAGAAAGACTGAAGGTCACCTTTGATACCACCCTTAAACAGAGTTTGTTTCATATCACAGCCTCCCAGCCTGCAGACTCAGCTACCTACCTCTGTGCTCTAGACA	26	18	23	20	29	19	21	38	11	8	44	24	24	29	27	14	55	22	52	61	59	29	27	38	30	35	156	101	118	249	159	783
		TRAV6_4	TRAV6*01	AS1	P	P		ATGGCTTTTTGGCTGAGAAGGCTGGGTCTACATTTCAGGCCACATTTGGGGAGACGAATGGAGTCATTCCTGGGAGGTGTTTTGCTGATTTTGTGGCTTCAAGTGGACTGGGTGAAGAGCCAAAAGATAGAACAGAATTCCGAGGCCCTGAACATTCAGGAGGGTAAAACGGCCACCCTGACCTGCAACTATACAAACTATTCCCCAGCATACTTACAGTGGTACCGACAAGATCCAGGAAGAGGCCCTGTTTTCTTGCTACTCATACGTGAAAATGAGAAAGAAAAAAGGAAAGAAAGACTGAAGGTCACCTTTGATACCACCCTTAAACAGAGTTTGTTTCATATCACAGCCTCCCAGCCTGCAGACTCAGCTACCTACCTCTGTGCTCTAGACA	12	6	21	13	25	14	23	16	5	8	18	1	0	0	1	0	8	11	17	16	15	3	7	3	13	8	114	47	2	67	34	264
		TRAV6_5		AS2	P	P	TRAV6*02_n01	ATGGCTTTTTGGCTGAGAAGCCTGGGTCTACATTTCAGGCTACATTTGGGGAGACGAATGGAGTCATTCCTGGGAGGTGTTTTGCTGATTTTGTGGCTTCAAGTGGACTGGGTGAAGAGCCAAAAGATAGAACAGAATTCCGAGGCTCTGAACATTCAGGAGGGTAAAACGGCCACCCTGACCTGCAACTATACAAACTATTCTCCAGCATACTTACAGTGGTACCGACAAGATCCAGGAAGAGGCCCTGTTTTCTTGCTACTCATACGTGAAAATGAGAAAGAAAAAAGGAAAGAAAGACTGAAGGTCACCTTTGATACCACCCTTAAACAGAGTTTGTTTCATATCACAGCCTCCCAGCCTGCAGACTCAGCTACCTACCTCTGTGCTCTAGACA	0	1	0	0	0	0	0	21	18	34	14	7	2	2	0	0	5	5	6	3	1	8	4	8	4	15	1	87	11	20	39	158
		TRAV6_6	TRAV6*04	AS1	P	P		ATGGCTTTTTGGCTGAGAAGGCTGGGTCTACATTTCAGGCCACATTTGGGGAGACGAATGGAGTCATTCCTGGGAGGTGTTTTGCTGATTTTGTGGCTTCAAGTGGACTGGGTGAAGAGCCAAAAGATAGAACAGAATTCCGAGGCCCTGAACATTCAGGAGGGTAAAACGGCCACCCTGACCTGCAACTATACAAACTATTCTCCAGCATACTTACAGTGGTACCGACAAGATCCAGGAAGAGGCCCTGTTTTCTTGCTACTCATACGTGAAAATGAGAAAGAAAAAAGGAAAGAAAGACTGAAGGTCACCTTTGATACCACCCTTAAACAGAGTTTGTTTCATGTCACAGCCTCCCAGCCTGCAGACTCAGCTACCTACCTCTGTGCTCTAGACA	3	2	2	8	4	3	7	0	0	0	0	0	0	0	0	0	0	0	0	1	0	0	0	0	0	0	29	0	0	1	0	30
		TRAV6_7		AS3	P	P		ATGGCTTTTTGGCTGAGAAGCCTGGGTCTACATTTCAGGCCACATTTGGGGAGACGAATGGAGTCATTCCTGGGAGGTGTTTTGCTGATTTTGTGGCTTCAAGTGGACTGGGTGAAGAGCCAAAAGATAGAACAGAATTCCGAGGCTCTGAACATTCAGGAGGGTAAAACGGCCACCCTGACCTGCAACTATACAAACTATTCTCCAGCATACTTACAGTGGTACTGACAAGATCCAGGAAGAGGCCCTGTTTTCTTGCTACTCATACGTGAAAATGAGAAAGAAAAAAGGAAAGAAAGACTGAAGGTCACCTTTGATACCACCCTTAAACAGAGTTTGTTTCATATCACAGCCTCCCAGCCTGCAGACTCAGCTACCTACCTCTGTGCTCTAGACA	2	1	4	0	5	0	3	0	0	0	0	0	0	0	0	0	0	0	0	0	0	0	0	0	0	0	15	0	0	0	0	15
		TRAV6_8		AS3	P	P	TRAV6*02_n02	ATGGCTTTTTGGCTGAGAAGGCTGGGTCTACATTTCAGGCCACATTTGGGGAGACGAATGGAGTCATTCCTGGGAGGTGTTTTGCTGATTTTGTGGCTTCAAGTGGACTGGGTGAAGAGCCAAAAGATAGAACAGAATTCCGTGGCCCTGAACATTCAGGAGGGTAAAACGGCCACCCTGACCTGCAACTATACAAACTATTCTCCAGCATACTTACAGTGGTACCGACAAGATCCAGGAAGAGGCCCTGTTTTCTTGCTACTCATACGTGAAAATGAGAAAGAAAAAAGGAAAGAAAGACTGAAGGTCACCTTTGATACCACCCTTAAACAGAGTTTGTTTCATATCACAGCCTCCCAGCCTGCAGACTCAGCTACCTACCTCTGTGCTCTAGACA	2	3	2	5	3	0	3	0	0	0	0	0	0	0	0	0	0	0	0	0	0	0	0	0	0	0	18	0	0	0	0	18
		TRAV6_9	TRAV6*02	AS1	P	P		ATGGCTTTTTGGCTGAGAAGCCTGGGTCTACATTTCAGGCCACATTTGGGGAGACGAATGGAGTCATTCCTGGGAGGTGTTTTGCTGATTTTGTGGCTTCAAGTGGACTGGGTGAAGAGCCAAAAGATAGAACAGAATTCCGAGGCCCTGAACATTCAGGAGGGTAAAACGGCCACCCTGACCTGCAACTATACAAACTATTCTCCAGCATACTTACAGTGGTACCGACAAGATCCAGGAAGAGGCCCTGTTTTCTTGCTACTCATACGTGAAAATGAGAAAGAAAAAAGGAAAGAAAGACTGAAGGTCACCTTTGATACCACCCTTAAACAGAGTTTGTTTCATATCACAGCCTCCCAGCCTGCAGACTCAGCTACCTACCTCTGTGCTCTAGACA	0	0	0	0	0	0	0	0	0	0	3	0	0	1	0	0	3	1	0	1	1	1	0	0	0	0	0	3	1	6	1	11
		TRAV6_10		AS3	P	P		ATGGCTTTTTGGCTGAGAAGGCTGGGTCTACATTTCAGGCCACATTTGGGGAGACGAATGGAGTCATTCCTGGGAGGTGTTTTGCTGATTTTGTGGCTTCAAGTGGACTGGGTGAAGAGCCAAAAGATAGAACAGAATTCCGAGGCCCTGAACATTCAGGAGGGTAAAACGGACACCCTGACCTGCAACTATACAAACTATTCTCCAGCATACTTAGAGTGGTACCGACAAGATCCAGGAAGAGGCCCTGTTTTCTTGCTACTCATACGTGAAAATGAGAAAGAAAAAAGGAAAGAAAGACTGAAGGTCACCTTTGATACCACCCTTAAACAGAGTTTGTTTCATATCACAGCCTCCCAGCCTGCAGACTCAGCTACCTACCTCTGTGCTCTAGACA	0	0	0	0	0	0	0	0	1	0	0	0	0	0	0	0	3	5	1	0	1	0	0	0	0	0	0	1	0	10	0	11
	TRAV7	TRAV7_1	TRAV7*01	AS1	P	P		ATGGAGAAGATGCGGAGACCTGTCCTAATTATATTTTGTCTATGTCTTGGCTGGGCAAATGGAGAAAACCAGGTGGAGCACAGCCCTCATTTTCTGGGACCCCAGCAGGGAGACGTTGCCTCCATGAGCTGCACGTACTCTGTCAGTCGTTTTAACAATTTGCAGTGGTACAGGCAAAATACAGGGATGGGTCCCAAACACCTATTATCCATGTATTCAGCTGGATATGAGAAGCAGAAAGGAAGACTAAATGCTACATTACTGAAGAATGGAAGCAGCTTGTACATTACAGCCGTGCAGCCTGAAGATTCAGCCACCTATTTCTGTGCTGTAGATG	191	121	193	214	193	176	206	183	124	169	203	200	212	208	210	198	186	202	195	206	217	168	207	200	189	199	1294	679	1028	1006	963	4970
		TRAV7_2		AS2	P	P		ATGGAGAAGATGCGGAGACCTGTCCTAATTATATTTTGTCTATGTCTTGGCTGGGCAAATGGAGAAAACCAGGTGGAGCACAGCCCTCATTTTCTGGGACCCCAGCAGGGAGACGTTGCCTCCATGAGCTGCACGTACTCTGTCAGTCGTTTTAACAATTTGCAGTGGTACAGGCAAAATACAGGGATGGGTCCCAAACACCTATTATCCATGTATTCAGCTGGATATGAGAAGCAGAAAGGAAGACTAAATGCTACATTACTGAAGAATGGAAGCAGCTTGTACATTACAGCCATGCAGCCTGAAGATTCAGCCACCTATTTCTGTGCTGTAGATG	1	0	0	1	1	1	0	3	3	0	3	0	0	0	0	0	11	7	4	8	4	2	2	2	0	1	4	9	0	34	7	54
		TRAV7_3		AS2	P	P		ATGGAGAAGATGCGGAGACCTGTCCTAATTATATTTTGTCTATGTCTTGGCTGGGCAAATGGAGAAAACCAGGTGGAGCACAGCCCTCATTTTCTGGGACCCCAGCAGGGAGACGTTGCCCCCATGAGCTGCATGTACTCTGTCAGTCGTTTTAACAATTTGCAGTGGTACAGGCAAAATACAGGGATGGGTCCCAAACACCTATTATCCATGTATTCAGCTGGATATGAGAAGCAGAAAGGAAGACTAAATGCTACATTACTGAAGAATGGAAGCAGCTTGTACATTACAGCCGTGCAGCCTGAAGATTCAGCCACCTATTTCTGTGCTGTAGATG	2	1	6	6	11	1	8	0	0	0	1	0	0	0	0	0	0	0	0	0	0	0	0	0	0	0	35	1	0	0	0	36
		TRAV7_4		AS3	P	P		ATGGAGAAGATGCGGAGACCTGTCCTAATTATATTTTGTCTATGTCTTGGCTGGGCAAATGGAGAAAACCAGGTGGAGCACAGCCCTCATTTTCTGGGACCCCAGCAGGGAGACGTTGCCTCCATGAGCTGCACGTACTCTGTCAGTCGTTTTAACAATTTGCAGTGGTACAGGCAAAATACAGGGATGGGTCCCAAACACCTATTATCCATGTATTCAGCTGGATATGAGAAGCAGAAAGGAAGACTAAATGCTACATTACTGAAGAATGGAAGCAGCTTGTACATTACAGCTGTGCAGCCTGAAGATTCAGCCACCTATTTCTGTGCTGTAGATG	0	0	0	0	0	0	0	0	0	0	0	0	0	0	0	0	0	0	0	0	0	0	0	0	1	4	0	0	0	0	5	5
		TRAV7_5		AS3	P	P		ATGGAGAAGATGCGGAGACCTGTCCTAATTATATTTTGTCTATGTCTTGGCTGGGCAAATGGAGAAAACCAGGTGGAGCACAGCCCTCATTTTCTGGGACCCCAGCAGGGAGACGTTGCCCCCATGAGCTGCACGTACTCTGTCAGTCGTTTTAACAATTTGCAGTGGTACAGGCAAAATACAGGGATGGGTCCCAAACACCTATTATCCATGTATTCAGCTGGATATGAGAAGCAGAAAGGAAGACTAAATGCTACATTACTGAAGAATGGAAGCAGCTTGTACATTACAGCCGTGCAGCCTGAAGATTCAGCCACCTATTTCTGTGCTGTAGATG	0	0	0	4	0	2	0	0	0	0	0	0	0	0	0	0	0	0	0	0	0	0	0	0	0	0	6	0	0	0	0	6
	TRAV8-1	TRAV8-1_1	TRAV8-1*01	AS1	P	P		ATGCTCCTGTTGCTCATACCAGTGCTGGGGATGATTTTTGCCCTGAGAGATGCCAGAGCCCAGTCTGTGAGCCAGCATAACCACCACGTAATTCTCTCTGAAGCAGCCTCACTGGAGTTGGGATGCAACTATTCCTATGGTGGAACTGTTAATCTCTTCTGGTATGTCCAGTACCCTGGTCAACACCTTCAGCTTCTCCTCAAGTACTTTTCAGGGGATCCACTGGTTAAAGGCATCAAGGGCTTTGAGGCTGAATTTATAAAGAGTAAATTCTCCTTTAATCTGAGGAAACCCTCTGTGCAGTGGAGTGACACAGCTGAGTACTTCTGTGCCGTGAATGC	184	116	190	213	199	172	201	189	128	169	207	200	211	209	210	198	198	210	200	214	221	170	212	204	192	204	1275	693	1028	1043	982	5021
		TRAV8-1_2		AS2	P	P		ATGCTCCTGTTGCTCATACCAGTGCTGGGGATGATTTTTGCCCTGAGAGATGCCAGAGCCCAGTCTGTGAGCCAGCATAACCACCACGTAATTCTCTCTGAAGCAGCCTCACTGGAGTTGGGATGCAACTATTCCTATGGTGGAACTGTTAATCTCTTCTGGTATGTCCAGTACCCTGGTCAACACCTTCAGCTTCTCCTCAAGTACTTTTCAGGGGATCCACTGGTTAAAGGCATCAAGGGCTTTGAGGCTGAATTTATAAAGAGTAAATTCTCCTTTAATCTGAGGAAACCCTCTGTGCAATGGAGTGACACAGCTGAGTACTTCTGTGCCGTGAATGC	8	3	8	10	2	7	8	1	0	1	0	0	0	0	0	0	0	0	0	0	0	0	0	0	0	0	46	2	0	0	0	48
		TRAV8-1_3		AS2	P	P		ATGCTCCTGTTGCTCATACCAGTGCTGGGGATGATTTTTGCCCTGAGAGATGCCAGAGCCCAGTCTGTGAGCCAGCATAACCACCACATAATTCTCTCTGAAGCAGCCTCACTGGAGTTGGGATGCAACTATTCCTATGGTGGAACTGTTAATCTCTTCTGGTATGTCCAGTACCCTGGTCAACACCTTCAGCTTCTCCTCAAGTACTTTTCAGGGGATCCACTGGTTAAAGGCATCAAGGGCTTTGAGGCTGAATTTATAAAGAGTAAATTCTCCTTTAATCTGAGGAAACCCTCTGTGCAGTGGAGTGACACAGCTGAGTACTTCTGTGCCGTGAATGC	2	3	2	3	5	1	5	0	0	0	0	0	0	0	0	0	0	0	0	0	1	0	0	0	0	0	21	0	0	1	0	22
	TRAV8-2	TRAV8-2_1	TRAV8-2*01	AS1	P	P		ATGCTCCTGCTGCTCGTCCCAGTGCTCGAGGTGATTTTTACTCTGGGAGGAACCAGAGCCCAGTCGGTGACCCAGCTTGACAGCCACGTCTCTGTCTCTGAAGGAACCCCGGTGCTGCTGAGGTGCAACTACTCATCTTCTTATTCACCATCTCTCTTCTGGTATGTGCAACACCCCAACAAAGGACTCCAGCTTCTCCTGAAGTACACATCAGCGGCCACCCTGGTTAAAGGCATCAACGGTTTTGAGGCTGAATTTAAGAAGAGTGAAACCTCCTTCCACCTGACGAAACCCTCAGCCCATATGAGCGACGCGGCTGAGTACTTCTGTGTTGTGAGTGA	138	87	133	150	119	115	145	145	88	113	171	69	103	101	100	91	177	178	169	174	188	106	139	120	107	125	887	517	464	886	597	3351
		TRAV8-2_2		AS2	P	P	TRAV8-2*01_n02	ATGCTCCTGCTGCTCGTCCCAGTGCTCGAGGTGATTTTTACCCTGGGAGGAACCAGAGCCCAGTCGGTGACCCAGCTTGACAGCCACGTCTCTGTCTCTGAAGGAACCCCGGTGCTGCTGAGGTGCAACTACTCATCTTCTTATTCACCGTCTCTCTTCTGGTATGTGCAACACCCCAACAAAGGACTCCAGCTTCTCCTGAAGTACACATCAGCGGCCACCCTGGTTAAAGGTATCAACGGTTTTGAGGCTGAATTTAAGAAGAGTGAAACCTCCTTCCACCTGACGAAACCCTCAGCCCATATGAGCGACGCGGCTGAGTACTTCTGTGTTGTGAGTGA	27	22	41	40	55	41	42	30	37	50	18	54	57	48	56	41	12	10	14	20	19	31	46	43	54	35	268	135	256	75	209	943
		TRAV8-2_3		AS2	P	P	TRAV8-2*01_n01	ATGCTCCTGCTGCTCGTCCCAGTGCTCGAGGTGATTTTTACCCTGGGAGGAACCAGAGCCCAGTCGGTGACCCAGCTTGACAGCCACGTCTCTGTCTCTGAAGGAACCCCGGTGCTGCTGAGGTGCAACTACTCATCTTCTTATTCACCGTCTCTCTTCTGGTATGTGCAACACCCCAACAAAGGACTCCAGCTTCTCCTGAAGTACACATCAGCGGCCACCCTGGTTAAAGGCATCAACGGTTTTGAGGCTGAATTTAAGAAGAGTGAAACCTCCTTCCACCTGACGAAACCCTCAGCCCATATGAGCGACGCGGCTGAGTACTTCTGTGTTGTGAGTGA	22	10	23	25	31	21	23	15	3	7	17	70	44	49	39	44	9	22	16	19	14	21	19	31	21	26	155	42	246	80	118	641
		TRAV8-2_4		AS2	NA	NA		ATGCTCCTGCTGCTCGTCCCAGTGCTCGAGGTGATTTTTACCCTGGGAGGAACCAGAGCCCAGTCGGTGACCCAGCTTGACAGCCACGTCTCTGTCTCTGAAGGAACCCCGGTGCTGCTGAGGTGCAACTACTCATCTTCTTATTCACCGTCTCTCTTCTGGTATGTGCAACACCCCAACAAAGGACTCCAGCTTCTCCTGAAGTACACATCAGCGGCCACCCTGGTTAAAGGCATCAACGGTTTTGAGGCTGAATTTAAGAAGAGTGAAACCTCCTTCCACCTGACGAAACCCTCAGCCCATATGAGCGACGCGGCTGAGTACTTCTGTGCTGTGAGTGA	1	0	3	0	0	0	1	0	0	0	1	7	4	6	9	16	0	0	0	0	1	9	2	6	4	5	5	1	42	1	26	75
		TRAV8-2_5		AS2	NA	NA		ATGCTCCTGCTGCTCGTCCCAGTGCTCGAGGTGATTTTTACTCTGGGAGGAACCAGAGCCCAGTCGGTGACCCAGCTTGACAGCCACGTCTCTGTCTCTGAAGGAACCCCGGTGCTGCTGAGGTGCAACTACTCATCTTCTTATTCACCATCTCTCTTCTGGTATGTGCAACACCCCAACAAAGGACTCCAGCTTCTCCTGAAGTACACATCAGCGGCCACCCTGGTTAAAGGCATCAACGGTTTTGAGGCTGAATTTAAGAAGAGTGAAACCTCCTTCCACCTGACGAAACCCTCAGCCCATATGAGCGACGCGGCTGAGTACTTCTGTGCTGTGAGTGA	3	1	0	1	1	1	2	0	0	0	1	0	3	3	5	3	0	0	0	0	0	4	3	3	6	12	9	1	14	0	28	52
		TRAV8-2_6		AS3	NA	NA		ATGCTCCTGCTGCTCGTCCCAGTGCTCGAGGTGATTTTTACCCTGGGAGGAACCAGAGCCCAGTCGGTGACCCAGCTTGACAGCCACGTCTCTGTCTCTGAAGGAACCCCGGTGCTGCTGAGGTGCAACTACTCATCTTCTTATTCACCGTCTCTCTTCTGGTATGTGCAACACCCCAACAAAGGACTCCAGCTTCTCCTGAAGTACACATCAGCGGCCACCCTGGTTAAAGGTATCAACGGTTTTGAGGCTGAATTTAAGAAGAGTGAAACCTCCTTCCACCTGACGAAACCCTCAGCCCATATGAGCGACGCGGCTGAGTACTTCTGTGCTGTGAGTGA	0	1	0	5	0	0	1	0	0	0	0	0	1	1	0	1	0	0	1	0	0	1	0	0	0	1	7	0	3	1	2	13
		TRAV8-2_7		AS3	P	P		ATGCTCCTGCTGCTCGTCCCAGTGCTCGAGGTGATTTTTACCCTGGGAGGAACCAGAGCCCAGTCGGTGACCCAGCTTGACAGCCACGTCTCTGTCTCTGAAGGAACCCCGGTGCTGCTGAGGTGCAACTACTCATCTTCTTATTCACCGTCTCTCTTCTGGTATGTGCAACACCCCAACAAAGGACTCCAGCTTCTCCTGAAGTACACATCAGCGGCCACCCTGGTTAAAGGCATCAACGGTTTTGAGGCTGAATTTAAGAAGAGTGAAACCTCCTTCCACCTGACGAAACCCTCAGCCCATATGAGCGACGCGGCTGAGTACTTCTGTGTTGTGAATGA	0	0	0	4	0	1	0	0	0	0	0	0	0	0	0	0	0	0	0	0	0	0	0	0	0	0	5	0	0	0	0	5
		TRAV8-2_8		AS3	P	P		ATGCTCCTGCTGCTCGTCCCAGTGCTCGAGGTGATTTTTACTCTGGGAGGAACCAGAGCCCAGTCGGTGACCCAGCTTGACAGCCACGTCTCTGTCTCTGAAGGAACCCCGGTGCTGCTGAGGTGCAACTACTCATCTTCTTATTCACCATCTCTCTTCTGGTATGTGCAACACCCCAACAAAGGACTCCAGCTTCTCCTGAAGTACACATCAGCGGCCACCCTGGTTAAAGGCATCAACGGTTTTGAGGCTGAATTTAAGAAGAGTGAAACCTCCTTCCACCTGACGAAACCCTCAGCCCATATGAGCGACGCGGCTGAGTACTTCAGTGTTGTGAGTGA	0	0	0	0	0	0	0	0	0	0	0	0	0	0	0	0	0	0	0	0	0	0	3	1	0	0	0	0	0	0	4	4
	TRAV8-3	TRAV8-3_1	TRAV8-3*01	AS1	P	P		ATGCTCCTGGAGCTTATCCCACTGCTGGGGATACATTTTGTCCTGAGAACTGCCAGAGCCCAGTCAGTGACCCAGCCTGACATCCACATCACTGTCTCTGAAGGAGCCTCACTGGAGTTGAGATGTAACTATTCCTATGGGGCAACACCTTATCTCTTCTGGTATGTCCAGTCCCCCGGCCAAGGCCTCCAGCTGCTCCTGAAGTACTTTTCAGGAGACACTCTGGTTCAAGGCATTAAAGGCTTTGAGGCTGAATTTAAGAGGAGTCAATCTTCCTTCAATCTGAGGAAACCCTCTGTGCATTGGAGTGATGCTGCTGAGTACTTCTGTGCTGTGGGTGC	94	58	78	113	96	71	105	90	60	65	117	123	123	130	131	135	120	158	119	123	129	101	113	107	98	118	615	332	642	649	537	2775
		TRAV8-3_2		AS2	P	P		ATGCTCCTGGAGCTTATCCCACTGCTGGGGATACATTTTGTCCTGAGAACTGCCAGAGCCCAGTCAGTGACCCAGCCTGACATCCACATCACTGTCTCTGAAGGAGCCTCACTGGAGTTGAGATGTAACTATTCCTATGGGGCAACACCTTATCTCTTCTGGTATGTCCAGTCCCCCGGCCAAGGCCTCCAGCTGCTCCTGAAGTACTTTTCAGGAGACACTCTGGTTCAAGGCATTAAAGGCTTTGAGGCTGAATTTAAGAGGAGTCAATCTTCCTTCAACCTGAGGAAACCCTCTGTGCATTGGAGTGATGCTGCTGAGTACTTCTGTGCTGTGGGTGC	100	62	120	108	104	108	108	100	67	104	90	77	88	79	78	63	78	52	80	91	93	71	99	97	94	82	710	361	385	394	443	2293
		TRAV8-3_3		AS3	P	P		ATGCTCCTGGAGCTTATCCCACTGCTGGGGATACATTTTGTCCTGAGAACTGCCAGAGCCCAGTCAGTGACCCAGCCTGACATCCACATCACTGTCTCTGAAGGAGCCTCACTGGAGTTGAGATGTAACTATTCCTATGGGGCAACACCTTATCTCTTCTGGTATGTCTAGTCCCCCGGCCAAGGCCTCCAGCTGCTCCTGAAGTACTTTTCAGGAGACACTCTGGTTCAAGGCATTAAAGGCTTTGAGGCTGAATTTAAGAGGAGTCAATCTTCCTTCAATCTGAGGAAACCCTCTGTGCATTGGAGTGATGCTGCTGAGTACTTCTGTGCTGTGGGTGC	0	2	0	4	3	0	0	0	0	0	0	0	0	0	0	0	0	0	0	0	0	0	0	0	0	0	9	0	0	0	0	9
		TRAV8-3_4		AS3	P	P		ATGCTCCTGGAGCTTATCCCACTGCTGGGGATACATTTTGTCCTGAGAACTGCCAGAGCCCAGTCAGTGACCCAGCCTGACATCCACATCACTGTCTCTGAAGGAGCCTCACTGGAGTTGAGATGTAACTATTCCTATGGGGCAACACCTTATCTCTTCTGGTATGTCCAGTCCCCCGGCCAAGGCCTCCAACTGCTCCTGAAGTACTTTTCAGGAGACACTCTGGTTCAAGGCATTAAAGGCTTTGAGGCTGAATTTAAGAGGAGTCAATCTTCCTTCAATCTGAGGAAACCCTCTGTGCATTGGAGTGATGCTGCTGAGTACTTCTGTGCTGTGGGTGC	0	0	0	0	0	0	0	0	0	0	0	0	0	0	0	0	0	0	0	0	0	0	0	0	0	4	0	0	0	0	4	4
	TRAV8-4	TRAV8-4_1	TRAV8-4*01	AS1	P	P		ATGCTCCTGCTGCTCGTCCCAGTGCTCGAGGTGATTTTTACCCTGGGAGGAACCAGAGCCCAGTCGGTGACCCAGCTTGGCAGCCACGTCTCTGTCTCTGAAGGAGCCCTGGTTCTGCTGAGGTGCAACTACTCATCGTCTGTTCCACCATATCTCTTCTGGTATGTGCAATACCCCAACCAAGGACTCCAGCTTCTCCTGAAGTACACATCAGCGGCCACCCTGGTTAAAGGCATCAACGGTTTTGAGGCTGAATTTAAGAAGAGTGAAACCTCCTTCCACCTGACGAAACCCTCAGCCCATATGAGCGACGCGGCTGAGTACTTCTGTGCTGTGAGTGA	37	35	51	34	48	40	37	105	48	70	100	80	78	65	57	65	116	111	110	117	128	48	70	82	62	74	282	323	345	582	336	1868
		TRAV8-4_2		AS2	NA	NA		ATGCTCCTGCTGCTCGTCCCAGTGCTCGAGGTGATTTTTACCCTGGGAGGAACCAGAGCCCAGTCGGTGACCCAGCTTGGCAGCCACGTCTCTGTCTCTGAGGGAGCCCTGGTTCTGCTGAGGTGCAACTACTCATCGTCTGTTCCACCATATCTCTTCTGGTATGTGCAATACCCCAACCAAGGACTCCAGCTTCTCCTGAAGTACACAACAGCGGCCACCCTGGTTAAAGGCATCAACGGTTTTGAGGCTGAATTTAAGAAGAGTGAAACCTCCTTCCACCTGACGAAACCCTCAGCCCATATGAGCGACGCGGCTGAGTACTTCTGTGCTGTGAGTGA	64	37	51	63	62	53	74	73	57	70	74	30	47	53	67	33	73	76	73	83	81	68	105	80	95	72	404	274	230	386	420	1714
		TRAV8-4_3		AS2	P	P	TRAV8-4*01_n01	ATGCTCCTGCTGCTCGTCCCAGTGCTCGAGGTGATTTTTACCCTGGGAGGAACCAGAGCCCAGTCGGTGACCCAGCTTGGCAGCCACGTCTCTGTCTCTGAGGGAGCCCTGGTTCTGCTGAGGTGCAACTACTCATCGTCTGTTCCACCATATCTCTTCTGGTATGTGCAATACCCCAACCAAGGACTCCAGCTTCTCCTGAAGTACACATCAGCGGCCACCCTGGTTAAAGGCATCAACGGTTTTGAGGCTGAATTTAAGAAGAGTGAAACCTCCTTCCACCTGACGAAACCCTCAGCCCATATGAGCGACGCGGCTGAGTACTTCTGTGCTGTGAGTGA	84	47	89	117	84	76	88	8	12	10	25	90	74	83	76	91	7	8	16	12	13	53	37	41	27	57	585	55	414	56	215	1325
		TRAV8-4_4		AS2	P	P		ATGCTCCTGCTGCTCGTCCCAGTGCTCGAGGTGATTTTTACCCTGGGAGGAACCAGAGCCCAGTCGGTGACCCAGCTTGGCAGCCACGTCTCTGTCTCTGAAGGAGCCCTGGTTCTGCTGAGGTGCAACTACTCATCGTCTGTTCCACCATATCTCTTCTGGTATGTGCAATACCCCAACCAAGGACTCCAGCTTCTCCTGAAGTACACATCAGCGGCCACCCTGGTTAAAGGCATCAACGGTTTTGAGGCTGAATTTAAGAAGAGTGAAACCTCCTTCCACCTGACGAAACCCTCAGCCCATATGAGGGACGCGGCTGAGTACTTCTGTGCTGTGAGTGA	0	0	0	0	0	0	0	0	8	19	3	0	13	9	9	9	0	15	0	0	0	0	0	0	0	0	0	30	40	15	0	85
		TRAV8-4_5		AS2	P	P		ATGCTCCTGCTGCTCGTCCCAGTGCTCGAGGTGATTTTTACCCTGGGAGGAACCAGAGCCCAGTCGGTGACCCAGCTTGGCAGCCACGTCTCTGTCTCTGAGGGAGCCCTGGTTCTGCTGAGGTGCAACTACTCATCGTCTGTTCCACCGTATCTCTTCTGGTATGTGCAATACCCCAACCAAGGACTCCAGCTTCTCCTGAAGTACACATCAGCGGCCACCCTGGTTAAAGGCATCAACGGTTTTGAGGCTGAATTTAAGAAGAGTGAAACCTCCTTCCACCTGACGAAACCCTCAGCCCATATGAGCGACGCGGCTGAGTACTTCTGTGCTGTGAGTGA	8	1	4	8	4	5	6	1	0	0	0	0	0	0	0	0	0	0	0	0	0	0	0	0	0	0	36	1	0	0	0	37
		TRAV8-4_6		AS2	P	P		ATGCTCCTGCTGCTCGTCCCAGTGCTCGAGGTGATTTTTACCCTGGGAGGAACCAGAGCCCAGTCGGTAACCCAGCTTGGCAGCCACGTCTCTGTCTCTGAAGGAGCCCTGGTTCTGCTGAGGTGCAACTACTCATCGTCTGTTCCACCATATCTCTTCTGGTATGTGCAATACCCCAACCAAGGACTCCAGCTTCTCCTGAAGTACACATCAGCGGCCACCCTGGTTAAAGGCATCAACGGTTTTGAGGCTGAATTTAAGAAGAGTGAAACCTCCTTCCACCTGACGAAACCCTCAGCCCATATGAGCGACGCGGCTGAGTACTTCTGTGCTGTGAGTGA	0	0	4	4	5	2	3	0	0	0	3	0	0	0	0	0	0	0	0	0	0	0	0	0	0	0	18	3	0	0	0	21
		TRAV8-4_7		AS3	NA	NA		ATGCTCCTGCTGCTCGTCCCAGTGCTCGAGGTGATTTTTACCCTGGGAGGAACCAGAGCCCAGTCGGTGACCCAGCTTGGCAGCCACCTCTCTGTCTCTGAGGGAGCCCTGGTTCTGCTGAGGTGCAACTACTCATCGTCTGTTCCACCATATCTCTTCTGGTATGTGCAATACCCCAACCAAGGACTCCAGCTTCTCCTGAAGTACACAACAGCGGCCACCCTGGTTAAAGGCATCAACGGTTTTGAGGCTGAATTTAAGAAGAGTGAAACCTCCTTCCACCTGACGAAACCCTCAGCCCATATGAGCGACGCGGCTGAGTACTTCTGTGCTGTGAGTGA	1	1	1	0	2	4	5	0	0	0	0	0	0	0	0	0	0	0	0	0	0	0	0	0	0	0	14	0	0	0	0	14
		TRAV8-4_8		AS3	P	P		ATGCTCCTGCTGCTCGTCCCAGTGCTCGAGGTGATTTTTACCCTGGGAGGAACCAGAGCCCAGTCAGTGACCCAGCTTGGCAGCCACGTCTCTGTCTCTGAGGGAGCCCTGGTTCTGCTGAGGTGCAACTACTCATCGTCTGTTCCACCATATCTCTTCTGGTATGTGCAATACCCCAACCAAGGACTCCAGCTTCTCCTGAAGTACACATCAGCGGCCACCCTGGTTAAAGGCATCAACGGTTTTGAGGCTGAATTTAAGAAGAGTGAAACCTCCTTCCACCTGACGAAACCCTCAGCCCATATGAGCGACGCGGCTGAGTACTTCTGTGCTGTGAGTGA	0	1	0	0	0	0	0	1	1	1	2	0	0	0	0	0	1	0	0	1	0	1	0	0	1	1	1	5	0	2	3	11
		TRAV8-4_9		AS3	NA	NA		ATGCTCCTGCTGCTCGTCCCAGTGCTCGAGGTGATTTTTACCCTGGGAGGAACCAGAACCCAGTCGGTGACCCAGCTTGGCAGCCACGTCTCTGTCTCTGAGGGAGCCCTGGTTCTGCTGAGGTGCAACTACTCATCGTCTGTTCCACCATATCTCTTCTGGTATGTGCAATACCCCAACCAAGGACTCCAGCTTCTCCTGAAGTACACAACAGCGGCCACCCTGGTTAAAGGCATCAACGGTTTTGAGGCTGAATTTAAGAAGAGTGAAACCTCCTTCCACCTGACGAAACCCTCAGCCCATATGAGCGACGCGGCTGAGTACTTCTGTGCTGTGAGTGA	0	0	0	0	0	0	0	0	0	0	0	0	0	0	0	0	0	0	0	0	0	2	0	1	5	0	0	0	0	0	8	8
	TRAV8-5	TRAV8-5_1		AS2	P	P		ATGCTCCTGGTGCTCATCCCACTGCTGGGGATACATTTTGTCCTGAGAACTGTCAGAGCCCAGTCAGTGACCCAGCCTGACATCCGCATCACTGTCTCTGAAGGAGCCTCACTGGAGTTGAGATGTAACTATTCCTATGGGGCAACACCTTCTCTCTTCTGGCATGTCCAGTCCCCCGGCCAAGGCCTCCAGCTGCTCCTAAAGTACTTTTCAGGAGACACTCTGGTTCAAGGCATTGAAGGCTTTGAAGCTGAATTTAAGAGGAGTCAATCTTCCTTCAACCTGAGGAGACCCTCTGTGCATTGGAGTGATGCTGCTGAGTACTTCTGTGCTGCAGGTAC	69	38	67	90	64	63	65	44	15	12	44	105	74	86	53	95	59	50	67	56	49	40	54	55	42	43	456	115	413	281	234	1499
		TRAV8-5_2		AS2	P	P		ATGCTCCTGGTGCTCATCCCACTGCTGGGGATACATTTTGTCCTGAGAACTGTCAGAGCCCAGTCAGTGACCCAGCCTGACATCCACATCACTGTCTCTGAAGGAGCCTCACTGGAGTTGAGATGTAACTATTCCTATGGGGCAACACCTTCTCTCTTCTGGCATGTCCAGTCCCCCGGCCAAGGCCTCCAGCTGCTCCTGAAGTACTTTTCAGGAGACATTCTGGTTCAAGGCATTGAAGGCTTTGAAGCTGAATTTAAGAGGAGTCAATCTTCCTTCAACCTGAGGAGACCCTCTGTGCATTGGAGTGATGCTGCTGAGTACTTCTGTGCTGCAGGTGC	56	31	44	51	60	42	67	49	24	30	60	13	34	40	46	24	66	71	60	68	73	44	64	50	60	46	351	163	157	338	264	1273
		TRAV8-5_3		AS2	P	P		ATGCTCCTGGTGCTCATCCCACTGCTGGGGATACATTTTGTCCTGAGAACTGTCAGAGCCCAGTCAGTGACCCAGCCTGACATCCGCATCACTGTCTCTGAAGGAGCCTCACTGGAGTTGAGATGTAACTATTCCTATGGGGCAACACCTTCTCTCTTCTGGCATGTCCAGTCCCCCGGCCAAGGCCTCCAGCTGCTCCTAAAGTACTTTTCAGGAGACACTCTGGTTCAAGGCATTGAAGGCTTTGAAGCTGAATTTAAGAGGAGTCAATCTTCCTTCAACCTGAGGAGACCCTCTGTGCATTGGAGTGATGCTGCTGAGTACTTCTGTGCTGCAGGTGC	18	25	40	22	34	25	29	67	45	80	74	21	44	31	35	29	64	83	56	69	88	37	38	49	39	59	193	266	160	360	222	1201
		TRAV8-5_4		AS2	P	P		ATGCTCCTGGTGCTCATCCCACTGCTGGGGATACATTTTGTCCTGAGAACTGTCAGAGCCCAGTCAGTGACCCAGCCTGACATCCACATCACTGTCTCTGAAGGAGCCTCACTGGAGTTGAGATGTAACTATTCCTATGGGGCAACACCTTCTCTCTTCTGGCATGTCCAGTCCCCCGGCCAAGGCCTCCAGCTGCTCCTGAAGTACTTTTCAGGAGACACTCTGGTTCAAGGCATTGAAGGCTTTGAAGCTGAATTTAAGAGGAGTCAATCTTCCTTCAACCTGAGGAGACCCTCTGTGCATTGGAGTGATGCTGCTGAGTACTTCTGTGCTGCAGGTGC	39	27	45	55	36	41	47	29	44	48	28	60	59	52	73	50	9	6	16	19	11	48	55	50	51	56	290	149	294	61	260	1054
		TRAV8-5_5		AS2	P	P		ATGCTCCTGGTGCTCATCCCACTGCTGGGGATACATTTTGTCCTGAGAACTGTCAGAGCCCAGTCAGTGACCCAGCCTGACATCCGCATCACTGTCTCTGAAGGAGCCTCACTGGAGTTGAGATGTAACTATTCCTATGGGGCAACACCTTCTCTCTTCTGGCATGTCCAGTCCCCCGGCCAAGGCCTCCAGCTGCTCCTAAAGTACTTTTCAGGAGACACTCTGGTTCAAAGCATTGAAGGCTTTGAAGCTGAATTTAAGAGGAGTCAATCTTCCTTCAACCTGAGGAGACCCTCTGTGCATTGGAGTGATGCTGCTGAGTACTTCTGTGCTGCAGGTAC	8	1	4	8	4	5	6	1	0	0	0	0	0	0	0	0	0	0	0	0	0	0	0	0	0	0	36	1	0	0	0	37
		TRAV8-5_6		AS3	P	P		ATGCTCCTGGTGCTCATCCCACTGCTGGGGATACATTTTGTCCTGAGAACTGTCAGAGCCCAGTCAGTGACCCAGCCTGACATCCGCATCACTGTCTCTGAAGGAGCCTCACTGGAGTTGAGATGTAACTATTCCTATGGGGCAACACCTTCTCTCTTCTGGCATGTCCAGTCCCCCGGCCAAGGCCTCCAGCTGCTCCTGAAGTACTTTTCAGGAGACACTCTGGTTCAAGGCATTGAAGGCTTTGAAGCTGAATTTAAGAGGAGTCAATCTTCCTTCAACCTGAGGAGACCCTCTGTGCATTGGAGTGATGCTGCTGAGTACTTCTGTGCTGCAGGTGC	2	0	0	0	8	1	0	0	0	0	0	0	0	0	0	0	0	0	0	0	0	0	0	0	0	0	11	0	0	0	0	11
		TRAV8-5_7		AS3	P	P		ATGCTCCTGGTGCTCATCCCACTGCTGGGGATACATTTTGTCCTGAGAACTGTCAGAGCCCAGTCAGTGACCCAGCCTGACATCCGCATCACTGTCTCTGAAGGAGCCTCACTGGAGTTGAGATGTAACTATTCCTATGGGGCAACACCTTCTCTCTTCTGGCATGTCCAGTCCCCTGGCCAAGGCCTCCAGCTGCTCCTAAAGTACTTTTCAGGAGACACTCTGGTTCAAGGCATTGAAGGCTTTGAAGCTGAATTTAAGAGGAGTCAATCTTCCTTCAACCTGAGGAGACCCTCTGTGCATTGGAGTGATGCTGCTGAGTACTTCTGTGCTGCAGGTGC	0	0	0	0	0	0	0	0	0	0	2	0	0	0	0	0	0	0	1	2	1	0	0	0	0	0	0	2	0	4	0	6
		TRAV8-5_8		AS3	P	P		ATGCTCCTGGTGCTCATCCCACTGCTGGGGATACATTTTGTCCTGAGAACTGTCAGAGCCCAGTCAGTGACCCAGCCTGACATCCACATCACTGTCTTTGAAGGAGCCTCACTGGAGTTGAGATGTAACTATTCCTATGGGGCAACACCTTCTCTCTTCTGGCATGTCCAGTCCCCCGGCCAAGGCCTCCAGCTGCTCCTGAAGTACTTTTCAGGAGACACTCTGGTTCAAGGCATTGAAGGCTTTGAAGCTGAATTTAAGAGGAGTCAATCTTCCTTCAACCTGAGGAGACCCTCTGTGCATTGGAGTGATGCTGCTGAGTACTTCTGTGCTGCAGGTGC	0	0	0	0	0	0	0	0	0	0	0	0	0	0	0	0	0	0	0	0	0	3	1	0	0	0	0	0	0	0	4	4
	TRAV8-6	TRAV8-6_1		AS2	P	P		ATGCTCCTGCTGCTCGTCCCAGCGTTCCAGGTGATTTTTACCCTGGGAGGAACCAGAGCCCAGTCTGTGACCCAGCTTGACAGCCAAGTCCCTGTCTTTGAAGAAGCCCCTGTGGAGCTGAGGTGCAACTACTCATCGTCTGTTTCAGTGTATCTCTTCTGGTATGTGCAATACCCCAACCAAGGACTCCAGCTTCTCCTGAAGTATTTATCAGGATCCACCCTGGTTAAAAGCATCAACGGTTTTGAGGCTGAATTTAACAAGAGTCAAACTTCCTTCCACTTGAGGAAACCCTCAGTCCATATAAGCGACACGGCTGAGTACTTCTGTGCTGTGAGTGA	180	110	187	211	193	170	201	115	84	82	165	137	120	135	120	118	154	148	148	169	160	123	137	143	146	134	1252	446	630	779	683	3790
		TRAV8-6_2	TRAV8-6*01	AS1	P	P		ATGCTCCTGCTGCTCGTCCCAGCGTTCCAGGTGATTTTTACCCTGGGAGGAACCAGAGCCCAGTCTGTGACCCAGCTTGACAGCCAAGTCCCTGTCTTTGAAGAAGCCCCTGTGGAGCTGAGGTGCAACTACTCATCGTCTGTTTCAGTGTATCTCTTCTGGTATGTGCAATACCCCAACCAAGGACTCCAGCTTCTCCTGAAGTATTTATCAGGATCCACCCTGGTTGAAAGCATCAACGGTTTTGAGGCTGAATTTAACAAGAGTCAAACTTCCTTCCACTTGAGGAAACCCTCAGTCCATATAAGCGACACGGCTGAGTACTTCTGTGCTGTGAGTGA	12	12	10	15	12	9	13	75	44	88	43	63	92	75	90	80	44	62	52	45	62	49	75	60	46	70	83	250	400	265	300	1298
		TRAV8-6_3		AS3	NA	NA		ATGCTCCTGCTGCTCGTCCCAGCGTTCCAGGTGATTTTTACCCTGGGAGTAACCAGAGCCCAGTCTGTGACCCAGCTTGACAGCCAAGTCCCTGTCTTTGAAGAAGCCCCTGTGGAGCTGAGGTGCAACTACTCATCGTCTGTTTCAGTGTATCTCTTCTGGTATGTGTAATACCCCAACCAAGGACTCCAGCTTCTCCTGAAGTATTTATCAGGATCCACCCTGGTTAAAAGCATCAACGGTTTTGAGGCTGAATTTAACAAGAGTCAAACTTCCTTCCACTTGAGGAAACCCTCAGTCCATATAAGCGACACGGCTGAGTACTTCTGTGCTGTGAGTGA	2	0	2	0	0	0	0	0	0	0	0	0	0	0	0	0	0	0	0	0	0	0	0	0	0	0	4	0	0	0	0	4
	TRAV8-7	TRAV8-7_1		AS2	P	P		ATGCTCTTAGTGGTCATTCTGCTGCTTGGAATGTTCTTCACACTGAGTAAAACCCAGTCGGTGACCCAGCTTGATGGCCACATCACTGTCTCTGAAGAAGCCCCTCTGGAACTGAAGTGCAACTATTCCTATAGTGGAGTTCCTTCTCTCTTCTGGTATGTCCAATACTCTAGCCAAAGCCTCCAGCTTCTCCTCAAAGACCTAACAAAGGCCACCCAGGTTAAAGGCATCAGAGGTTTTGAGGCTGAATTTAAGAAGAGCGAAACCTCCTTCTACCTGAGGAAACCATCAACCCATGTGAGTGATGCTGCTGAGTACTTCTGTGCTGTGGGTGACAGGAG	102	53	100	94	86	70	107	128	77	108	133	143	147	138	164	139	132	135	134	160	148	93	118	119	124	117	612	446	731	709	571	3069
		TRAV8-7_2		AS2	P	P		ATGCTCTTAGTGGTCATTCTGCTGCTTGGAATGTTCTTCACACTGAGTAAAACCCAGTCGGTGACCCAGCTTGATGGCCACATCACTGTCTCTGAAGAAGCCCCTCTGGAACTGAAGTGCAACTATTCCTATAGTGGAGTTCCTTCTCTCTTCTGGTATGTCCAATACTCTAGCCAAAGCCTCCAGCTTCTCCTCAAAGACCTAACAGAGGCCACCCAGGTTAAAGGCATCAGAGGTTTTGAGGCTGAATTTAAGAAGAGCGAAACCTCCTTCTACCTGAGGAAACCATCAACCCATGTGAGTGATGCTGCTGAGTACTTCTGTGCTGTGGGTGACAGGAG	91	69	100	132	117	110	107	62	49	62	74	56	65	72	46	59	64	72	66	54	74	79	94	85	68	87	726	247	298	330	413	2014
	TRAV9-1	TRAV9-1_1	TRAV9-1*01	AS1	P	P		ATGAATTCTTCTCCAGGACCAGCGATTGCACTATTCTTAATGTTTGGGGGAATCAATGGAGATTCAGTGGTCCAGACAGAAGGCCAAGTGCTCCCCTCTGAAGGGGATTCCCTGATTGTGAACTGCTCCTATGAAACCACACAGTACCCTTCCCTTTTTTGGTATGTCCAATATCCTGGAGAAGGTCCACAGCTCCACCTGAAAGCCATGAAGGCCAATGACAAGGGAAGGAACAAAGGTTTTGAAGCCATGTACCGTAAAGAAACCACTTCTTTCCACTTGGAGAAAGACTCAGTTCAAGAGTCAGACTCCGCTGTGTACTTCTGTGCTCTGAGTGA	156	98	152	175	156	144	163	186	127	167	199	199	212	208	208	198	197	209	196	212	220	170	211	200	190	193	1044	679	1025	1034	964	4746
		TRAV9-1_2		AS2	P	P		ATGAATTCTTCTCTAGGACCAGCGATTGCACTATTCTTAATGTTTGGGGGAATCAATGGAGATTCAGTGGTCCAGACAGAAGGCCAAGTGCTCCCCTCTGAAGGGGATTCCCTGATTGTGAACTGCTCCTATGAAACCACACAGTACCCTTCCCTTTTTTGGTTTGTCCAATATCCTGGAGAAGGTCCACAGCTCCACCTGAAAGCCATGAAGGCCAATGACAAGGGAAGGAACAAAGGTTTTGAAGCCATGTACCGTAAAGAAACCACTTCTTTCCACTTGGAGAAAGACTCAGTTCAAGAGTCAGACTCCGCTGTGTACTTCTGTGCTCTGAGTGA	26	9	28	22	20	23	24	1	0	1	8	1	0	1	0	0	0	0	3	1	1	2	1	3	2	11	152	10	2	5	19	188
		TRAV9-1_3		AS2	P	P		ATGAATTCTTCTCTAGGACCAGCGATTGCACTATTCTTAATGTTTGGGGGAATCAATGGAGATTCAGTGGTCCAGACAGAAGGCCAAGTGCTCCCCTCTGAAGGGGATTCCCTGATTGTGAACTGCTCCTATGAAACCACACAGTACCCTTCCCTTTTTTGGTATGTCCAATATCCTGGAGAAGGTCCACAGCTCCACCTGAAAGCCATGAAGGCCAATGACAAGGGAAGGAACAAAGGTTTTGAAGCCATGTACCGTAAAGAAACCACTTCTTTCCACTTGGAGAAAGACTCAGTTCAAGAGTCAGACTCCGCTGTGTACTTCTGTGCTCTGAGTGA	7	11	15	17	13	8	15	1	0	2	1	0	0	0	0	0	0	0	0	1	0	0	0	0	0	0	86	4	0	1	0	91
		TRAV9-1_4		AS2	P	P		ATGAATTCTTCTCCAGGACCAGCGATTGCACTATTCTTAATGTTTGGGGGAATCAATAGAGATTCAGTGGTCCAGACAGAAGGCCAAGTGCTCCCCTCTGAAGGGGATTCCCTGATTGTGAACTGCTCCTATGAAACCACACAGTACCCTTCCCTTTTTTGGTATGTCCAATATCCTGGAGAAGGTCCACAGCTCCACCTGAAAGCCATGAAGGCCAATGACAAGGGAAGGAACAAAGGTTTTGAAGCCATGTACCATAAAGAAACCACTTCTTTCCACTTGGAGAAAGACTCAGTTCAAGAGTCAGACTCCGCTGTGTACTTCTGTGCTCTGAGTGA	5	4	5	12	15	4	12	0	0	0	0	0	0	0	0	0	0	0	0	0	0	0	0	0	0	0	57	0	0	0	0	57
	TRAV9-2	TRAV9-2_1	TRAV9-2*01	AS1	P	P		ATGAACTATTCTCCAGGCTTAGTATCTCTGATACTCTTACTGCTTGGAAGAACCCGTGGAAATTCAGTGACCCAGATGGAAGGGCCAGTGACTCTCTCAGAAGAGGCCTTCCTGACTATAAACTGCACGTACACAGCCACAGGATACCCTTCCCTTTTCTGGTATGTCCAATATCCTGGAGAAGGTCTACAGCTCCTCCTGAAAGCCACGAAGGCTGATGACAAGGGAAGCAACAAAGGTTTTGAAGCCACATACCGTAAAGAAACCACTTCTTTCCACTTGGAGAAAGGCTCAGTTCAAGTGTCAGACTCAGCGGTGTACTTCTGTGCTCTGAGTGA	66	46	59	64	63	58	82	76	74	76	110	142	125	151	121	139	93	98	92	125	126	108	103	109	104	114	438	336	678	534	538	2524
		TRAV9-2_2	TRAV9-2*02	AS1	P	P		ATGAACTATTCTCCAGGCTTAGTATCTCTGATACTCTTACTGCTTGGAAGAACCCGTGGAGATTCAGTGACCCAGATGGAAGGGCCAGTGACTCTCTCAGAAGAGGCCTTCCTGACTATAAACTGCACGTACACAGCCACAGGATACCCTTCCCTTTTCTGGTATGTCCAATATCCTGGAGAAGGTCTACAGCTCCTCCTGAAAGCCACGAAGGCTGATGACAAGGGAAGCAACAAAGGTTTTGAAGCCACATACCGTAAAGAAACCACTTCTTTCCACTTGGAGAAAGGCTCAGTTCAAGTGTCAGACTCAGCGGTGTACTTCTGTGCTCTGAGTGA	87	53	88	112	110	85	87	92	43	89	77	42	75	42	72	42	68	84	64	49	71	36	75	60	48	60	622	301	273	336	279	1811
		TRAV9-2_3	TRAV9-2*03	AS1	P	P		ATGAACTATTCTCCAGGCTTAGTATCTCTGATACTCTTACTGCTTGGAAGAACCCGTGGAGATTCAGTGACCCAGATGGAAGGGCCAGTGACTCTCTCAGAAGAGGCCTTCCTGACTATAAACTGCACGTACACAGCCACAGGATACCCTTCCCTTTTCTGGTATGTCCAATATCCTGGAGAAGGTCTACAGCTCCTCCTGAAAGCCACGAAGGCTGATGACAAGGGAAGCAACAAAGGTTTTGAAGCCACATACCGTAAGGAAACCACTTCTTTCCACTTGGAGAAAGGCTCAGTTCAAGTGTCAGACTCAGCGGTGTACTTCTGTGCTCTGAGTGA	34	18	29	33	25	24	34	20	11	4	19	3	6	6	9	5	36	28	40	36	25	23	31	33	37	27	197	54	29	165	151	596
		TRAV9-2_4		AS2	P	P		ATGAACTATTCTCCAGGCTTAGTATCTCTGATACTCTTACTGCTTGGAAGAACCCGTGGAGATTCAGTGACCCAGATGGAAGGGCCAGTGACTCTCTCAGAAGAGGCCTGCCTGACTATAAACTGCACGTACACAGCCACAGGATACCCTTCCCTTTTCTGGTATGTCCAATATCCTGGAGAAGGTCTACAGCTCCTCCTGAAAGCCACGAAGGCTGATGACAAGGGAAGCAACAAAGGTTTTGAAGCCACATACCGTAAGGAAACCACTTCTTTCCACTTGGAGAAAGGCTCAGTTCAAGTGTCAGACTCAGCGGTGTACTTCTGTGCTCTGAGTGA	3	1	16	7	7	5	5	2	0	1	1	13	6	10	8	10	0	0	3	2	0	5	2	1	3	3	44	4	47	5	14	114
		TRAV9-2_5		AS2	P	P		ATGAACTATTCTCCAGGCTTAGTATCTCTGATACTCTTACTGCTTGGAAGAACCCGTGGAGATTCAGTTACCCAGATGGAAGGGCCAGTGACTCTCTCAGAAGAGGCCTTCCTGACTATAAACTGCACGTACACAGCCACAGGATACCCTTCCCTTTTCTGGTATGTCCAATATCCTGGAGAAGGTCTACAGCTCCTCCTGAAAGCCACGAAGGCTGATGACAAGGGAAGCAACAAAGGTTTTGAAGCCACATACCGTAAAGAAACCACTTCTTTCCACTTGGAGAAAGGCTCAGTTCAAGTGTCAGACTCAGCGGTGTACTTCTGTGCTCTGAGTGA	4	2	3	9	1	5	2	0	0	0	1	0	0	0	0	0	0	0	0	0	0	0	0	0	0	0	26	1	0	0	0	27
		TRAV9-2_6		AS3	P	P		ATGAACTATTCTCCAGGCTTAGTATCTCTGATACTCTTACTGCTTGGAAGAACCCGTGGAAATTCAGTGACCCAGATGGAAGGGCCAGTGATTCTCTCAGAAGAGGCCTTCCTGACTATAAACTGCACGTACACAGCCACAGGATACCCTTCCCTTTTCTGGTATGTCCAATATCCTGGAGAAGGTCTACAGCTCCTCCTGAAAGCCACGAAGGCTGATGACAAGGGAAGCAACAAAGGTTTTGAAGCCACATACCGTAAAGAAACCACTTCTTTCCACTTGGAGAAAGGCTCAGTTCAAGTGTCAGACTCAGCGGTGTACTTCTGTGCTCTGAGTGA	0	0	2	1	0	0	3	0	0	0	0	0	0	0	0	0	0	0	0	0	0	0	0	0	0	0	6	0	0	0	0	6
		TRAV9-2_7		AS3	P	P		ATGAACTATTCTCCAGGCTTAGTATCTCTGATACTCTTACTGCTTGGAAGAACCCGTGGAGATTCAGTGACCCAGATGGAAGGGCCAGTGACTCTCTCAGAAGAGGCCTTCCTGACTATAAACTGCACGTACACAGCCACAGGATACCCTTCCCTTTTCTGGTATGTCCAATATCCTGGAGAAGGTCTACAGCTCCTCCTGAAAGCCACGAAGGCTGATGATAAGGGAAGCAACAAAGGTTTTGAAGCCACATACCGTAAAGAAACCACTTCTTTCCACTTGGAGAAAGGCTCAGTTCAAGTGTCAGACTCAGCGGTGTACTTCTGTGCTCTGAGTGA	0	1	3	0	0	0	0	0	0	0	0	0	0	0	0	0	0	0	0	0	0	0	0	0	0	0	4	0	0	0	0	4
	TRAV10	TRAV10_1	TRAV10*01	AS1	P	P		ATGAAAAAGCATCTGACGACCTTCTTGGTGATTTTGTGGCTTTATTTTTATAGGGGGAATGGCAAAAACCAAGTGGAGCAGAGTCCTCAGTCCCTGATCATCCTGGAGGGAAAGAACTGCACTCTTCAATGCAATTATACAGTGAGCCCCTTCAGCAACTTAAGGTGGTATAAGCAAGATACTGGGAGAGGTCCTGTTTCCCTGACAATCATGACTTTCAGTGAGAACACAAAGTCGAACGGAAGATATACAGCAACTCTGGATGCAGACACAAAGCAAAGCTCTCTGCACATCACAGCCTCCCAGCTCAGCGATTCAGCCTCCTACATCTGTGTGGTGAGCG	178	114	180	202	188	161	191	176	125	163	195	180	166	165	162	167	188	188	187	195	208	158	195	182	174	191	1214	659	840	966	900	4579
		TRAV10_2		AS2	P	P		ATGAAAAAGCATCTGACGACCTTCTTGGTGATTTTGTGGCTTTATTTTTATAGGGGGAATGGCAAAAACCAAGTGGAGCAGAGTCCTCAGTCCCTGATCATCCTGGAGGGAAAGAACTGCACTCTTCAATGCAATTATACAGTGAGCCCCTTCAGCAACTTAAGGTGGTATAAGCAAGATACGGGGAGAGGTCCTGTTTCCCTGACAATCATGACTTTCAGTGAGAACACAAAGTCGAACGGAAGATATACAGCAACTCTGGATGCAGACACAAAGCAAAGCTCTCTGCACATCACAGCCTCCCAGCTCAGCGATTCAGCCTCCTACATCTGTGTGGTGAGCG	13	4	17	19	9	11	16	13	3	7	13	17	32	28	38	11	9	22	13	18	14	12	15	20	17	11	89	36	126	76	75	402
		TRAV10_3		AS2	P	P		ATGAAAAAGCATCTGACGACCTTCTTGGTGATTTTGTGGCTTTATTTTTATAGGGGGAATGGCAAAAACCAAGTGGAGCAGAGTCCTCAGTCCCTGATCATCCTGGAGGGAAAGAACTGCACTCTTCAATGCAATTATACAGTGAGCCCCTTCAGCAACTTAAGGTGGTATAAGCAAGATACTGGGAGAGGTCCTGTTTCCCTGACAATCATGACTTTCAGTGAGAACACAAAGTCGAACAGAAGATATACAGCAACTCTGGATGCAGACACAAAGCAAAGCTCTCTGCACATCACAGCCTCCCAGCTCAGCGATTCAGCCTCCTACATCTGTGTGGTGAGCG	1	0	0	0	0	0	0	0	0	0	0	3	12	17	10	15	0	0	0	0	0	0	0	0	0	0	1	0	57	0	0	58
		TRAV10_4		AS2	P	P		ATGAAAAAGCATCTGACGACCTTCTTGGTGATTTTGTGGCTTTATTTTTATAGGGGGAATGGCAAAAACCAAGTGGAGCAGAGTCCTCAGTCCCTGATCATCCTGGAGGGAAAGAACTGCACTCTTCAATGCAATTATACAGTGAGCCCCTTCAGCAACTTAAGGTGGTATAAGGAAGATACTGGGAGAGGTCCTGTTTCCCTGACAATCATGACTTTCAGTGAGAACACAAAGTCGAACGGAAGATATACAGCAACTCTGGATGCAGACACAAAGCAAAGCTCTCTGCACATCACAGCCTCCCAGCTCAGCGATTCAGCCTCCTACATCTGTGTGGTGAGCG	2	3	2	3	5	1	7	0	0	0	0	0	0	0	0	0	0	0	0	0	0	0	0	0	0	0	23	0	0	0	0	23
		TRAV10_5		AS3	P	P		ATGAAAAAGCATCTGACGACCTTCTTGGTGATTTTGTGGCTTTATTTTTATAGGGGGAATGGCAAAAACCAAGTGGAGCAGAGTCCTCAGTCCCTGATCATCCTGGAGGGAAAGAACTGCACTCTTCAATGCAATTATACAGTGAGCCCCTTCAGCAACTTAAGGTGGTATAAGCAAGATACTGGGAGAGGTCCTGTTTCCCTGACAATCATGACTTTCAGTGAGAACACAAAGTCGAACGGAAGATATACAGCAACTCTGGATGCAGACACAAAGCAAAGCTCTCTGCACATCACAGCCTCCCAGCTCAGCGATTCAGCCTCCTACATCTGGGTGGTGAGCG	0	1	0	2	0	7	0	0	0	0	0	0	0	0	0	0	0	0	0	0	0	0	0	0	0	0	10	0	0	0	0	10
		TRAV10_6		AS3	P	P		ATGAAAAAGCATCTGACGACCTTCTTGGTGATTTTGTGGCTTTATTTTTATAGGGGGAATGGCAAAAACCAAGTGGAGCAGAGTCCTCAGTCCCTGATCATCCTGGAGGGAAAGAACTGCACTCTTCAATGCAATTATACAGTGAGCCCCTTCAGCAACTTAAGGTGGTATAAGCAAGATACTGGGAGAGGTCCTGTTTCCCTGACAATCATGACTTTCAGTGAGAATACAAAGTCGAACGGAAGATATACAGCAACTCTGGATGCAGACACAAAGCAAAGCTCTCTGCACATCACAGCCTCCCAGCTCAGCGATTCAGCCTCCTACATCTGTGTGGTGAGCG	0	0	0	0	0	0	0	0	0	0	0	0	0	0	0	0	0	0	0	0	0	2	2	2	0	1	0	0	0	0	7	7
		TRAV10_7		AS3	NA	NA		ATGAAAAAGCATCTGACGACCTTCTTGGTGATTTTGTGGCTTTATTTTTATAGGGGTAATGGCAAAAACCAAGTGGAGCAGAATCCTCAGTCCCTGATCATCCTGGAGGGAAAGAACTGCACTCTTCAATGCAATTATACAGTGAGCCCCTTCAGCAACTTAAGGTGGTATAAGCAAGATACTGGGAGAGGTCCTGTTTCCCTGACAATCATGACTTTCAGTGAGAACACAAAGTCGAACGGAAGATATACAGCAACTCTGGATGCAGACACAAAGCAAAGCTCTCTGCACATCACAGCCTCCCAGCTCAGCGATTCAGCCTCCTACATCTGTGTGGTGAGCG	0	0	0	0	4	0	0	0	0	0	0	0	0	0	0	0	0	0	0	0	0	0	0	0	0	0	4	0	0	0	0	4
	TRAV11	TRAV11_1	TRAV11*01	AS1	P	P		ACGGAGAAGCCCTTGGGAGTTTCATTCTTGATTTCCTCCTGGCAGCTGTGCTGGGTGAATAGACTACATACACTGGAGCAGAGTCCTTCATTCCTGAATATTCAGGAGGGAATGCATGCCGTTCTTAATTGTACTTATCAGGAGAGAACACTCTTCAATTTCCACTGGTTCCGGCAGGATCCGGGGAGAAGACTTGTGTCTTTGACCTTAATTCAATCAAGCCAGAAGGAGCAGGGAGACAAATATTTTAAAGAACTGCTTGGAAAAGAAAAATTTTATAGTGTTTGGAATATCGCAGCCTCTCATCTGGGAGATTCAGCCACCTACTTCTGTGCTTTG	162	99	155	175	150	135	165	160	91	118	188	143	151	159	152	152	183	201	185	192	202	136	166	161	138	168	1041	557	757	963	769	4087
		TRAV11_2		AS2	P	P		ACGGAGAAGCCCTTGGGAGTTTCATTCTTGATTTCCTCCTGGCAGCTGTGCTGGGTGAATAGACTACATACACTGGAGCAGAGTCCTTCATTCCTGAATATTCAGGAGGGAATGCATGCCGTTCTTAATTGTACTTATCAGGAGAGAACACTCTTCAATTTCCACTGGTTCCGGCAGGATCCGGGGAGAAGACCTGTGTCTTTGACCTTAATTCAATCAAGCCAGAAGGAGCAGGGAGACAAATATTTTAAAGAACTGCTTGGAAAAGAAAAATTTTATAGTGTTTGGAATATCGCAGCCTCTCATCTGGGAGATTCAGCCACCTACTTCTGTGCTTTG	24	18	38	33	29	35	36	30	37	52	18	57	61	51	58	46	12	9	15	20	19	35	46	43	54	35	213	137	273	75	213	911
		TRAV11_3		AS2	P	P		ATGGAGAAGCCCTTGGGAGTTTCATTCTTGATTTCCTCCTGGCAGCTGTGCTGGGTGAATAGACTACATACACTGGAGCAGAGTCCTTCATTCCTGAATATTCAGGAGGGAATGCATGCCGTTCTTAATTGTACTTATCAGGAGAGAACACTCTTCAATTTCCACTGGTTCCGGCAGGATCCGGGGAGAAGACTTGTGTCTTTGACCTTAATTCAATCAAGCCAGAAGGAGCAGGGAGACAAATATTTTAAAGAACTGCTTGGAAAAGAAAAATTTTATAGTGTTTGGAATATCGCAGCCTCTCATCTGGGAGATTCAGCCACCTACTTCTGTGCTTTG	5	4	5	11	17	3	12	0	0	0	2	0	0	0	0	0	3	0	0	2	1	0	0	0	0	0	57	2	0	6	0	65
		TRAV11_4		AS2	P	P		ACGGAGAAGCCCTTGGGAGTTTCATTCTTGATTTCCTCCTGGCAGCTGTGCTGGGTGAATAGACTACATACACTGGAGCAGAGTCCTTCATTCCTGAATATTCAGGAGGGAATGCATGCCGTTCTTAATTGTACTTATCAGGAGAGAACACTCTTCAATTTCCACTGGTTCTGGCAGGATCCGGGGAGAAGACTTGTGTCTTTGACCTTAATTCAATCAAGCCAGAAGGAGCAGGGAGACAAATATTTTAAAGAACTGCTTGGAAAAGAAAAATTTTATAGTGTTTGGAATATCGCAGCCTCTCATCTGGGAGATTCAGCCACCTACTTCTGTGCTTTG	2	0	2	7	9	7	1	0	0	0	0	0	0	0	0	0	0	0	0	0	0	0	0	0	0	0	28	0	0	0	0	28
	TRAV12-1	TRAV12-1_1	TRAV12-1*01	AS1	P	P		ATGATATCCTTGAGAGTTTTACTGGTGATCCTGTGGCTTCAGTTAAGCTGGGTTTGGAGCCAACGGAAGGAGGTGGAGCAGGATCCTGGACCCTTCAATGTTCCAGAGGGAGCCACTGTCGCTTTCAACTGTACTTACAGCAACAGTGCTTCTCAGTCTTTCTTCTGGTACAGACAGGATTGCAGGAAAGAACCTAAGTTGCTGATGTCCGTATACTCCAGTGGTAATGAAGATGGAAGGTTTACAGCACAGCTCAATAGAGCCAGCCAGTATATTTCCCTGCTCATCAGAGACTCCAAGCTCAGTGATTCAGCCACCTACCTCTGTGTGGTGAACA	187	117	191	221	202	168	209	182	128	169	194	141	191	180	193	149	188	209	194	199	214	153	205	187	188	190	1295	673	854	1004	923	4749
		TRAV12-1_2		AS2	P	P		ATGATATCCTTGAGAGTTTTACTGGTGATCCTGTGGCTTCAGTTAAGCTGGGTTTGGAGCCAACGGAAGGAGGTGGAGCAGGATCCTGGACCCTTCAATGTTCCAGAGGGAGCCACTGTCGCTTTCAACTGTACTTACAGCAACAGTGCTTCTCAGTCTTTCTTCTGGTACAGACAGGATTGCAGGAAAGAACCTAAGTTGCTGATGTCCGTATACTCCAGTGGTAACGAAGATGGAAGGTTTACAGCACAGCTCAATAGAGCCAGCCAGTATATTTCCCTGCTCATCAGAGACTCCAAGCTCAGTGATTCAGCCACCTACCTCTGTGCGGTGAACA	6	3	8	3	4	5	5	1	0	0	3	57	18	27	12	49	0	0	0	0	1	16	4	12	2	10	34	4	163	1	44	246
		TRAV12-1_3		AS2	P	P		ATGATATCCTTGAGAGTTTTACTGGTGATCCTGTGGCTTCAGTTAAGCTGGGTTTGGAGCCAACGGAAGGAGGTGGAGCAGGATCCTGGACCCTTCAATGTTCCAGAGGGAGCCACTGTCGCTTTCAACTGTACTTACAGCAACAGTGCTTCTCAGTCTTTCTTCTGGTACAGACAGGATTGCAGGAAAGAACCTAAGTTGCTGATGTCGGTATACTCCAGTGGTAATGAAGATGGAAGGTTTACAGCACAGCTCAATAGAGCCAGCCAGTATATTTCCCTGCTCATCAGAGACTCCAAGCTCAGTGATTCAGCCACCTACCTCTGTGTGGTGAACA	0	0	0	0	0	0	0	7	0	0	11	0	0	0	0	0	8	1	6	13	7	0	2	3	0	3	0	18	0	35	8	61
		TRAV12-1_4		AS3	P	P		ATGATATCCTTGAGAGTTTTACTGGTGATCCTGTGGCTTCAGTTAAGCTGGGTTTGGAGCCAACGGAAGGAGGTGGAGCAGGATCCTGGACCCTTCAATGTTCCAGAGGGAGCCACTGTCGCTTTCAACTGTACTTACAGCAACAGTGCTTCTCAGTCTTTCTTCTGGTACAGACAGGATTGCAGGAAAGAACCTAAGTTGCTGATGTCCGTATACTCCAGTGGTAATGAAGATGGAAGGTTTACAGCACAGCTCAATAGAGCCAGCCAGTATATTTCCCTGCTCATCAGAGACTCCAAGCTCAGTGATTCAGCCACCTACCACTGTGTGGTGAACA	0	2	0	2	0	7	0	0	0	0	0	0	0	0	0	0	0	0	0	0	0	0	0	0	0	0	11	0	0	0	0	11
		TRAV12-1_5		AS3	P	P		ATGATATCCTTGAGAGTTTTACTGGTGATCCTGTGGCTTCAGTTAAGCTGGGTTTGGAGCCAACGGAAGGAGGTGGAGCAGGATCCTGGACCCTTCAATGTTCCAGAGGGAGCCACTGTCGCTTTCAACTGTACTTACAGCAACAGTGCTTCTCAGTCTTTCTTCTGGTACAGACAGGATTGCAGGAAAGAACCTAAGTTGCTGATGTCCGTATACTCCAGTGGTAATGAAGATGGAAGGTTTACAGCACAGCTCAATAGAGCCAGCCAGTATATTTCCCTGCTCATCAGAGACTCCAAGCTCAGTGATTCAGCCACTTACCTCTGTGTGGTGAACA	0	0	0	0	0	0	0	0	0	0	0	1	3	3	5	0	0	0	0	0	0	0	0	0	0	0	0	0	12	0	0	12
		TRAV12-1_6		AS3	P	P		ATGATATCCTTGAGAGTTTTACTGGTGATCCTGTGGCTTCAGTTAAGCTGGGTTTGGAGCCAACGGAAGGAGGTGGAGCAGGATCCTGGACCCTTCAATGTTCCAGAGGGAGCCACTGTCGCTTTCAACTGTACTTACAGCAACAGTGCTTCTCAGTCTTTCTTCTGGTACAGACAGGATTGCAGGAAAGAACCTAAGTTGCTGATGTCCGTATACTCCAGTGGTAACGAAGATGGAAGGTTTACAGCACAGCTCAATAGAGCCAGCCAGTATATTTCCCTGCTCATCAGAGACTCCAAGCTCAGTGATTCAGCCACCTACCTCTGTGTGGTGAACA	0	0	0	0	0	0	0	0	0	0	0	1	0	0	0	0	0	0	0	0	0	3	1	0	1	0	0	0	1	0	5	6
	TRAV12-2	TRAV12-2_1	TRAV12-2*01	AS1	P	P		ATGAAATCCTTGAGAGTTTTACTAGTGATCCTGTGGCTTCAGTTGAGCTGGGTTTGGAGCCAACAGAAGGAGGTGGAGCAGAATTCTGGACCCCTCAGTGTTCCAGAGGGAGCCATTGCCTCTCTCAACTGCACTTACAGTGACCGAGGTTCCCAGTCCTTCTTCTGGTACAGACAATATTCTGGGAAAAGCCCTGAGTTGATAATGTTCATATACTCCAATGGTGACAAAGAAGATGGAAGGTTTACAGCACAGCTCAATAAAGCCAGCCAGTATGTTTCTCTGCTCATCAGAGACTCCCAGCCCAGTGATTCAGCCACCTACCTCTGTGCCGTGAACA	42	37	54	41	51	42	42	107	57	89	105	78	80	64	55	74	116	112	111	117	127	47	70	85	64	75	309	358	351	583	341	1942
		TRAV12-2_2	TRAV12-2*02	AS1	P	P		ATGAAATCCTTGAGAGTTTTACTAGTGATCCTGTGGCTTCAGTTGAGCTGGGTTTGGAGCCAACAGAAGGAGGTGGAGCAGAATTCTGGACCCCTCAGTGTTCCAGAGGGAGCCATTGCCTCTCTCAACTGCACTTACAGTGACCGAGGTTCCCAGTCCTTCTTCTGGTACAGACAATATTCTGGGAAAAGCCCTGAGTTGATAATGTCCATATACTCCAATGGTGACAAAGAAGATGGAAGGTTTACAGCACAGCTCAATAAAGCCAGCCAGTATGTTTCTCTGCTCATCAGAGACTCCCAGCCCAGTGATTCAGCCACCTACCTCTGTGCCGTGAACA	65	37	51	64	64	57	80	74	57	70	76	30	46	52	67	33	74	76	73	84	82	69	105	78	98	71	418	277	228	389	421	1733
		TRAV12-2_3	TRAV12-2*03	AS1	P	P		ATGAAATCCTTGAGAGTTTTACTAGTGATCCTGTGGCTTCAGTTGAGCTGGGTTTGGAGCCAACAGAAGGAGGTGGAGCAGAATTCTGGACCCCTCAGTGTTCCAGAGGGAGCCATTGCCTCTCTCAACTGCACTTACAGTGACCGAGTTTCCCAGTCCTTCTTCTGGTACAGACAATATTCTGGGAAAAGCCCTGAGTTGATAATGTCCATATACTCCAATGGTGACAAAGAAGATGGAAGGTTTACAGCACAGCTCAATAAAGCCAGCCAGTATGTTTCTCTGCTCATCAGAGACTCCCAGCCCAGTGATTCAGCCACCTACCTCTGTGCCGTGAACA	79	47	91	113	86	75	86	8	14	11	27	89	75	83	77	90	8	8	13	13	13	46	33	35	24	43	577	60	414	55	181	1287
		TRAV12-2_4		AS2	P	P		ATGAAATCCTTGAGAGTTTTACTAGTGATCCTGTGGCTTCAGTTGAGCTGGGTTTGGAGCCAACAGAAGGAGGTGGAGCAGAATTCTGGACCCCTCAGTGTTCCAGAGGGAGCCATTGCCTCTCTCAACTGCACTTACAGTGACCGAGGTTCCCAGTCCTTCTTCTGTTACAGACAATATTCTGGGAAAAGCCCTGAGTTGATAATGTTCATATACTCCAATGGTGACAAAGAAGATGGAAGGTTTACAGCACAGCTCAATAAAGCCAGCCAGTATGTTTCTCTGCTCATCAGAGACTCCCAGCCCAGTGATTCAGCCACCTACCTCTGTGCCGTGAACA	0	0	0	0	0	0	0	0	0	0	0	2	11	10	11	1	0	14	0	0	0	1	0	0	0	0	0	0	35	14	1	50
		TRAV12-2_5		AS2	P	P		ATGAAATCCTTGAGAGTTTTACTAGTGATCCTGTGGCTTCAGTTGAGCTGGGTTTGGAGCCAACAGAAGGAGGTGGAGCAGAATTCTGGACCCCTCAGTGTTCCAGAGGGAGCCATTGCCTCTCTCAACTGCACTTACAGTGACCGAGGTTCCCAGTCCTTCTTCTGGTACAGACAATATTCTGGGAAAAGCCCTGAGTTGATAATGTCCATATACTCCAATGGTGACCAAGAAGATGGAAGGTTTACAGCACAGCTCAATAAAGCCAGCCAGTATGTTTCTCTGCTCATCAGAGACTCCCAGCCCAGTGATTCAGCCACCTACCTCTGTGCCGTGAACA	0	0	0	0	0	0	0	0	0	0	0	1	0	1	0	0	0	0	3	0	0	8	4	6	6	15	0	0	2	3	39	44
		TRAV12-2_6		AS2	P	P		ATGAAATCCTTGAGAGTTTTACTAGTGATCCTGTGGCTTCAGTTGAGCTGGGTTTGGAGCCAACAGAAGGAGGTGGAGCAGAATTCTGGACCCCTCAGTGTTCCAGAGGGAGCCATTGCCTCTCTCAACTGCACTTACAGTGACCAAGGTTCCCAGTCCTTCTTCTGGTACAGACAATATTCTGGGAAAAGCCCTGAGTTGATAATGTTCATATACTCCAATGGTGACAAAGAAGATGGAAGGTTTACAGCACAGCTCAATAAAGCCAGCCAGTATGTTTCTCTGCTCATCAGAGACTCCCAGCCCAGTGATTCAGCCACCTACCTCTGTGCCGTGAACA	8	1	4	8	5	5	6	1	0	0	0	0	0	0	0	0	0	0	0	0	0	0	0	0	0	0	37	1	0	0	0	38
	TRAV12-3	TRAV12-3_1	TRAV12-3*01	AS1	P	P		ATGATGAAATCCTTGAGAGTTTTACTGGTGATCCTGTGGCTTCAGTTAAGCTGGGTTTGGAGCCAACAGAAGGAGGTGGAGCAGGATCCTGGACCACTCAGTGTTCCAGAGGGAGCCATTGTTTCTCTCAACTGCACTTACAGCAACAGTGCTTTTCAATACTTCATGTGGTACAGACAGTATTCCAGAAAAGGCCCTGAGTTGCTGATGTACACATACTCCAGTGGTAACAAAGAAGATGGAAGGTTTACAGCACAGGTCGATAAATCCAGCAAGTATATCTCCTTGTTCATCAGAGACTCACAGCCCAGTGATTCAGCCACCTACCTCTGTGCAATGAGCG	191	122	199	226	206	179	214	190	128	170	207	200	209	207	210	197	194	209	199	212	219	171	205	202	192	203	1337	695	1023	1033	973	5061
		TRAV12-3_2		AS3	P	P		ATGATGAAATCCTTGAGAGTTTTACTGGTGATCCTGTGGCTTCAGTTAAGCTGGGTTTGGAGCCAACAGAAGGAGGTGGAGCAGGATCCTGGACCACTCAGTGTTCCAGAGGGAGCCATTGTTTCTCTCAACTGCACTTACAGTAACAGTGCTTTTCAATACTTCATGTGGTACAGACAGTATTCCAGAAAAGGCCCTGAGTTGCTGATGTACACATACTCCAGTGGTAACAAAGAAGATGGAAGGTTTACAGCACAGGTCGATAAATCCAGCAAGTATATCTCCTTGTTCATCAGAGACTCACAGCCCAGTGATTCAGCCACCTACCTCTGTGCAATGAGCG	0	0	0	0	0	0	0	0	0	0	0	0	0	0	0	0	0	0	0	0	0	1	4	2	0	1	0	0	0	0	8	8
		TRAV12-3_3		AS3	P	P		ATGATGAAATATTTGAGAGTTTTACTGGTGATCCTGTGGCTTCAGTTAAGCTGGGTTTGGAGCCAACAGAAGGAGGTGGAGCAGGATCCTGGACCACTCAGTGTTCCAGAGGGAGCCATTGTTTCTCTCAACTGCACTTACAGCAACAGTGCTTTTCAATACTTCATGTGGTACAGACAGTATTCCAGAAAAGGCCCTGAGTTGCTGATGTACACATACTCCAGTGGTAACAAAGAAGATGGAAGGTTTACAGCACAGGTCGATAAATCCAGCAAGTATATCTCCTTGTTCATCAGAGACTCACAGCCCAGTGATTCAGCCACCTACCTCTGTGCAATGAGCG	0	0	0	0	0	0	0	0	0	0	0	0	3	3	0	0	0	0	0	0	0	0	0	0	0	0	0	0	6	0	0	6
		TRAV12-3_4		AS3	P	P		ATGATGAAATCCTTGAGAGTTTTACTGGTGATCCTGTGGCTTCAGTTAAGCTGGGTTTGGAGCCAACAGAAGGAGGTGGAGCAGGATCCTGGACCACTCAGTGTTCCAGAGGGAGCCATTGTTTCTCTCAACTGCACTTACAGCAACAGTGCTTTTCAATACTTCATGTGGTACAGACAGTATTCCAGAAAAGGCCCTGACTTGCTGATGTACACATACTCCAGTGGTAACAAAGAAGATGGAAGGTTTACAGCACAGGTCGATAAATCCAGCAAGTATATCTCCTTGTTCATCAGAGACTCACAGCCCAGTGATTCAGCCACCTACCTCTGTGCAATGAGCG	0	0	0	0	0	0	0	0	0	0	0	0	0	0	0	0	2	0	0	0	2	0	0	0	0	0	0	0	0	4	0	4
		TRAV12-3_5		AS3	P	P		ATGATGAAATCCTTGAGAGTTTTACTGGTGATCCTGTGGCTTCAGTTAAGCTGGGTTTGGAGCCAACAGAAGGAGGTGGAGCAGGATCCTGGACCACTCAGTGTTCCAGAGGGAGCCATTGTTTCTCTCAACTGCACTTACAGCAACAGTGCTTTTCAATACTTCATGTGGTACAGACAGTATTCCAGAAAAGGCCCTGAGTTGCTGATGTACACATACTCCAGTGGTAACAAAGAAGATGGAAGGTTTACAGCACAGGTCGATAAATCCAGCAAGTATATCTCCTTGTTCATCAGAGACTCACAGCCCAGTGATTCAGCCACCTACCTCTGTGCAATGAGTG	0	0	0	0	0	0	0	0	0	0	0	0	0	0	0	0	1	1	1	1	1	0	0	0	0	0	0	0	0	5	0	5
		TRAV12-3_6		AS3	P	P		ATGATGAAATCCTTGAGAGTTTTACTGGTGATCCTGTGGCTTCAGTTAAGCTGGGTTTGGAGCCAACAGAAGGAGGTGGAGAAGGATCCTGGACCACTCAGTGTTCCAGAGGGAGCCATTGTTTCTCTCAACTGCACTTACAGCAACAGTGCTTTTCAATACTTCATGTGGTACAGACAGTATTCCAGAAAAGGCCCTGAGTTGCTGATGTACACATACTCCAGTGGTAACAAAGAAGATGGAAGGTTTACAGCACAGGTCGATAAATCCAGCAAGTATATCTCCTTGTTCATCAGAGACTCACAGCCCAGTGATTCAGCCACCTACCTCTGTGCAATGAGCG	3	0	1	0	0	0	0	0	0	0	0	0	0	0	0	0	0	0	0	0	0	0	0	0	0	0	4	0	0	0	0	4
	TRAV13-1	TRAV13-1_1	TRAV13-1*02	AS1	P	P		ATGACATCCATTCGAGCTGTATTTATATTCCTGTGGCTGCAGCTGGACTTGGTGAATGGAGAGAATGTGGAGCAGCATCCTTCAACCCTGAGTGTCCAGGAGGGAGACAGCGCTGTTATCAAGTGTACTTATTCAGACAGTGCCTCAAACTACTTCCCTTGGTATAAGCAAGAACTTGGAAAAAGACCTCAGCTTATTATAGACATTCGTTCAAATGTGGGCGAAAAGAAAGACCAACGAATTGCTGTTACATTGAACAAGACAGCCAAACATTTCTCCCTGCACATCACAGAGACCCAACCTGAAGACTCGGCTGTCTACTTCTGTGCAGCAAGTA	129	83	140	159	139	131	158	105	93	111	124	151	155	155	162	154	120	137	118	121	130	120	140	120	130	141	939	433	777	626	651	3426
		TRAV13-1_2	TRAV13-1*01	AS1	P	P		ATGACATCCATTCGAGCTGTATTTATATTCCTGTGGCTGCAGCTGGACTTGGTGAATGGAGAGAATGTGGAGCAGCATCCTTCAACCCTGAGTGTCCAGGAGGGAGACAGCGCTGTTATCAAGTGTACTTATTCAGACAGTGCCTCAAACTACTTCCCTTGGTATAAGCAAGAACTTGGAAAAGGACCTCAGCTTATTATAGACATTCGTTCAAATGTGGGCGAAAAGAAAGACCAACGAATTGCTGTTACATTGAACAAGACAGCCAAACATTTCTCCCTGCACATCACAGAGACCCAACCTGAAGACTCGGCTGTCTACTTCTGTGCAGCAAGTA	65	39	60	66	65	49	56	81	34	58	84	48	56	53	48	41	78	73	77	92	91	46	69	73	60	58	400	257	246	411	306	1620
		TRAV13-1_3		AS3	P	P	TRAV13-1*02_n01	ATGACATCCATTCGAGCTGTATTTATATTCCTGTGGCTGCAGCTGGACTTGGTGAATGGAGAGAATGTGGAGCAGCATCCTTCAACCCTGAGTGTACAGGAGGGAGACAGCGCTGTTATCAAGTGTACTTATTCAGACAGTGCCTCAAACTACTTCCCTTGGTATAAGCAAGAACTTGGAAAAAGACCTCAGCTTATTATAGACATTCGTTCAAATGTGGGCGAAAAGAAAGACCAACGAATTGCTGTTACATTGAACAAGACAGCCAAACATTTCTCCCTGCACATCACAGAGACCCAACCTGAAGACTCGGCTGTCTACTTCTGTGCAGCAAGTA	0	0	0	0	0	0	0	0	0	0	0	0	0	0	0	0	0	0	0	0	0	4	1	8	0	2	0	0	0	0	15	15
		TRAV13-1_4		AS3	P	P		ATGACATCCATTCGAGCTGTATTTATATTCCTGTGGCTGCAGCTGGACTTGGTGAATGGAGAGAATGTGGAGCAGCATCCTTCAACACTGAGTGTCCAGGAGGGAGACAGCGCTGTTATCAAGTGTACTTATTCAGACAGTGCCTCAAACTACTTCCCTTGGTATAAGCAAGAACTTGGAAAAAGACCTCAGCTTATTATAGACATTCGTTCAAATGTGGGCGAAAAGAAAGACCAACGAATTGCTGTTACATTGAACAAGACAGCCAAACATTTCTCCCTGCACATCACAGAGACCCAACCTGAAGACTCGGCTGTCTACTTCTGTGCAGCAAGTA	0	0	0	0	0	0	0	0	0	0	0	1	0	1	0	0	0	0	3	0	0	2	1	2	2	3	0	0	2	3	10	15
		TRAV13-1_5		AS3	NA	NA		ATGACATCCATTCGAGCTGTATTTATATTCCTGTGGCTGCAGCTGGACTTGGTGAATGGAGAGAATGTGGAGCAGCATCCTTCAACCCTGAGTGTCCAGGAGGGAGACAGCGCTGTTATCAAGTGTACTTATTCAGACAGTGCCTCAAACTACTTCCCTTGGTATAAGCAAGAACTTGGAAAAAGATCTCAGCTTATTATAGACATTCGTTCAAATGTGGGCGAAAAGAAAGACCAACGAATTGCTGTTACATTGAACAAGACAGCCAAACATTTCTCCCTGCACATCACAGAGACCCAACCTGAAGACTCGGCTGTCTACTTCTGTGCAGCAAGTA	0	0	0	0	0	0	0	4	0	0	0	0	0	0	0	0	0	0	1	1	0	0	0	0	0	0	0	4	0	2	0	6
	TRAV13-2	TRAV13-2_1	TRAV13-2*01	AS1	P	P		ATGGCAGGCATTCGAGCTTTATTTATGTACTTGTGGCTGCAGCTGGACTGGGTGAGCAGAGGAGAGAGTGTGGGGCTGCATCTTCCTACCCTGAGTGTCCAGGAGGGTGACAACTCTATTATCAACTGTGCTTATTCAAACAGCGCCTCAGACTACTTCATTTGGTACAAGCAAGAATCTGGAAAAGGTCCTCAATTCATTATAGACATTCGTTCAAATATGGACAAAAGGCAAGGCCAAAGAGTCACCGTTTTATTGAATAAGACAGTGAAACATCTCTCTCTGCAAATTGCAGCTACTCAACCTGGAGACTCAGCTGTCTACTTTTGTGCAGAGAATA	111	77	106	113	130	87	110	159	108	142	181	155	158	157	163	148	177	194	179	174	196	143	176	170	165	170	734	590	781	920	824	3849
		TRAV13-2_2		AS2	P	P		ATGGCAGGCATTCGAGTTTTATTTATGTACTTGTGGCTGCAGCTGGACTGGGTGAGCAGAGGAGAGAGTGTGGGGCTGCATCTTCCTACCCTGAGTGTCCAGGAGGGTGACAACTCTATTATCAACTGTGCTTATTCAAACAGCGCCTCAGACTACTTCATTTGGTACAAGCAAGAATCTGGAAAAGGTCCTCAATTCATTATAGACATTCGTTCAAATATGGACAAAAGGCAAGGCCAAAGAGTCACCGTTTTATTGAATAAGACAGTGAAACATCTCTCTCTGCAAATTGCAGCTACTCAACCTGGAGACTCAGCTGTCTACTTTTGTGCAGAGAATA	3	2	4	4	0	10	7	8	13	20	11	45	53	52	47	48	10	11	11	26	15	22	22	27	19	29	30	52	245	73	119	519
		TRAV13-2_3		AS2	P	P		ATGGCAGGCATTCGAGCTTTATTTATGTACTTGTGGCTGCAGCTGGACTGGGTGAGCAGAGGAGAGAATGTGGGGCTGCATCTTCCTACCCTGAGTGTCCAGGAGGGTGACAACTCTATTATCAACTGTGCTTATTCAAACAGCGCCTCAGACTACTTCATTTGGTACAAGCAAGAATCTGGAAAAGGTCCTCAATTCATTATAGACATTCGTTCAAATATGGACAAAAGGCAAGGCCAAAGAGTCACCGTTTTATTGAATAAGACAGTGAAACATCTCTCTCTGCAAATTGCAGCTACTCAACCTGGAGACTCAGCTGTCTACTTTTGTGCAGAGAATA	44	27	57	69	44	45	49	17	5	5	10	0	1	1	0	0	5	4	6	10	9	1	10	3	2	0	335	37	2	34	16	424
		TRAV13-2_4		AS2	P	P		ATGGCAGGCATTCGAGCTTTATTTATGTACTTGTGGCTGCAGCTGGACTGGGTGAGCAGAGGAGAGAGTGTGGGGCTGCATCTTCCTACCCTGAGTGTCCAGGAGGGTGACAACTCTATTATCAACTGTGCTTATTCAAACAGCGCCTCAGACTACTTCATTTGGTACAAGCAAGAATCTGGAAAAGGTCCTCAGTTCATTATAGACATTCGTTCAAATATGGACAAAAGGCAAGGCCAAAGAGTCACCGTTTTATTGAATAAGACAGTGAAACATCTCTCTCTGCAAATTGCAGCTACTCAACCTGGAGACTCAGCTGTCTACTTTTGTGCAGAGAATA	25	9	22	38	25	30	29	2	1	2	4	0	0	0	0	0	5	1	4	3	1	3	0	2	5	2	178	9	0	14	12	213
		TRAV13-2_5		AS2	P	P		ATGGCAGGCATTCGAGCTTTATTTATGTACTTGTGGCTGCAGCTGGACTGGGTGAGCAGAGGAGAGAGTGTGGGGCTGCATCTTCCTACCCTGAGTGTCCAGGAGGGTGACAACTCTATTATCAACTGTGCTTATTCAAACAGCGCCTCAGACTACTTCATTTGGTACAAGCAAGAATCTGGAAAAGGTCCTCAATTCATTATAGACATTCGTTCAAATATGAACAAAAGGCAAGGCCAAAGAGTCACCGTTTTATTGAATAAGACAGTGAAACATCTCTCTCTGCAAATTGCAGCTACTCAACCTGGAGACTCAGCTGTCTACTTTTGTGCAGAGAATA	8	6	10	2	3	5	16	1	0	0	1	0	0	0	0	0	0	0	0	0	0	0	0	0	0	0	50	2	0	0	0	52
		TRAV13-2_6		AS3	P	P		ATGGCAGGCATTCGAGCTTTATTTATGTACTTGTGGCTGCAGCTGGACTGGGTGAGCAGAGGAGAGAGTGTGGGGCTGCATCTTCCTACCCTGAGTGTCCAGGAGGGTGACAACTCTATTATCAACTGTGCTTATTCAAACAGCGCCTCAGACTACTTCATTTGGTACAAGCAAGAATCTGGAAAAGGTCCTCAATTCATTATAGACATTCGTTCAAATATGGACAAAAGGCAAGGCCAAAGAGTCACCGTTTTATTGAATAAGACAGTGAAACATCTCTCTCTGCAAATTGCAGCTACTCAACCTGGAGACTCAGCTGTCTACTTTTGTACAGAGAATA	0	0	0	0	0	0	0	1	0	0	0	0	0	0	0	0	0	0	0	0	0	3	3	2	0	3	0	1	0	0	11	12
		TRAV13-2_7		AS3	P	P		ATGGCAGGCATTCGAGCTTTATTTATGTACTTGTGGCTGCAGCTGGACTGGGTCAGCAGAGGAGAGAGTGTGGGGCTGCATCTTCCTACCCTGAGTGTCCAGGAGGGTGACAACTCTATTATCAACTGTGCTTATTCAAACAGCGCCTCAGACTACTTCATTTGGTACAAGCAAGAATCTGGAAAAGGTCCTCAATTCATTATAGACATTCGTTCAAATATGGACAAAAGGCAAGGCCAAAGAGTCACCGTTTTATTGAATAAGACAGTGAAACATCTCTCTCTGCAAATTGCAGCTACTCAACCTGGAGACTCAGCTGTCTACTTTTGTGCAGAGAATA	2	1	0	0	3	2	2	1	0	0	0	0	0	0	0	0	0	0	0	0	0	0	0	0	0	0	10	1	0	0	0	11
	TRAV14DV4	TRAV14DV4_1		AS2	P	P	TRAV14_DV4*02_n02	ATGTCACTTTCTAGCCTGCTGAAGGTGGTCACAGCTTCACTGTGGCTAGGACCTGGCATTGCCCAGAAGATAACTCAAACCCAACCAGGAATGTTCGTGCAGGAAAAGGAGGCTGTGACTCTGGACTGCACATATGACACCAGTGATCAAAGTTATGGTCTATTCTGGTACAAGCAGCCCAGCAGTGGGGAAATGATTTTTCTTATTTATCAGGGGTCTTATGACGAGCAAAATGCAACAGAAGGTCGCTACTCATTGAATTTCCAGAAGGCAAGAAAATCCGCCAACCTTGTCATCTCCGCTTCACAACTGGGGGACTCAGCAATGTATTTCTGTGCAATGAGAGAGGG	43	31	51	40	36	33	41	56	24	12	69	110	76	106	87	103	70	55	83	80	86	88	79	100	86	98	275	161	482	374	451	1743
		TRAV14DV4_2		AS2	P	P		ATGTCACTTTCTAGCCTGCTGAAGGTGGTCACAGCTTCACTGTGGCTAGGACCTGGCATTGCCCAGAAGATAACTCAAACCCAACCAGGAATGTTCGTGCAGGAAAAGGAGGCTGTGACTCTGGACTGCACATATGACACCAGTGATCCAAGTTATGGTCTATTCTGGTACAAGCAGCCCAGCAGTGGGGAAATGATTTTTCTTATTTATCAGGGGTCTTATGACCAGCAAAATGCAACAGAAGGTCGCTACTCATTGAATTTCCAGAAGGCAAGAAAATCCGCCAACCTTGTCATCTCCGCTTCACAACTGGGGGACTCAGCAATGTACTTCTGTGCAATGAGAGAGGG	22	15	15	17	27	17	24	72	37	82	69	42	73	41	72	42	63	82	52	36	64	36	65	57	47	59	137	260	270	297	264	1228
		TRAV14DV4_3		AS2	P	P		ATGTCACTTTCTAGCCTGCTGAAGGTGGTCACAGCTTCACTGTGGCTAGGACCTGGCATTGCCCAGAAGATAACTCAAACCCAACCAGGAATGTTCGTGCAGGAAAAGGAGGCTGTGACTCTGGACTGCACATATGACACCAGTGATCCAAGTTATGGTCTATTCTGGTACAAGCAGCCCAGCAGTGGGGAAATGATTTTTCTTATTTATCAGGGGTCTTATGACCAGCAAAATGCAACAGAAGGTCGCTACTCATTGAATTTCCAGAAGGCAAGAAAATCCGCCAACCTTGTCATCTCCGCTTCACAACTGGGGGACTCAGCAATGTATTTCTGTGCAATGAGAGAGGG	62	36	78	104	76	80	74	25	19	27	23	44	54	53	48	49	14	15	17	39	24	23	32	31	21	29	510	94	248	109	136	1097
		TRAV14DV4_4		AS2	P	P	TRAV14_DV4*02_n01	ATGTCACTTTCTAGCCTGCTGAAGGTGGTCACAGCTTCACTGTGGCTAGGACCTGGCATTGCCCAGAAGATAACTCAAACCCAACCAGGAATGTTCGTGCAGGAAAAGGAGGCTGTGACTCTGGACTGCACATATGACACCAGTGATCAAAGTTATGGTCTCTTCTGGTACAAGCAGCCCAGCAGTGGGGAAATGATTTTTCTTATTTATCAGGGGTCTTATGACGAGCAAAATGCAACAGAAGGTCGCTACTCATTGAATTTCCAGAAGGCAAGAAAATCCGCCAACCTTGTCATCTCCGCTTCACAACTGGGGGACTCAGCAATGTATTTCTGTGCAATGAGAGAGGG	57	32	45	61	62	45	58	34	45	48	43	0	7	10	3	4	45	55	42	51	43	25	35	16	38	17	360	170	24	236	131	921
		TRAV14DV4_5		AS2	P	P	TRAV14_DV4*03_n01	ATGTCACTTTCTAGCCTGCTGAAGGTGGTCACAGCTTCACTGTGGCTAGGACCTGGCATTGCCCAGAAGATAACTCAAACCCAACCAGGAATGTTCGTGCAGGAAAAGGAGGCTGTGACTCTGGACTGCACATATGACACCAGTGATCCAAGTTATGGTCTATTCTGGTACAAGCAGCCCAGCAGTGGGGAAATGATTTTTCTTATTTATCAGGGGTCTTATGACCAGCAAAATGCAACAAAAGGTCGCTACTCATTGAATTTCCAGAAGGCAAGAAAATCCGCCAACCTTGTCATCTCCGCTTCACAACTGGGGGACTCAGCAATGTATTTCTGTGCAATGAGAGAGGG	6	2	6	0	1	1	5	1	0	0	0	0	0	0	0	0	0	0	0	0	0	0	0	0	0	0	21	1	0	0	0	22
		TRAV14DV4_6		AS2	P	P		ATGTCACTTTCTAGCCTGCTGAAGGTGGTCACAGCTTCACTGTGGCTAGGACCTGGCATTGCCCAGAAGATAACTCAAACCCAACCAGGAATGTTCGTGCAGGAAAAGGAGGCTGTGACTCTGGACTGCACATATGACACCAGTGATCAAAGTTATGGTCTATTCTGGTACAAGCAGCCCAGCAGTGGGGAAATGATTTTTCTTATTTATCAGGGGTCTTATGACGAGCAAAATGCAACAGAAGGTCGCTACTCATTGAATTTCCAGAAGGCAAGAAAATCCACCAACCTTGTCATCTCCGCTTCACAACTGGGGGACTCAGCAATGTATTTCTGTGCAATGAGAGAGGG	0	0	0	0	0	0	0	0	2	0	3	0	0	0	0	0	2	3	2	8	4	0	0	0	0	0	0	5	0	19	0	24
		TRAV14DV4_7		AS2	P	P		ATGTCACTTTCTAGCCTGCTGAAGGTGGTCACAGCTTCACTGTGGCTAGGACCTGGCATTGCCCAGAAGATAACTCAAACCCAGCCAGGAATGTTCGTGCAGGAAAAGGAGGCTGTGACTCTGGACTGCACATATGACACCAGTGATCAAAGTTATGGTCTCTTCTGGTACAAGCAGCCCAGCAGTGGGGAAATGATTTTTCTTATTTATCAGGGGTCTTATGACGAGCAAAATGCAACAGAAGGTCGCTACTCATTGAATTTCCAGAAGGCAAGAAAATCCGCCAACCTTGTCATCTCCGCTTCACAACTGGGGGACTCAGCAATGTATTTCTGTGCAATGAGAGAGGG	3	4	4	1	0	1	7	1	0	0	0	0	0	0	0	0	0	0	0	0	0	0	0	0	0	0	20	1	0	0	0	21
		TRAV14DV4_8		AS3	P	P	TRAV14_DV4*03_n02	ATGTCACTTTCTAGCCTGCTGAAGGTGGTCACAGCTTCACTGTGGCTAGGACCTGGCATTGCCCAGAAGATAACTCAAACCCAACCAGTAATGTTCGTGCAGGAAAAGGAGGCTGTGACTCTGGACTGCACATATGACACCAGTGATCCAAGTTATGGTCTATTCTGGTACAAGCAGCCCAGCAGTGGGGAAATGATTTTTCTTATTTATCAGGGGTCTTATGACCAGCAAAATGCAACAGAAGGTCGCTACTCATTGAATTTCCAGAAGGCAAGAAAATCCGCCAACCTTGTCATCTCCGCTTCACAACTGGGGGACTCAGCAATGTATTTCTGTGCAATGAGAGAGGG	1	1	1	3	1	2	5	0	0	0	0	0	0	0	0	0	0	0	0	0	0	0	0	0	0	0	14	0	0	0	0	14
		TRAV14DV4_9		AS3	P	P	TRAV14_DV4*01_n01	ATGTCACTTTCTAGCCTGCTGAAGGTGGTCACAGCTTCACTGTGGCTAGGACCTGGCATTGCCCAGAAGATAACTCAAACCCAACCAGGAATGTTCGTGCAGGAAAAGGAGGCTGTGACTCTGGACTGCACATATGACACCAGTGATCCAAGTTATGGTCTATTCTGGTACAAGCAGCCCAGCAGTGGGGAAATGATTTTTCTTATTTATCAGGGGTCTTATGACCAGCAAAATGCAACAGAAGGTCGCTACTCATTGAATTTCCAGAAGGCAAGAAAATCCGCCAACCTTGTCATTTCCGCTTCACAACTGGGGGACTCAGCAATGTACTTCTGTGCAATGAGAGAGGG	0	0	0	0	0	0	0	1	1	0	1	0	0	0	0	0	3	0	3	0	1	0	0	0	0	0	0	3	0	7	0	10
		TRAV14DV4_10		AS3	P	P		ATGTCACTTTCTAGCCTGCTGAAGGTGGTCACAGCTTCACTGTGGCTAGGACCTGGCATTGCCTAGAAGATAACTCAAACCCAACCAGGAATGTTCGTGCAGGAAAAGGAGGCTGTGACTCTGGACTGCACATATGACACCAGTGATCAAAGTTATGGTCTATTCTGGTACAAGCAGCCCAGCAGTGGGGAAATGATTTTTCTTATTTATCAGGGGTCTTATGACGAGCAAAATGCAACAGAAGGTCGCTACTCATTGAATTTCCAGAAGGCAAGAAAATCCGCCAACCTTGTCATCTCCGCTTCACAACTGGGGGACTCAGCAATGTATTTCTGTGCAATGAGAGAGGG	0	0	0	0	0	0	0	0	0	0	0	2	2	0	0	0	0	0	0	0	0	0	0	0	0	0	0	0	4	0	0	4
	TRAV15	TRAV15_1	TRAV15*01	AS1	P	P		CTGAGTATCCGGGAGGGAATGCACAACATTCTTAATTGCACTTATGAGGAGAGAACGTTCTCTTAACTTCTACTGGTTCTGGCAGGGTCTGGAAAAGGACTTGTGTCTTTGACCTTAATTCAATCAAGCCAGATGGAGGAGGGAGACAAACATTTTAAAGAAGCGCTTGGAAAAGAGAAGTTTTATAGTGTTTTGAATATGCTGGTCTCTCATCCTGGAGATTCAGGCACCTACTTCTGTGCTTTGAGG	114	89	117	138	108	108	120	181	126	165	194	200	212	210	210	198	185	207	181	197	215	165	205	194	180	201	794	666	1030	985	945	4420
		TRAV15_2		AS2	P	P	TRAV15*01_n02	CTGAGTATCTGGGAGGGAATGCACAACATTCTTAATTGCACTTATGAGGAGAGAACGTTCTCTTAACTTCTACTGGTTCTGGCAGGGTCTGGAAAAGGACTTGTGTCTTTGACCTTAATTCAATCAAGCCAGATGGAGGAGGGAGACAAACATTTTAAAGAAGCGCTTGGAAAAGAGAAGTTTTATAGTGTTTTGAATATGCTGGTCTCTCATCCTGGAGATTCAGGCACCTACTTCTGTGCTTTGAGG	26	12	37	61	33	40	30	6	2	2	11	0	0	0	0	0	12	2	18	12	6	7	7	9	12	3	239	21	0	50	38	348
		TRAV15_3		AS2	P	P	TRAV15*01_n01	CTGAGTATCCGGGAGGGAATGCACAACATTCTTAATTGCACTTATGAGGAGAGAACGTTCTCTTAACTTCTACCGGTTCTGGCAGGGTCTGGAAAAGGACTTGTGTCTTTGACCTTAATTCAATCAAGCCAGATGGAGGAGGGAGACAAACATTTTAAAGAAGCGCTTGGAAAAGAGAAGTTTTATAGTGTTTTGAATATGCTGGTCTCTCATCCTGGAGATTCAGGCACCTACTTCTGTGCTTTGAGG	47	18	40	25	60	27	56	1	0	3	2	0	0	0	0	0	0	0	0	0	1	0	0	0	0	0	273	6	0	1	0	280
		TRAV15_4		AS3	P	P	TRAV15*01_n03	CTGAGTATCCGGGAGGGAATGCACAACATTCTTAATTGCACTTATGAGGAGAGAATGTTCTCTTAACTTCTACTGGTTCTGGCAGGGTCTGGAAAAGGACTTGTGTCTTTGACCTTAATTCAATCAAGCCAGATGGAGGAGGGAGACAAACATTTTAAAGAAGCGCTTGGAAAAGAGAAGTTTTATAGTGTTTTGAATATGCTGGTCTCTCATCCTGGAGATTCAGGCACCTACTTCTGTGCTTTGAGG	3	2	5	2	1	1	2	0	0	0	0	0	0	0	0	0	0	0	0	0	0	0	0	0	0	0	16	0	0	0	0	16
		TRAV15_5		AS3	P	P		CTGAGTATCCGGGAGGGAATGCACAACATTCTTAATTGCACTTATGAGGAGAGAACGTTCTCTTAACTTCTACTGGTTCTGGCAGGGTCTGGAAAAGGACTTGTGTCTTTGACCTTAATTCAATCAAGCCAGATGGAGGAGGGAGACAAACATTTTAAAGAAGTGCTTGGAAAAGAGAAGTTTTATAGTGTTTTGAATATGCTGGTCTCTCATCCTGGAGATTCAGGCACCTACTTCTGTGCTTTGAGG	3	1	1	0	0	3	2	0	0	0	0	0	0	0	0	0	0	0	0	0	0	0	0	0	0	0	10	0	0	0	0	10
		TRAV15_6		AS3	P	P		CTGAGTATCCGGGAGGGAATGCACAACATTCTTAATTGCACTTATGAGGAGAGAACGTTCTCTTAACTTCTACTGGTTCTGGCAGGGTCTGGAAAAGGACTTGTGTCTTTGACCTTAATTCAATCAAGCCAGATGGAGGAGGGAGACAAACATTTTAAAGAAGCGCTTGGAAAAGAGAAGTTTTATAATGTTTTGAATATGCTGGTCTCTCATCCTGGAGATTCAGGCACCTACTTCTGTGCTTTGAGG	0	0	0	0	0	0	0	2	0	0	1	0	0	0	0	0	1	1	1	5	0	0	0	0	0	0	0	3	0	8	0	11
		TRAV15_7		AS3	P	P		CTGAGTATCCGGGAGGGAATGCACAACATTCTTAATTGCACTTATGAGGAGAGAACGTTCTCTTAACTTCTACCGGTTCTGGCAGCGTCTGGAAAAGGACTTGTGTCTTTGACCTTAATTCAATCAAGCCAGATGGAGGAGGGAGACAAACATTTTAAAGAAGCGCTTGGAAAAGAGAAGTTTTATAGTGTTTTGAATATGCTGGTCTCTCATCCTGGAGATTCAGGCACCTACTTCTGTGCTTTGAGG	1	0	0	0	1	0	3	0	0	0	0	0	0	0	0	0	0	0	0	0	0	0	0	0	0	0	5	0	0	0	0	5
	TRAV16	TRAV16_1	TRAV16*01	AS1	P	P		ATGAAGCCCACCCTCATCTCAGTGCTTGTGATAATATTTATACTCAGAGGAACAAGAGCCCAGAGAGTGACTCAGCCCGAGAAGCTCCTCTCTGTCTTTAAAGGGGCCCCAGTGGAGCTGAAGTGCAACTATTCCTATTCTGGGAGTCCTGAACTCTTCTGGTATGTCCAGTACTCCAGACAACGCCTCCAGTTACTCTTGAGACACATCTCTAGAGAGAGCATCAAAGGCTTCACTGCTGACCTTAACAAAGGCGAGACATCTTTCCACCTGAAGAAACCATTTGCTCAAGAGGAAGACTCAGCCATGTATTACTGTGCTCTAAGTGG	179	113	179	194	183	156	196	188	128	167	206	199	212	210	210	198	198	210	199	212	222	172	211	204	191	203	1200	689	1029	1041	981	4940
		TRAV16_2		AS2	P	P		ATGAAGCCCACCGTCATCTCAGTGCTTGTGATAATATTTATACTCAGAGGAACAAGAGCCCAGAGAGTGACTCAGCCCGAGAAGCTCCTCTCTGTCTTTAAAGGGGCCCCAGTGGAGCTGAAGTGCAACTATTCCTATTCTGGGAGTCCTGAACTCTTCTGGTATGTCCAGTACTCCAGACAACGCCTCCAGTTACTCTTGAGACACATCTCTAGAGAGAGCATCAAAGGCTTCACTGCTGACCTTAACAAAGGCGAGACATCTTTCCACCTGAAGAAACCATTTGCTCAAGAGGAAGACTCAGCCATGTATTACTGTGCTCTAAGTGG	14	9	21	30	19	23	18	1	0	1	2	0	0	0	0	0	0	0	0	2	0	0	0	0	0	0	134	4	0	2	0	140
		TRAV16_3		AS3	P	P		ATGAAGCCCACCCTCATCTCAGTGCTTGTGATAATATTTATACTCAGAGGAACAAGAGCCCAGAGAGTGACTCAGCCCGAGAAGCTCCTCTCTGTCTTTAAAGGGGCCCCAGTGGAGCTGAAGTGCAACTATTCCTATTCTGGGAGTCCTGAACTCTTCTGGTATGTCCAGTACTCCAGACAACGCCTCCAGTTAATCTTGAGACACATCTCTAGAGAGAGCATCAAAGGCTTCACTGCTGACCTTAACAAAGGCGAGACATCTTTCCACCTGAAGAAACCATTTGCTCAAGAGGAAGACTCAGCCATGTATTACTGTGCTCTAAGTGG	1	0	0	2	4	0	0	0	0	2	0	0	0	0	0	0	0	0	0	0	0	0	0	0	0	0	7	2	0	0	0	9
	TRAV17	TRAV17_1	TRAV17*01	AS1	P	P		ATGGAAACTCTCCTGGGAGTGTCTTTGGTGATTCTATGGCTTCAACTGGCTAGGGTGAACAGTCAACAGGGAGAAGAGGATCCTCAGGCCTTGAGCATCCAGGAGGGTGAAAATGCCACCATGAACTGCAGTTACAAAACTAGTATAAACAATTTACAGTGGTATAGACAAAATTCAGGTAGAGGCCTTGTCCACCTAATTTTAATACGTTCAAATGAAAGAGAGAAACACAGTGGAAGATTAAGAGTCACGCTTGACACTTCCAAGAAAAGCAGTTCCTTGTTGATCACGGCTTCCCGGGCAGCAGACACTGCTTCTTACTTCTGTGCTACGGACG	193	121	199	224	204	174	211	190	128	169	205	200	210	209	210	198	198	210	199	214	222	172	211	204	190	204	1326	692	1027	1043	981	5069
		TRAV17_2		AS3	P	P		ATGGAAACTCTCCTGGGAGTGTCTTTGGTGATTCTATGGCTTCAACTGGCTAGGGTGAACAGTCAACAGGGAGAAGAGGATCCTCAGGCCTTGAGCATCCAGGAGGGTGAAAATGCCACCATGAACTGCAGTTACAAAACTAGTATAAACAATTTACAGTGGTATAGACAAAATTCAGGTAGAGGCCTTGTCCACCTAATTTTAATACGTTCAAATGAAAGAGAGAAACACAGTGGAAGATTAAGAGTCACGCTTGACACTTCCAAGAAAAGCAGTTCCTTGTTGATCACGGCTTCCCAGGCAGCAGACACTGCTTCTTACTTCTGTGCTACGGACG	1	1	1	2	1	5	2	0	0	0	0	0	0	0	0	0	0	0	0	0	0	0	0	0	0	0	13	0	0	0	0	13
	TRAV18	TRAV18_1	TRAV18*01	AS1	P	P		ATGCTGTCTGCTTCCTGCTCAGGACTTGTGATCTTGTTGATATTCAGAAGGACCAGTGGAGACTCGGTTACCCAGACAGAAGGCCCAGTTACCCTCCCTGAGAGGGCAGCTCTGACATTAAACTGCACTTATCAGTCCAGCTATTCAACTTTTCTATTCTGGTATGTCCAGTATCTAAACAAAGAGCCTGAGCTCCTCCTGAAAAGTTCAGAAAACCAGGAGACGGACAGCAGAGGTTTTCAGGCCAGTCCTATCAAGAGTGACAGTTCCTTCCACCTGGAGAAGCCCTCGGTGCAGCTGTCGGACTCTGCCGTGTACTACTGCGCTCTGAGAGA	185	117	184	221	191	176	199	186	128	170	206	198	211	210	207	195	198	210	200	214	222	171	209	201	190	202	1273	690	1021	1044	973	5001
		TRAV18_2		AS2	P	P		ATGCTGTCTGCTTCCTGCTCAGGACTTGTGATCTTGTTGATATTCAGAAGGACCAGTGGAGACTCGGTTACCCAGACAGAAGGCACAGTTACCCTCCCTGAGAGGGCAGCTCTGACATTAAACTGCACTTATCAGTCCAGCTATTCAACTTTTCTATTCTGGTATGTCCAGTATCTAAACAAAGAGCCTGAGCTCCTCCTGAAAAGTTCAGAAAACCAGGAGACGGACAGCAGAGGTTTTCAGGCCAGTCCTATCAAGAGTGACAGTTCCTTCCACCTGGAGAAGCCCTCGGTGCAGCTGTCGGACTCTGCCGTGTACTACTGCGCTCTGAGAGA	9	5	16	5	15	4	15	0	0	0	1	0	0	0	0	0	0	0	0	0	0	0	0	0	0	0	69	1	0	0	0	70
		TRAV18_3		AS3	P	P		ATGCTGTCTGCTTCCTGCTCAGGACTTGTGATCTTGTTGATATTCAGAAGGACCAGTGGAGACTCGGTTACCCAGACAGAAGGCCCAGTTACCCTCCCTGAGAGGGCAGCTCTGACATTAAACTGCACTTATCAGTCCAGCTATTCAACTTTTCTATTCTGGTATGTCCAGTTTCTAAACAAAGAGCCTGAGCTCCTCCTGAAAAGTTCAGAAAACCAGGAGACGGACAGCAGAGGTTTTCAGGCCAGTCCTATCAAGAGTGACAGTTCCTTCCACCTGGAGAAGCCCTCGGTGCAGCTGTCGGACTCTGCCGTGTACTACTGCGCTCTGAGAGA	0	0	0	0	0	0	0	0	0	0	0	0	0	0	0	0	0	0	0	0	0	1	2	3	2	2	0	0	0	0	10	10
	TRAV19	TRAV19_1	TRAV19*01	AS1	NA	NA		ATGCTGACTGCCAGCCTGTTGAGGGCAGTCATAGCCTCCATCTGTGTTGTATCCAGCATGGCTCAGAAGGTAACTCAAGCGCAGACTGAAATTTCTGTGGTGGAGAAGGAGGATGTGACCTTGGACTGTGTGTATGAAACCCGTGATACTACTTATTACTTATTCTGGTACAAGCAACCACCAAGTGGAGAATTGGTTTTCCTTATTCGTCGGAACTCTTTTGATGAGCAAAATGAAATAAGTGGTCGGTATTCTTGGAACTTCCAGAAATCCACCAGTTCCTTCAACTTCACCATCACAGCCTCACAAGTCGTGGACTCAGCAGTATACTTCTGTGCTCTGAGTGAGGC	166	103	170	175	179	152	183	161	107	146	183	185	165	189	173	159	170	173	172	180	183	140	155	163	153	162	1128	597	871	878	773	4247
		TRAV19_2		AS2	NA	NA		ATGCTGACTGCCAGCCTGTTGAGGGCAGTCATAGCCTCCATCTGTGTTGTATCCAGCATGGCTCAGAAGGTAACTTCAGCGCAGACTGAAATTTCTGTGGTGGAGAAGGAGGATGTGACCTTGGACTGTGTGTATGAAACCCGTGATACTACTTATTACTTATTCTGGTACAAGCAACCACCAAGTGGAGAATTGGTTTTCCTTATTCGTCGGAACTCTTTTGATGAGCAAAATGAAATAAGTGGTCGGTATTCTTGGAACTTCCAGAAATCCACCAGTTCCTTCAACTTCACCATCACAGCCTCACAAGTCGTGGACTCAGCAGTATACTTCTGTGCTCTGAGTGAGGC	18	12	0	1	11	0	20	13	18	18	16	13	36	13	28	30	25	34	25	32	37	1	57	0	0	0	62	65	120	153	58	458
		TRAV19_3		AS2	NA	NA		ATGCTGACTGCCAGCCTGTTGAGGGCAGTCATAGCCTCCATCTGTGTTGTATCCAGCATGGCTCAGAAGGTAATTTCAGCGCAGACTGAAATTTCTGTGGTGGAGAAGGAGGATGTGACCTTGGACTGTGTGTATGAAACCCGTGATACTACTTATTACTTATTCTGGTACAAGCAACCACCAAGTGGAGAATTGGTTTTCCTTATTCGTCGGAACTCTTTTGATGAGCAAAATGAAATAAGTGGTCGGTATTCTTGGAACTTCCAGAAATCCACCAGTTCCTTCAACTTCACCATCACAGCCTCACAAGTCGTGGACTCAGCAGTATACTTCTGTGCTCTGAGTGAGGC	0	0	20	29	0	15	0	12	0	3	4	0	0	4	0	0	0	3	1	1	0	28	0	37	38	37	64	19	4	5	140	232
		TRAV19_4		AS2	NA	NA	TRAV19*01_n02	ATGCTGACTGCCAGCCTGTTGAGGGCAGTCATAGCCTCCATCTGTGTTGTATCCAGCATGGCTCAGAAGGTAACTCAAGCGCAGACTGAAATTTCTGTGGTGGAGAAGGAGGATGTGACCTTGGACTGTGTGTATGAAACCCGTGATACTACTTATTACTTATTCTGGTACAAGCAACCACCAAGTGGAGAATTGGTTTTCCTTATTCGTCGGAACTCTTTTGATGAGCAAAATGAAATAAGTGGTCGGTATTCTTGGAACTTCCAGAAATCCACCAGTTCCTTCAACTTCACCATCACAGCCTCACAAGTCGTGGACTAAGCAGTATACTTCTGTGCTCTGAGTGAGGC	6	4	5	7	12	4	7	4	2	2	3	2	11	4	6	8	3	0	2	1	2	2	0	2	1	2	45	11	31	8	7	102
		TRAV19_5		AS2	NA	NA		ATGCTGACTGCCAGCCTGTTGAGGGCAGTCATAGCCTCCATCTGTGTTGTATCCAGCATGGCTCAGAAGGTAACTCAAGCGCAGACTGAAATTTCTGTGGTGGAGAAGGAGGATGTGACCTTGGACTGTGTGTATGAAACCCGTGATACTACTTATTACTTATTCTGGTACAAGCAACCACCAAGTGGAGAATTGGTTTTCCTTATTCGTCGGAACTCTTTTGATGAGCAAAATGAAATAAGTGGTCGGTATTCTTGGAACTTCCAGAAATCCACCAGTTCCTTCAACTTCACCATCACAGCCTCACAAGTCGTGGACTCAGCAGTATACTTCTGTGCTCTGAGTGAAGC	4	1	4	11	4	5	3	0	0	0	0	0	0	0	0	0	0	0	0	0	0	0	0	0	0	0	32	0	0	0	0	32
		TRAV19_6		AS3	NA	NA		ATGCTGACTGCCAGCCTGTTGAGGGCAGTCATAGCCTCCATCTGTGTTGTATCCAGCATGGCTCAGAAGGTAACTCAAGCGCAGACTGAAATTTCTGTGGTGGAGAAGGAGGATGTGACCTTGGACTGTGTGTATGAAACCCGTGATACTACTTATTACTTATTCTGGTACAAGCAACCACCAAGTGGAGAATTGGTTTTCCTTATTCGTCGGAACTCTTTTGATGAGCAAAATGAAATAAGTGGTCGGTATTCTTGGAACTTCCAGAAATCCACCAGTTCCTTCAACTTCACCATCACAGCCTCACAAGTTGTGGACTCAGCAGTATACTTCTGTGCTCTGAGTGAGGC	0	1	0	2	0	3	1	0	0	0	0	0	0	0	0	0	0	0	0	0	0	0	0	0	0	0	7	0	0	0	0	7
		TRAV19_7		AS3	NA	NA	TRAV19*01_n03	ATGCTGACTGCCAGCCTGTTGAGGGCAGTCATAGCCTCCATCTGTGTTGTATCCAGCATGGCTCAGAAGGTAACTCAAGTGCAGACTGAAATTTCTGTGGTGGAGAAGGAGGATGTGACCTTGGACTGTGTGTATGAAACCCGTGATACTACTTATTACTTATTCTGGTACAAGCAACCACCAAGTGGAGAATTGGTTTTCCTTATTCGTCGGAACTCTTTTGATGAGCAAAATGAAATAAGTGGTCGGTATTCTTGGAACTTCCAGAAATCCACCAGTTCCTTCAACTTCACCATCACAGCCTCACAAGTCGTGGACTCAGCAGTATACTTCTGTGCTCTGAGTGAGGC	0	0	0	0	0	0	0	0	0	0	0	0	0	0	3	1	0	0	0	0	0	0	0	0	0	0	0	0	4	0	0	4
	TRAV20	TRAV20_1	TRAV20*02	AS1	P	P		ATGGAGAAAATGTTGGAGTGTGCATTCATAGTCTTGTGGCTTCAGCTTGGCTGGTTGAGTGGAGAAGACCAGGTGACGCAGAGTCCCGAGGCCCTGAGACTCCAGGAGGGAGAGAGTAGCAGTCTCAACTGCAGTTACACAGTCAGCGGTTTAAGAGGGCTGTTCTGGTATAGGCAAGATCCTGGGAAAGGCCCTGAATTCCTCTTCACCCTGTATTCAGCTGGGGAAGAAAAGGAGAAAGAAAGGCTAAAAGCCACATTAACAAAGAAGGAAAGCTTTCTGCACATCACAGCCCCTAAACCTGAAGACTCAGCCACTTATCTCTGTGCTGTGCAGG	191	112	193	207	198	172	210	180	126	169	199	199	208	209	205	197	191	207	187	200	207	169	205	199	189	202	1283	674	1018	992	964	4931
		TRAV20_2	TRAV20*01	AS1	P	P		ATGGAGAAAATGTTGGAGTGTGCATTCATAGTCTTGTGGCTTCAGCTTGGCTGGTTGAGTGGAGAAGACCAGGTGACGCAGAGTCCCGAGGCCCTGAGACTCCAGGAGGGAGAGAGTAGCAGTCTTAACTGCAGTTACACAGTCAGCGGTTTAAGAGGGCTGTTCTGGTATAGGCAAGATCCTGGGAAAGGCCCTGAATTCCTCTTCACCCTGTATTCAGCTGGGGAAGAAAAGGAGAAAGAAAGGCTAAAAGCCACATTAACAAAGAAGGAAAGCTTTCTGCACATCACAGCCCCTAAACCTGAAGACTCAGCCACTTATCTCTGTGCTGTGCAGG	3	10	7	19	8	8	4	10	2	1	9	1	0	0	0	0	7	3	13	14	15	2	7	4	3	2	59	22	1	52	18	152
		TRAV20_3		AS3	P	P		ATGGAGAAAATGTTGGAGTGTGCATTCATAGTCTTGTGGCTTCAGCTTGGCTGGTTGAGTGGAGAAGACCAGGTGACGCAGAGTCCCGAGGCCCTGAGACTCCAGGAGGGAGAGAGTAGCAGTCTCAACTGCAGTTACACAGTCAGCGGTTTAAGAGGGCTGTTCTGGTATAGGCAAGATCCTGGGAAAGGCCCTGAATTCCTCTTCACCCTATATTCAGCTGGGGAAGAAAAGGAGAAAGAAAGGCTAAAAGCCACATTAACAAAGAAGGAAAGCTTTCTGCACATCACAGCCCCTAAACCTGAAGACTCAGCCACTTATCTCTGTGCTGTGCAGG	0	0	0	0	0	0	0	0	0	0	0	0	4	1	4	0	0	0	0	0	0	0	0	0	0	0	0	0	9	0	0	9
	TRAV21	TRAV21_1	TRAV21*01	AS1	P	P		ATGGAGACCCTCTTGGGCCTGCTTATCCTTTGGCTGCAGCTGCAATGGGTGAGCAGCAAACAGGAGGTGACGCAGATTCCTGCAGCTCTGAGTGTCCCAGAAGGAGAAAACTTGGTTCTCAACTGCAGTTTCACTGATAGCGCTATTTACAACCTCCAGTGGTTTAGGCAGGACCCTGGGAAAGGTCTCACATCTCTGTTGCTTATTCAGTCAAGTCAGAGAGAGCAAACAAGTGGAAGACTTAATGCCTCGCTGGATAAATCATCAGGACGTAGTACTTTATACATTGCAGCTTCTCAGCCTGGTGACTCAGCCACCTACCTCTGTGCTGTGAGG	140	88	158	184	165	150	164	108	71	93	102	104	118	107	78	98	105	101	105	106	103	92	108	117	84	127	1049	374	505	520	528	2976
		TRAV21_2	TRAV21*02	AS1	P	P		ATGGAGACCCTCTTGGGCCTGCTTATCCTTTGGCTGCAGCTGCAATGGGTGAGCAGCAAACAGGAGGTGACACAGATTCCTGCAGCTCTGAGTGTCCCAGAAGGAGAAAACTTGGTTCTCAACTGCAGTTTCACTGATAGCGCTATTTACAACCTCCAGTGGTTTAGGCAGGACCCTGGGAAAGGTCTCACATCTCTGTTGCTTATTCAGTCAAGTCAGAGAGAGCAAACAAGTGGAAGACTTAATGCCTCGCTGGATAAATCATCAGGACGTAGTACTTTATACATTGCAGCTTCTCAGCCTGGTGACTCAGCCACCTACCTCTGTGCTGTGAGG	49	31	36	36	35	23	38	81	57	77	106	96	93	101	130	100	92	109	95	108	118	77	104	84	106	75	248	321	520	522	446	2057
		TRAV21_3		AS2	P	P		ATGGAGACCCTCTTGGGCCTGCTTATCCTTTGGCTGCAGCTGCAATGGGTGAGCAGCAAACAGGAGGTGACGCAGATTCCTGCAGCTCTGAGTGTCCCAGAAGGAGAAAACTTGGTTCTCAACTGCAGTTTCACTGATAGCGCTATTTACAACCTCCAGTGGTTTAGGCAGGACCATGGGAAAGGTCTCACATCTCTGTTGCTTATTCAGTCAAGTCAGAGAGAGCAAACAAGTGGAAGACTTAATGCCTCGCTGGATAAATCATCAGGACGTAGTACTTTATACATTGCAGCTTCTCAGCCTGGTGACTCAGCCACCTACCTCTGTGCTGTGAGG	5	3	6	3	1	6	11	0	0	0	0	0	0	0	0	0	0	0	0	0	0	0	0	0	0	0	35	0	0	0	0	35
		TRAV21_4		AS3	P	P		ATGGAGACCCTCTTGGGCCTGCTTATCCTTTGGCTGCAGCTGCAATGGGTGAGCAGCAAACAGGAGGTGACGCAGATTCCTGCAGCTCTGAGTGTCCCAGAAGGACAAAACTTGGTTCTCAACTGCAGTTTCACTGATAGCGCTATTTACAACCTCCAGTGGTTTAGGCAGGACCCTGGGAAAGGTCTCACATCTCTGTTGCTTATTCAGTCAAGTCAGAGAGAGCAAACAAGTGGAAGACTTAATGCCTCGCTGGATAAATCATCAGGACGTAGTACTTTATACATTGCAGCTTCTCAGCCTGGTGACTCAGCCACCTACCTCTGTGCTGTGAGG	0	0	0	0	5	0	0	0	0	0	0	0	0	0	0	0	0	0	0	0	0	0	0	0	0	0	5	0	0	0	0	5
		TRAV21_5		AS3	P	P		ATGGAGACCCTCTTGGGCCTGCTTATCCTTTGGCTGCAGCTGCAATGGGTGAGCAGCAAACAGGAGGTGACGCAGATTCCTGCAGCTCTGAGTGTCCCAGAAGGAGAAAACTTGGTTCTCAACTGCAGTTTCACTGATAGCGCTATTTACAACCTCCAGTGGTTTAGGCAGGACCCTGGGAAAGGTCTCACATCTCTGTTGCTTATTCAGTCAAGTCAGAGAGAGCAAACAAGTGGAAGACTTAGTGCCTCGCTGGATAAATCATCAGGACGTAGTACTTTATACATTGCAGCTTCTCAGCCTGGTGACTCAGCCACCTACCTCTGTGCTGTGAGG	0	0	0	0	0	0	0	0	0	0	0	0	0	0	0	0	0	0	0	0	0	1	0	2	2	1	0	0	0	0	6	6
	TRAV22	TRAV22_1	TRAV22*01	AS1	P	P		ATGAAGAGGATATTGGGAGCTCTGCTGGGGCTCTTGAGTGCCCAGGTTTGCTGTGTGAGAGGAATACAAGTGGAGCAGAGTCCTCCAGACCTGATTCTCCAGGAGGGAGCCAATTCCACGCTGCGGTGCAATTTTTCTGACTCTGTGAACAATTTGCAGTGGTTTCATCAAAACCCTTGGGGACAGCTCATCAACCTGTTTTACATTCCCTCAGGGACAAAACAGAATGGAAGATTAAGCGCCACGACTGTCGCTACGGAACGCTACAGCTTATTGTACATTTCCTCTTCCCAGACCACAGACTCAGGCGTTTATTTCTGTGCTGTGGAGC	192	119	200	223	203	176	212	190	127	170	207	200	212	210	210	198	198	210	200	213	222	172	212	204	191	201	1325	694	1030	1043	980	5072
		TRAV22_2		AS3	P	P		ATGAAGAGGATATTGGGAGCTCTGCTGGGGCTCTTGAGTGCCCAGGTTTGCTGTGTGAGAGGAATACAAGTGGAGCAGAGTCCTCCAGACCTGATTCTCCAGGAGGGAGCCAATTCCACGCTGCGGTGCAATTTTTCTGACTCTGTGAACAATTTGCAGTGGTTTCATCAAAACCCTTGGGGACAGCTCATCAACCTGTTTTACATTCCCTCAGGGACAAAACAGAATGGAAGATTAAGCGCCACGACTGTCGCTACGGAACGCTACAGGTTATTGTACATTTCCTCTTCCCAGACCACAGACTCAGGCGTTTATTTCTGTGCTGTGGAGC	1	2	0	0	1	1	1	0	0	0	1	0	0	0	0	0	0	0	0	0	0	0	0	0	0	0	6	1	0	0	0	7
		TRAV22_3		AS3	P	P		ATGAAGAGGATATTGGGAGCTCTGCTGGGGCTCTTGAGTGCCCAGGTTTGCTGTGTGAGAGGAATACAAGTGGAGCAGAGTCCTCCAGACCTGATTCTCCAGGAGGGAGCCAATTCCACGCTGCGGTGCAATTTTTCTGACTCTGTGAACAATTTGCAGTGGTTTCATCAAAACCCTTGGGGACAGCTCATCAACCTGTTTTACATTCCCTCAGGGACAAAACAGAATGGAAGATTAAGCGCCACGACTGTCGCTACGGAACGCTACAGCTTATTGTACATTTCCTCTTCCCAGACCACAGACTCAGACGTTTATTTCTGTGCTGTGGAGC	0	1	0	0	0	2	1	0	0	0	0	0	0	0	0	0	0	0	0	0	0	0	0	0	0	0	4	0	0	0	0	4
		TRAV22_4		AS3	P	P		ATGAAGAGGATATTGGGAGCTCTGCTGGGGCTCTTGAGTGCCCAGGTTTGCTGTGTGAGAGGAATACAAGTGGAGCAGAGTCCTCCAGACCTGATTCTCCAGGAGGGAGCCAATTCCACGCTGCGGTGCAATTTTTCTGACTCTGTGAACAATTTGCAGTGGTTTCATCAAAACCCTTGGGGACAGCTCATCAATCTGTTTTACATTCCCTCAGGGACAAAACAGAATGGAAGATTAAGCGCCACGACTGTCGCTACGGAACGCTACAGCTTATTGTACATTTCCTCTTCCCAGACCACAGACTCAGGCGTTTATTTCTGTGCTGTGGAGC	0	0	0	0	0	0	0	0	0	0	0	0	0	0	0	0	0	0	0	0	0	0	0	0	1	3	0	0	0	0	4	4
	TRAV23DV6	TRAV23DV6_1		AS2	P	P		ATGGACAAGATCTTAGGAGCATCATTTTTAGTTCTGTGGCTTCAACTATGCTGGGTGAGTGGCCAACAGAAGGAGAAAAGTGACCAGCAGCAGGTGAAACAAAGTCCTCAATCTTTGATAGTCCAGAAAGGAGGGATTTCAATTATAAACTGTGCTTATGAGAACACTGCGTTTGACTACTTTCCATGGTACCAACAATTCCCTGGGAAAGGCCCTGCATTATTGATAGCCATACGTCCAGATGTGAGTGAAAAGAAAGAAGGAAGATTCACAATCTCCTTCAATAAAAGTGCCAAGCAGTTCTCATCGCATATCATGGATTCCCAGCCTGGAGACTCAGCCACCTACTTCTGTGCAGCAAGCA	153	93	152	175	173	140	166	144	85	99	174	118	137	138	163	135	167	170	175	179	187	119	156	144	149	139	1052	502	691	878	707	3830
		TRAV23DV6_2		AS2	P	P		ATGGACAAGATCTTAGGAGCATCATTTTTAGTTCTGTGGCTTCAACTATGCTGGGTGAGTGGCCAACAGAAGGAGAAAAGTGACCAGCAGCAGGTGAAACAAAGTCCTCAATCTTTGATAGTCCAGAAAGGAGGGATTCCAATTATAAACTGTGCTTATGAGAACACTGCGTTTGACTACTTTCCATGGTACCAACAATTCCCTGGGAAAGGCCCTGCATTATTGATAGCCATACGTCCAGATGTGAGTGAAAAGAAAGAAGGAAGATTCACAATCTCCTTCAATAAAAGTGCCAAGCAGTTCTCATCGCATATCATGGATTCCCAGCCTGGAGACTCAGCCACCTACTTCTGTGCAGCAAGCA	8	12	8	21	12	12	13	30	40	69	18	82	74	72	46	61	19	24	16	23	17	39	38	45	24	56	86	157	335	99	202	879
		TRAV23DV6_3		AS2	P	P		ATGGACAAGATCTTAGGAGCATCATTTTTAGTTCTGTGGCTTCAACTATGCTGGGTGAGTGGCCAACAGAAGGAGAAAAGTGACCAGCAGCAGGTGAAACAAAGTCCTCAATCTTTGATAGTCCAGAAAGGAGGGATTTCAATTATAAACTGTGCTTATGAGAACACTGCGTTTGACTACTTTCCATGGTACCAACAGTTCCCTGGGAAAGGCCCTGCATTATTGATAGCCATACGTCCAGATGTGAGTGAAAAGAAAGAAGGAAGATTCACAATCTCCTTCAATAAAAGTGCCAAGCAGTTCTCATCGCATATCATGGATTCCCAGCCTGGAGACTCAGCCACCTACTTCTGTGCAGCAAGCA	7	3	18	6	3	2	13	9	1	0	13	0	0	0	0	2	8	15	6	5	14	11	12	12	15	6	52	23	2	48	56	181
		TRAV23DV6_4		AS2	P	P		ATGGACAAGATCTTAGGAGCATCATTTTTAGTTCTGTGGCTTCAACTATGCTGGGTGAGTGGCCAACAGAAGGAGAAAAGTGACCAGCAGCAGGTGAAACAAAGTCCTCAATCTTTGATAGTCCAGAAAGGAGGGATTTCAATTATAAACTGTGCTTATGAGAACACTGCGTTTGACTACTTTCCATGGTACCAGCAATTCCCTGGGAAAGGCCCTGCATTATTGATAGCCATACGTCCAGATGTGAGTGAAAAGAAAGAAGGAAGATTCACAATCTCCTTCAATAAAAGTGCCAAGCAGTTCTCATCGCATATCATGGATTCCCAGCCTGGAGACTCAGCCACCTACTTCTGTGCAGCAAGCA	22	11	19	23	16	25	19	2	0	1	2	0	1	0	0	0	0	0	0	0	0	0	0	0	0	0	135	5	1	0	0	141
		TRAV23DV6_5		AS2	P	P		ATGGACAAGATCTTAGGAGCATCATTTTTAGTTCTGTGGCTTCAACTATGCTGGGTGAGTGGCCAACAGAAGGAGAAAAGTGACCAGCAGCAGGTGAAACAAAGTCCTCAATCTTTGATAGTCCAGAAAGGAGGGATTTCAATTATAAACTGTGCTTATGAGAACACTGCGTTCGACTACTTTCCATGGTACCAACAATTCCCTGGGAAAGGCCCTGCATTATTGATAGCCATACGTCCAGATGTGAGTGAAAAGAAAGAAGGAAGATTCACAATCTCCTTCAATAAAAGTGCCAAGCAGTTCTCATCGCATATCATGGATTCCCAGCCTGGAGACTCAGCCACCTACTTCTGTGCAGCAAGCA	1	0	0	0	0	0	0	5	1	1	1	0	0	0	0	0	3	1	2	6	4	3	6	2	4	3	1	8	0	16	18	43
		TRAV23DV6_6		AS3	P	P		ATGGACAAGATCTTAGGAGCATCATTTTTAGTTCTGTGGCTTCAACTATGCTGGGTGAGTGGCCAACAGAAGGAGAAAAGTGACCAGCAGCAGGTGAAACAAAGTCCTCAATCTTTGATAGTCCAGAAAGGAGGGATTTCAATTATAAACTGTGCTTATGAGAACACTGCGTTTGACTACTTTCCATGGTACCAACAATTCCCTGGGAAAGGCCCTGCATTATTGATAGCCATACGTCCAGATGTGAGTGAAAAGAAAGAAAGAAGATTCACAATCTCCTTCAATAAAAGTGCCAAGCAGTTCTCATCGCATATCATGGATTCCCAGCCTGGAGACTCAGCCACCTACTTCTGTGCAGCAAGCA	1	0	1	1	0	0	2	0	0	0	0	0	0	0	0	0	0	0	0	0	0	0	0	0	0	0	5	0	0	0	0	5
		TRAV23DV6_7		AS3	P	P		ATGGACAAGATCTTAGGAGCATCATTTTTAGTTCTGTGGCTTCAACTATGCTGGGTGAGTGGCCAACAGAAGGAGAAAAGTGACCAGCAGCAGGTGAAACAAAGTCCTCAATCTTTGATAGTCCAGAAAGGAGGGATTTCAATTATAAACTGTGCTTATGAGAACACTGCGTTTGACTACTTTCCATGGTACCAACAATTCCCTGGGAAAGGCCCTGCATTATTGATAGCCATACGTCCAGATGTGAGTGAAAAGAAAGAAGGAAGATTCACAATCTCCTTCAATAAAAGTGCCAAGCAGTCCTCATCGCATATCATGGATTCCCAGCCTGGAGACTCAGCCACCTACTTCTGTGCAGCAAGCA	2	2	0	0	0	0	0	0	0	0	0	0	0	0	0	0	0	0	0	0	0	0	0	0	0	0	4	0	0	0	0	4
	TRAV24	TRAV24_1	TRAV24*01	AS1	NA	NA		ATGGAGAAGAATCCTTTGGCAGCCCCATTACTAATCCTCTGGTTTCATCTTGACTGCGTGAGCAGCATACTGAACGTGGAACAAAGTCCTCAGTCACTGCATGTTCAGGAGGGAGACAGCACCAATTTCACCTGCAGCTTCCCTTCCAGCAATTTTTATGCCTTACACTGGTACAGATGGGAAACTGCAAAAAGCCCCGAGGCCTTGTTTGTAATGACTTTAAATGGGGATGAAAAGAAGAAAGGACGAATAAGTGCCACTCTTAATACCAAGGAGGGTTACAGCTATTTGTACATCAAAGGATCCCAGCCTGAAGACTCAGCCACATACCTCTGTGCCTTTA	193	119	200	224	205	179	210	187	126	168	207	195	210	209	206	193	193	207	194	205	215	172	210	203	192	203	1330	688	1013	1014	980	5025
		TRAV24_2		AS2	NA	NA		ATGGAGAAGAATCCTTCGGCAGCCCCATTACTAATCCTCTGGTTTCATCTTGACTGCGTGAGCAGCATACTGAACGTGGAACAAAGTCCTCAGTCACTGCATGTTCAGGAGGGAGACAGCACCAATTTCACCTGCAGCTTCCCTTCCAGCAATTTTTATGCCTTACACTGGTACAGATGGGAAACTGCAAAAAGCCCCGAGGCCTTGTTTGTAATGACTTTAAATGGGGATGAAAAGAAGAAAGGACGAATAAGTGCCACTCTTAATACCAAGGAGGGTTACAGCTATTTGTACATCAAAGGATCCCAGCCTGAAGACTCAGCCACATACCTCTGTGCCTTTA	0	0	0	0	0	0	0	2	1	1	0	0	0	0	0	0	2	3	6	5	6	0	1	0	0	0	0	4	0	22	1	27
		TRAV24_4		AS3	NA	NA		ATGGAGAAGAATCCTTTGGCAGCCCCATTACTAATCCTCTGGTTTCATCTTGACTGCGTGAGCAGCATACTGAACGTGGAACAAAGTCCTCAGTCACTGCATGTTCAGGAGGGAGACAGCACCAATTTCACCTGCAGCTTCCCTTCCAGCAATTTTTATGCCTTACACTGGTACAGATGGGAAACTGCAAAAAGCCCCGAGGCCTTGTTTGTAATGACTTTAAATGGGGGTGAAAAGAAGAAAGGACGAATAAGTGCCACTCTTAATACCAAGGAGGGTTACAGCTATTTGTACATCAAAGGATCCCAGCCTGAAGACTCAGCCACATACCTCTGTGCCTTTA	1	2	0	2	0	1	4	0	0	0	0	0	0	0	0	0	0	0	0	0	0	0	0	0	0	0	10	0	0	0	0	10
		TRAV24_5		AS3	NA	NA		ATGGAGAAGAATCCTTTGGCAGCCCCATTACTAATCCTCTGGTTTCATCTTGACTGCGTGAGCAGCATACTGAACGTGGAACAAAGTCCTCAGTCACTGCATGTTCAGGAGGGAGACAGCACCAATTTCACCTGCAGCTTCCCTTCCAGCAATTTTTATGCCTTACACTGGTACAGATGGGAAACTGCAAAAAGCCCCGAGGCCTTGTTTGTAATGACTTTAAATGGGGATGAAAAGAAGAAAGGACAAATAAGTGCCACTCTTAATACCAAGGAGGGTTACAGCTATTTGTACATCAAAGGATCCCAGCCTGAAGACTCAGCCACATACCTCTGTGCCTTTA	0	0	0	0	0	0	0	1	0	0	1	0	0	0	0	0	2	0	0	2	1	0	0	1	0	1	0	2	0	5	2	9
	TRAV25	TRAV25_1		AS2	NA	NA		ATGCTACTCATCACATCAATGTTGGTCTTATGGATGCAATTGTCACAGGTGAATGGACAACAGGTAATGCAAATTCCTCAGTACCAGCATGTACAAGAAGGAGAGGACTTCACCACGTACTGCAATTCCTCAACTACTTTAAGCAATATACAGTGGTATAAGCAAAGGCCTGGTGGACATCCCGTTTTTTTGATACAGTTAGGTGAAGAGTGGAGAAGTGAAGAAGCAGAAAAGACTGACATTTCAGTTTGGAGAAGCAAAAAAGAACAGCTCCCTGCACATCACAGCCACCCAGACTACAGATGTAGGAACCTACTTCTGTGCAGGG	155	90	160	197	170	138	175	130	94	136	126	181	196	200	186	188	121	137	120	127	138	119	134	137	141	140	1085	486	951	643	671	3836
		TRAV25_2		AS2	NA	NA		ATGCTACTCATCACATCAATGTTGGTCTTATGGATGCAATTGTCACAGGTGAATGGACAACAGGTAATGCAAATTCCTCAGTACCAGCATGTACAAGAAGGAGAAGACTTCACCACGTACTGCAATTCCTCAACTACTTTAAGCAATATACAGTGGTATAAGCAAAGGCCTGGTGGACATCCCGTTTTTTTGATACAGTTAGGTGAAGAGTGGAGAAGTGAAGAAGCAGAAAAGACTGACATTTCAGTTTGGAGAAGCAAAAAAGAACAGCTCCCTGCACATCACAGCCACCCAGACTACAGATGTAGGAACCTACTTCTGTGCAGGG	4	13	0	1	3	1	1	59	34	30	78	19	15	10	24	10	77	73	80	84	84	49	77	65	50	60	23	201	78	398	301	1001
		TRAV25_3		AS2	NA	NA		ATGCTACTCATCACATCAATGTTGGTCTTATGGATGCAATTGTCACAGGTGAATGGACAACAGGTAATGCAAATTCCTCAGTACCAGCATGTACAAGAAGGAGAGGACTTCACCAGGTACTGCAATTCCTCAACTACTTTAAGCAATACACAGTGGTATAAGCAAAGGCCTGGTGGACATCCCGTTTTTTTGATACAGTTAGGTGAAGAGTGGAGAAGTGAAGAAGCAGAAAAGACTGACATTTCAGTTTGGAGAAGCAAAAAAGAACAGCTCCCTGCACATCACAGCCACCCAGACTACAGATGTAGGAACCTACTTCTGTGCAGGG	16	10	14	14	12	18	21	0	0	2	2	0	0	0	0	0	0	0	0	1	0	0	0	0	0	0	105	4	0	1	0	110
		TRAV25_4		AS2	NA	NA		ATGCTACTCATCACATCAATGTTGGTCTTATGGATGCAGTTGTCACAGGTGAATGGACAACAGGTAATGCAAATTCCTCAGTACCAGCATGTACAAGAAGGAGAGGACTTCACCACGTACTGCAATTCCTCAACTACTTTAAGCAATATACAGTGGTATAAGCAAAGGCCTGGTGGACATCCCGTTTTTTTGATACAGTTAGGTGAAGAGTGGAGAAGTGAAGAAGCAGAAAAGACTGACATTTCAGTTTGGAGAAGCAAAAAAGAACAGCTCCCTGCACATCACAGCCACCCAGACTACAGATGTAGGAACCTACTTCTGTGCAGGG	14	3	14	14	5	19	10	1	0	1	2	0	0	0	0	0	0	0	0	1	0	0	0	0	0	0	79	4	0	1	0	84
		TRAV25_5	TRAV25*01	AS1	P	P		ATGCTACTCATCACATCAATGTTGGTCTTATGGATGCAATTGTCACAGGTGAATGGACAACAGGTAATGCAAATTCCTCAGTACCAGCATGTACAAGAAGGAGAGGACTTCACCACGTACTGCAATTCCTCAACTACTTTAAGCAATATACAGTGGTATAAGCAAAGGCCTGGTGGACATCCCGTTTTTTTGATACAGTTAGTGAAGAGTGGAGAAGTGAAGAAGCAGAAAAGACTGACATTTCAGTTTGGAGAAGCAAAAAAGAACAGCTCCCTGCACATCACAGCCACCCAGACTACAGATGTAGGAACCTACTTCTGTGCAGGG	4	4	12	0	13	4	7	0	0	0	0	0	0	0	0	0	0	0	0	0	0	0	0	0	0	0	44	0	0	0	0	44
		TRAV25_6		AS3	NA	NA		ATGCTACTCATCACATCAATGTTGGTCTTATGGATGCAATTATCACAGGTGAATGGACAACAGGTAATGCAAATTCCTCAGTACCAGCATGTACAAGAAGGAGAAGACTTCACCACGTACTGCAATTCCTCAACTACTTTAAGCAATATACAGTGGTATAAGCAAAGGCCTGGTGGACATCCCGTTTTTTTGATACAGTTAGGTGAAGAGTGGAGAAGTGAAGAAGCAGAAAAGACTGACATTTCAGTTTGGAGAAGCAAAAAAGAACAGCTCCCTGCACATCACAGCCACCCAGACTACAGATGTAGGAACCTACTTCTGTGCAGGG	0	0	0	0	0	0	0	0	0	0	0	0	0	0	0	0	0	0	0	1	0	3	0	1	0	2	0	0	0	1	6	7
	TRAV26-1	TRAV26-1_1	TRAV26-1*01	AS1	P	P		ATGAGGCTGGTGGCAAGAGTAACTGTGTTTCTGACCTTTGGAACTATAATTGATGCTAAGACCACCCAGCCCCCCTCCATGGATTGCGCTGAAGGAAGAGCTGCAAACCTGCCTTGTAATCACTCTACCATCAGTGGAAATGAGTATGTGTATTGGTATCGACAGATTCACTCCCAGGGGCCACAGTATATCATTCATGGTCTAAAAAACAATGAAACCAATGAAATGGCCTCTCTGATCATCACAGAAGACAGAAAGTCCAGCACCTTGATCCTGCCCCACGCTACGCTGAGAGACACTGCTGTGTACTATTGCATCGTCAGAGTCG	164	100	166	193	198	156	185	154	95	143	165	155	133	156	115	133	131	153	141	155	146	113	137	118	116	134	1162	557	692	726	618	3755
		TRAV26-1_2		AS2	P	P		ATGAGGCTGGTGGCAAGAGTAACTGTGTTTCTGACCTTTGGAACTATAATTGATGCTAAGACCACCCAGCCCACCTCCATGGATTGCGCTGAAGGAAGAGCTGCAAACCTGCCTTGTAATCACTCTACCATCAGTGGAAATGAGTATGTGTATTGGTATCGACAGATTCACTCCCAGGGGCCACAGTATATCATTCATGGTCTAAAAAACAATGAAACCAATGAAATGGCCTCTCTGATCATCACAGAAGACAGAAAGTCCAGCACCTTGATCCTGCCCCACGCTACGCTGAGAGACACTGCTGTGTACTATTGCATCGTCAGAGTCG	30	21	34	31	5	24	29	36	33	27	42	41	79	53	94	63	67	55	59	59	76	59	75	85	75	70	174	138	330	316	364	1322
	TRAV26-2	TRAV26-2_1	TRAV26-2*01	AS1	P	P		ATGAAGTTGGTGACAAGCATTACTGTACTCCTATCTTTGGGTATTATGGGTGATGCTAAGACCACACAGCCAAATTCAATGGAGAGTAACGAAGAAGAGCCTGTTCACTTGCCTTGTAACCACTCCACAATCAGTGGAACTGATTACATACATTGGTATCGACAGCTTCCCTCCCAGGGTCCAGAGTACGTGATTCATGGTCTTACAAGCAATGTGAACAACAGAATGGCCTCTCTGGCAATCGCTGAAGACAGAAAGTCCAGTACCTTGATCCTGCACCGTGCTACCTTGAGAGATGCTGCTGTGTACTACTGCATCCTGAGAGAC	193	122	200	226	206	180	214	189	128	170	208	184	202	194	199	184	197	210	200	214	221	168	209	195	188	197	1341	695	963	1042	957	4998
		TRAV26-2_2		AS2	P	P		ATGAAGTTGGTGACAAGCATTACTGTACTCCTATCTTTGGGTATTATGGGTGATGCTAAGACCACACAGCCAAATTCAATGGAGAGTAACGAAGAAGAGCCTGTTCACTTGCCTTGTAACCACTCCACAATCAGTGGAACTGATTACATACATTGGTATCGACAGCTTCCCTCCCAGGGTCCAGAGTACGTGATTCATGGTCTTATAAGCAATGTGAACAACAGAATGGCCTCTCTGGCAATCGCTGAAGACAGAAAGTCCAGTACCTTGATCCTGCACCGTGCTACCTTGAGAGATGCTGCTGTGTACTACTGCATCCTGAGAGAC	0	0	0	0	0	0	0	0	0	0	0	16	8	15	11	13	0	0	0	0	0	1	1	0	0	0	0	0	63	0	2	65
		TRAV26-2_3		AS2	P	P		ATGAAGTTGGTGACAAGCATTACTGTACTCCTATCTTTGGGTATTATGGGTGATGCTAAGACCACACAGCCAAATTCAATGGAGAGTAACGAAGAAGAGCCTGTTCACTTGCCTTGTAACCACTCCACAATCAGTGGAACTGATTACATACATTGGTATCGACAGCTTCCCTCCCAGGGTCCAGAGTACATGATTCATGGTCTTACAAGCAATGTGAACAACAGAATGGCCTCTCTGGCAATCGCTGAAGACAGAAAGTCCAGTACCTTGATCCTGCACCGTGCTACCTTGAGAGATGCTGCTGTGTACTACTGCATCCTGAGAGAC	0	0	0	0	0	0	0	0	0	0	0	0	0	0	0	0	0	0	0	0	0	3	1	7	3	7	0	0	0	0	21	21
	TRAV27	TRAV27_1	TRAV27*01	AS1	P	P		ATGGTCCTGAAATTCTCCGTGTCCATTCTTTGGATTCAGTTGGCATGGGTGAGCACCCAGCTGCTGGAGCAGAGCCCTCAGTTTCTAAGCATCCAAGAGGGAGAAAATCTCACTGTGTACTGCAACTCCTCAAGTGTTTTTTCCAGCTTACAATGGTACAGACAGGAGCCTGGGGAAGGTCCTGTCCTCCTGGTGACAGTAGTTACGGGTGGAGAAGTGAAGAAGCTGAAGAGACTAACCTTTCAGTTTGGTGATGCAAGAAAGGACAGTTCTCTCCACATCACTGCAGCCCAGCCTGGTGATACAGGCCTCTACCTCTGTGCAGGAG	76	54	82	87	95	59	66	116	67	116	124	64	82	72	87	77	111	142	135	139	150	80	130	116	108	114	519	423	382	677	548	2549
		TRAV27_2		AS2	P	P		ATGGTCCTGAAATTCTCCGTGTCCATTCTTTGGATTCAGTTGGCATGGGTGAGCACCCAGCTGCTGGAGCAGAGCCCTCAGTTTCTAAGCATCCAAGAGGGAGAAAATCTCACTGTGTACTGCAACTCCTCAAGTGTTTTTTCCAGCTTACAATGGTACAGACAGGAGCCTGGGGAAGGTCCTGTCCTCCTGGTGACAGTAGTTACGGGTGGAGAAGTGAAGAAGCTGAAGAGACTAACCTTTCAGTTTGGTGATGCAAGAAAGGACAGTTCTCTCCACATCACTGCGGCCCAGCCTGGTGATACAGGCCTCTACCTCTGTGCAGGAG	65	39	63	84	58	62	72	64	57	50	56	134	128	136	120	120	56	63	54	49	53	86	64	80	73	83	443	227	638	275	386	1969
		TRAV27_3	TRAV27*03	AS1	P	P		ATGGTCCTGAAATTCTCCGTGTCCATTCTTTGGATTCAGTTGGCATGGGTGAGCACCCAGCTGCTGGAGCAGAGCCCTCAGTTTCTAAGCATCCAAGAGGGAGAAAATCTCACTGTGTACTGCAACTCCTCAAGTGTTTTTTCCAGCTTACAATGGTACAGACAGGAGCCTGGGGAAGGTCCTGTCCTCCTGGTGACAGTAGTTACGGGTGGAGAAGTGAAGAAGCTGAAGAGACTAACCTTTCAGTTTGGTGATGCAAGAAAGGACAGTTCTCTCCACATCACTGCAGCCCAGACTGGTGATACAGGCCTCTACCTCTGTGCAGGAG	38	22	41	43	38	45	58	10	4	4	25	0	0	0	0	0	29	4	10	26	18	4	13	7	7	5	285	43	0	87	36	451
		TRAV27_4		AS2	P	P		ATGGTCCTGAAATTCTCCGTGTCCATTCTTTGGATTCAGTTGGCATGGGTGAGCACCCAACTGCTGGAGCAGAGCCCTCAGTTTCTAAGCATCCAAGAGGGAGAAAATCTCACTGTGTACTGCAACTCCTCAAGTGTTTTTTCCAGCTTACAATGGTACAGACAGGAGCCTGGGGAAGGTCCTGTCCTCCTGGTGACAGTAGTTACGGGTGGAGAAGTGAAGAAGCTGAAGAGACTAACCTTTCAGTTTGGTGATGCAAGAAAGGACAGTTCTCTCCACATCACTGCAGCCCAGCCTGGTGATACAGGCCTCTACCTCTGTGCAGGAG	8	4	11	3	12	5	15	0	0	0	2	0	0	0	0	0	0	0	0	0	0	0	0	0	0	0	58	2	0	0	0	60
		TRAV27_5		AS3	P	P		ATGGTCCTGAAATTCTCCGTGTCCATTCTTTGGATTCAGTTGGCATGGGTGAGCACCCAGCTGCTGAAGCAGAGCCCTCAGTTTCTAAGCATCCAAGAGGGAGAAAATCTCACTGTGTACTGCAACTCCTCAAGTGTTTTTTCCAGCTTACAATGGTACAGACAGGAGCCTGGGGAAGGTCCTGTCCTCCTGGTGACAGTAGTTACGGGTGGAGAAGTGAAGAAGCTGAAGAGACTAACCTTTCAGTTTGGTGATGCAAGAAAGGACAGTTCTCTCCACATCACTGCAGCCCAGCCTGGTGATACAGGCCTCTACCTCTGTGCAGGAG	1	0	2	3	0	6	1	0	0	0	1	0	0	0	0	0	0	0	0	0	0	0	0	0	0	0	13	1	0	0	0	14
		TRAV27_6		AS3	P	P		ATGGTCCTGAAATTCTCCGTGTCCATTCTTTGGATTCAGTTGGCATGGGTGAGCACCCAGCTGCTGGAGCAGAGCCCTCAGTTTCTAAGCATCCAAGAGGGAGAAAATCTCACTGTGTACTGCAACTCCTCAAGTGTTTTTTCCAGCTTACAATGGTACAGACAGGAGCCTGGGGAAGGTCCTGTCCTCCTGGTGACAGTAGTTACGGGTGGAGAAGTGAAGAAGCTGAAGAGACTAACCTTTCAGTTTGGTGATGCAAGAAAGGACAGTTCTCTCCACATCACTGTGGCCCAGCCTGGTGATACAGGCCTCTACCTCTGTGCAGGAG	0	0	0	0	0	1	0	0	0	0	0	2	2	2	3	1	0	0	0	0	0	0	0	0	0	0	1	0	10	0	0	11
		TRAV27_7		AS3	P	P		ATGTTCCTGAAATTCTCCGTGTCCATTCTTTGGATTCAGTTGGCATGGGTGAGCACCCAGCTGCTGGAGCAGAGCCCTCAGTTTCTAAGCATCCAAGAGGGAGAAAATCTCACTGTGTACTGCAACTCCTCAAGTGTTTTTTCCAGCTTACAATGGTACAGACAGGAGCCTGGGGAAGGTCCTGTCCTCCTGGTGACAGTAGTTACGGGTGGAGAAGTGAAGAAGCTGAAGAGACTAACCTTTCAGTTTGGTGATGCAAGAAAGGACAGTTCTCTCCACATCACTGCAGCCCAGCCTGGTGATACAGGCCTCTACCTCTGTGCAGGAG	6	2	0	1	1	0	2	0	0	0	0	0	0	0	0	0	0	0	0	0	0	0	0	0	0	0	12	0	0	0	0	12
		TRAV27_8		AS3	P	P		ATGGTCCTGAAATTCTCCGTGTCCATTCTTTGGATTCAGTTGGCATGGGTGAGCACCCAGCTGCTGGAGCAGAGCCCTCAGTTTCTAAGCATCCAAGAGGGAGAAAATCTCACTGTGTACTGCAACTCCTCAAGTGTTTTTTCCAGCTTACAATGGTACAGACAGGAGCCTGGGGAAGGTCCTGTCCTCCTGGTGACAGTAGTTACGGGTGGAGAAGTGAAGAAGCTGAAGAGACTAACCTTTCAGTTTGGTGATGCAAGAAAGGTCAGTTCTCTCCACATCACTGCAGCCCAGCCTGGTGATACAGGCCTCTACCTCTGTGCAGGAG	0	0	0	0	0	0	0	0	0	0	0	0	0	0	0	0	0	0	0	0	0	2	5	1	4	2	0	0	0	0	14	14
		TRAV27_9		AS3	P	P		ATGGTCCTGAAATTCTCCGTGTCCATTCTTTGGATTCAGTTGGCATGGGTGAGCACCCAGCTGCTGAAGCAGAGCCCTCAGTTTCTAAGCATCCAAGAGGGAGAAAATCTCACTGTGTACTGCAACTCCTCAAGTGTTTTTTCCAGCTTACAATGGTACAGACAGGAGCCTGGGGAAGGTCCTGTCCTCCTGGTGACAGTAGTTACGGGTGGAGAAGTGAAGAAGCTGAAGAGACTAACCTTTCAGTTTGGTGATGCAAGAAAGGACAGTTCTCTCCACATCACTGCAGCCCAGACTGGTGATACAGGCCTCTACCTCTGTGCAGGAG	0	0	0	4	0	2	0	0	0	0	0	0	0	0	0	0	0	0	0	0	0	0	0	0	0	0	6	0	0	0	0	6
	TRAV28	TRAV28_1		AS2	P	P		ATGAAGGCATTAATAGGAATCTTGCTGGGCTTCCTGTGGATACAGATTTGCTCGCAAATGAAAGTGGAGCAGAGTCCTCAGGTCCTGATCCTCCAAGAGGGAAGAAATTCATTCCTGGTGTGCAGTTGTTCTATTTACATGATCCGTGTGCAGTGGTTTCATCAAAAGCCTGGAGGACCCCTCATGTCCTTATTTAACATTAATTCAGGAATACAGCAAAAAAGAAGACTAAAATCCGCAGTCAAAGCTGAGGAACTTTATGGCCACCTATACATCAGATTCCCAGCCTGAGGACTCAGCTATTTACTTCTGTGCTGTGGGGA	80	57	84	105	80	76	68	112	68	116	124	63	83	72	91	79	117	151	142	139	151	83	137	121	119	112	550	420	388	700	572	2630
		TRAV28_2		AS2	P	P		ATGAAGGCATTAATAGGAATCTTGCTGGGCTTCCTGTGGATACAGATTTGCTCGCAAATGAAAGTGGAGCAGAGTCCTCACGTCCTGATCCTCCAAGAGGGAAGAAATTCATTCCTGGTGTGCAGTTGTTCTATTTACATGATCCGTGTGCAGTGGTTTCATCAAAAGCCTGGAGGACCCCTCATGTCCTTATTTAACATTAATTCAGGAATACAGCAAAAAAGAAGACTAAAATCCGCAGTCAAAGCTGAGGAACTTTATGGCCACCTATACATCAGATTCCCAGCCTGAGGACTCAGCTATTTACTTCTGTGCTGTGGGGA	114	65	116	121	123	102	143	78	60	52	81	137	129	138	119	119	81	59	58	75	71	89	75	83	73	92	784	271	642	344	412	2453
		TRAV28_3		AS3	P	P		ATGAAGGCATTAATAGGAATCTTGCTGGGCTTCCTGTGGATACAGATTTGCTCGCAAATGAAAGTGGAGCAGAGTCCTCACGTCCTGATCCTCCAAGAGGGAAGAAATTCATTCCTGGTGTGCAGTTGTTCTATTTACATGATCCGTGTGCGGTGGTTTCATCAAAAGCCTGGAGGACCCCTCATGTCCTTATTTAACATTAATTCAGGAATACAGCAAAAAAGAAGACTAAAATCCGCAGTCAAAGCTGAGGAACTTTATGGCCACCTATACATCAGATTCCCAGCCTGAGGACTCAGCTATTTACTTCTGTGCTGTGGGGA	0	0	0	0	0	2	2	0	0	1	0	0	0	0	0	0	0	0	0	0	0	0	0	0	0	0	4	1	0	0	0	5
	TRAV29DV5	TRAV29DV5_1		AS2	NA	NA		ATGGCCATGCTCCTGGGGGCATCAGTGCTGATTCTGTGGCTTCAGCCAGACTGGGTAAACAGTCAACAGAAGAATGATGACCAGCAAGTTAAGCAAAATTCACCATCCCTGAGCGTCCAGGAAGGAAGAATTTCTATTCTGAACTGTGACTATACTAACAGCATGTTTGATTATTTCCTATGGTACCAAAAAATACCCTGCTGAAGGTCCTACATTCCTGATATCTATAAGTTCCATTAAGGATAAAAATGAAGATGGAAGATTCACTGTCTTCTTAAACAAAAGTGCCAAGCACCTCTCTCTGCACATTGTGCCCTCCCAGCCTGGAGACTCTGCAGTGTACTTCTGTGCAGCAAGCG	139	84	145	161	159	134	159	130	76	120	150	64	87	74	90	80	132	163	156	161	172	86	149	122	126	116	981	476	395	784	599	3235
		TRAV29DV5_2		AS2	P	P		ATGGCCATGCTCCTGGGGGCATCAGTGCTGATTCTGTGGCTTCAGCCAGACTGGGTAAACAGTCAACAGAAGAATGATGACCAGCAAGTTAAGCAAAATTCACCATCCCTGAGCGTCCAGGAAGGAAGAATTTCTATTCTGAACTGTGACTATACTAACAGCATGTTTGATTATTTCCTATGGTACCAAAAAATACCCTGCTGAAGGTCCTACATTCCTGATATCTATAAGTTCCATTAAGGATAAAAATGAAGATGGAAGATTCACTGTTTTCTTAAACAAAAGTGCCAAGCACCTCTCTCTGCACATTGTGCCCTCCCAGCCTGGAGACTCTGCAGTGTACTTCTGTGCAGCAAGCG	52	37	54	59	45	43	54	58	51	50	57	136	124	136	119	118	66	46	43	52	49	85	61	74	63	85	344	216	633	256	368	1817
		TRAV29DV5_3		AS3	NA	NA		ATGGCCATGCTCCTGGGGGCATCAGTGCTGATTCTGTGGCTTCAGCCAGACTGGGTAAACAGTCAACAGAAGAATGATGACCAGCAAGTTAAGCAAAATTCACCATCCCTGAGCGTCCAGGAAGGAAGAATTTCTATTCTGAACTGTGACTATACTAACAGCATGTTTGATTATTTCCTATGGTACAAAAAATACCCTGCTGAAGGTCCTACATTCCTGATATCTATAAGTTCCATTAAGGATAAAAATGAAGATGGAAGATTCACTGTTTTCTTAAACAAAAGTGCCAAGCACCTCTCTCTGCACATTGTGCCCTCCCAGCCTGGAGACTCTGCAGTGTACTTCTGTGCAGCAAGCG	1	0	1	5	1	0	1	1	0	0	1	0	0	0	0	0	0	0	0	0	0	0	0	0	0	0	9	2	0	0	0	11
		TRAV29DV5_4		AS3	NA	NA		ATGGCCATGCTCCTGGGGGCATCAGTGCTGATTCTGTGGCTTCAGCCAGACTGGGTAAACAGTCAACAGAAGAATGATGACCAGCAAGTTAAGCAAAATTCACCATCCCTGAGCGTCCAGGAAGGAAGAATTTCTATTCTGAACTGTGACTATACTAACAGCATGTTTGATTATTTCCTGTGGTACCAAAAAATACCCTGCTGAAGGTCCTACATTCCTGATATCTATAAGTTCCATTAAGGATAAAAATGAAGATGGAAGATTCACTGTTTTCTTAAACAAAAGTGCCAAGCACCTCTCTCTGCACATTGTGCCCTCCCAGCCTGGAGACTCTGCAGTGTACTTCTGTGCAGCAAGCG	0	0	0	0	0	0	0	1	0	0	0	0	0	0	0	0	0	1	1	0	1	0	1	4	1	1	0	1	0	3	7	11
		TRAV29DV5_5		AS3	NA	NA		ATGGCCATGCTCCTGGGGGCATCAGTGCTGATTCTGTGGCTTCAGCCAGACTGGGTAAATAGTCAACAGAAGAATGATGACCAGCAAGTTAAGCAAAATTCACCATCCCTGAGCGTCCAGGAAGGAAGAATTTCTATTCTGAACTGTGACTATACTAACAGCATGTTTGATTATTTCCTATGGTACCAAAAAATACCCTGCTGAAGGTCCTACATTCCTGATATCTATAAGTTCCATTAAGGATAAAAATGAAGATGGAAGATTCACTGTCTTCTTAAACAAAAGTGCCAAGCACCTCTCTCTGCACATTGTGCCCTCCCAGCCTGGAGACTCTGCAGTGTACTTCTGTGCAGCAAGCG	0	0	0	0	0	0	0	0	0	0	0	0	0	0	0	0	0	0	0	0	0	1	1	4	1	2	0	0	0	0	9	9
		TRAV29DV5_6		AS3	NA	NA		ATGGCCATACTCCTGGGGGCATCAGTGCTGATTCTGTGGCTTCAGCCAGACTGGGTAAACAGTCAACAGAAGAATGATGACCAGCAAGTTAAGCAAAATTCACCATCCCTGAGCGTCCAGGAAGGAAGAATTTCTATTCTGAACTGTGACTATACTAACAGCATGTTTGATTATTTCCTATGGTACCAAAAAATACCCTGCTGAAGGTCCTACATTCCTGATATCTATAAGTTCCATTAAGGATAAAAATGAAGATGGAAGATTCACTGTTTTCTTAAACAAAAGTGCCAAGCACCTCTCTCTGCACATTGTGCCCTCCCAGCCTGGAGACTCTGCAGTGTACTTCTGTGCAGCAAGCG	2	1	0	1	0	0	0	0	0	0	0	0	0	0	0	0	0	0	0	0	0	0	0	0	0	0	4	0	0	0	0	4
	TRAV30	TRAV30_1	TRAV30*01	AS1	P	P		ATGGAGACTCTCCTGAAAGTGCTTTCAGGCACCTTGTTGTGGCAGTTGACCTGGGTGAGAAGCCAACAACCAGTGCAGAGTCCTCAAGCCGTGATCCTCCGAGAAGGGGAAGATGCTGTCATCAACTGCAGTTCCTCCAAGGCTTTATATTCTGTACACTGGTACAGGCAGAAGCATGGTGAAGCACCCGTCTTCCTGATGATATTACTGAAGGGTGGAGAACAGAAGGGTCATGAAAAAATATCTGCTTCATTTAATGAAAAAAAGCAGCAAAGCTCCCTGTACCTTACGGCCTCCCAGCTCAGTTACTCAGGAACCTACTTCTGCGGCACAGAGA	144	85	146	194	145	128	158	122	74	119	142	58	83	71	88	77	120	161	152	151	159	83	140	124	122	114	1000	457	377	743	583	3160
		TRAV30_2		AS2	P	P		ATGGAGACTCTCCTGAAAGTGCTTTCAGGCACCTTGTTGTGGCAGTTGACCTGGGTGAGAAGCCAACAACCAGTGCAGAGTCCTCAAGCCGTGATCCTCCGAGAAGGGGAAGATGCTGTCATCAACTGCAGTTCCTCCAAGGCTTTATATTCTGTACACTGGTACAGGCAGAAGCATGGTGAAGCACCCGTCTTCCTGATGATATTACTGAAGGGTGGAGAACAGAAGGGTCATGACAAAATATCTGCTTCATTTAATGAAAAAAAGCAGCAAAGCTCCCTGTACCTTACGGCCTCCCAGCTCAGTTACTCAGGAACCTACTTCTGTGGCACAGAGA	16	6	13	9	10	13	6	22	27	21	24	128	116	131	114	116	38	40	28	30	35	78	54	71	62	82	73	94	605	171	347	1290
		TRAV30_3		AS2	P	P	TRAV30*04_n01	ATGGAGACTCTCCTGAAAGTGCTTTCAGGCACCTTGTTGTGGCAGTTGACCTGGGTGAGAAGCCAACAACCAGTGCAGAGTCCTCAAGCCGTGATCCTCCGAGAAGGGGAAGATGCTGTCATCAACTGCAGTTCCTCCAAGGCTTTATATTCTGTACACTGGTACAGGCAGAAGCATGGTGAAGCACCCGTCTTCCTGATGATATTACTGAAGGGTGGAGAACAGATGCGTCATGAAAAAATATCTGCTTCATTTAATGAAAAAAAGCAGCAAAGCTCCCTGTACCTTACGGCCTCCCAGCTCAGTTACTCAGGAACCTACTTCTGCGGCACAGAGA	25	16	28	14	41	34	40	10	2	1	10	0	0	0	0	0	11	2	3	12	13	4	9	5	6	4	198	23	0	41	28	290
		TRAV30_4		AS2	P	P	TRAV30*01_n02	ATGGAGACTCTCCTGAAAGTGCTTTCAGGCACCTTGTTGTGGCAGTTGACCTGGGTGAGAAGCCAACAACCAGTGCAGAGTCCTCAAGCCGTGATCCTCCGAGAAGGGGAAGATGCTGTCATCAACTGCAGTTCCTCCAAGGCTTTATATTCTGTACACTGGTACAGGCAGAAGCATGGTGAAGCACCCGTCTTCCTGATGATATTACTGAAGGGTGGAGAACAGAAGGGTCATGACAAAATATCTGCTTCATTTAATGAAAAAAAGCAGCAAAGCTCCCTGTACCTTACGGCCTCCCAGCTCAGTTACTCAGGAACCTACTTCTGCGGCACAGAGA	8	11	9	8	8	5	9	7	2	1	16	5	4	3	0	2	21	2	9	18	11	2	6	2	1	3	58	26	14	61	14	173
		TRAV30_5		AS2	P	P		ATGGAGACTCTCCTGAAAGTGCTTTCAGGCACCTTGTTGTGGCAGTTGACCTGGGTGAGAAGCCAACAACCAGTGCAGAGTCCTCAAGCCGTGATCCTCCGAGAAGGGGAAGATGCTGTCATCAACTGCAGTTCCTCCAAGGCTTTATATTCTGTACACTGGTACAGGCAGAAGCATGGTGAAGCACCCATCTTCCTGATGATATTACTGAAGGGTGGAGAACAGAAGGGTCATGACAAAATATCTGCTTCATTTAATGAAAAAAAGCAGCAAAGCTCCCTGTACCTTACGGCCTCCCAGCTCAGTTACTCAGGAACCTACTTCTGTGGCACAGAGA	1	3	0	0	0	0	0	29	23	27	16	5	2	3	1	1	6	5	6	3	4	5	3	2	1	0	4	95	12	24	11	146
		TRAV30_6		AS3	P	P	TRAV30*01_n03	ATGGAGACTCTCCTGAAAGTGCTTTCAGGCACCTTGTTGTGGCAGTTGACCTGGGTGAGAAGCCAACAACCAGTGCAGAGTCCTCAAGCCATGATCCTCCGAGAAGGGGAAGATGCTGTCATCAACTGCAGTTCCTCCAAGGCTTTATATTCTGTACACTGGTACAGGCAGAAGCATGGTGAAGCACCCGTCTTCCTGATGATATTACTGAAGGGTGGAGAACAGAAGGGTCATGACAAAATATCTGCTTCATTTAATGAAAAAAAGCAGCAAAGCTCCCTGTACCTTACGGCCTCCCAGCTCAGTTACTCAGGAACCTACTTCTGTGGCACAGAGA	0	0	0	0	0	0	0	0	0	0	0	3	1	1	5	1	0	0	0	0	0	0	0	0	0	1	0	0	11	0	1	12
		TRAV30_7		AS3	P	P	TRAV30*01_n01	ATGGAGACTCTCCTGAAAGTGCTTTCAGGTACCTTGTTGTGGCAGTTGACCTGGGTGAGAAGCCAACAACCAGTGCAGAGTCCTCAAGCCGTGATCCTCCGAGAAGGGGAAGATGCTGTCATCAACTGCAGTTCCTCCAAGGCTTTATATTCTGTACACTGGTACAGGCAGAAGCATGGTGAAGCACCCGTCTTCCTGATGATATTACTGAAGGGTGGAGAACAGAAGGGTCATGACAAAATATCTGCTTCATTTAATGAAAAAAAGCAGCAAAGCTCCCTGTACCTTACGGCCTCCCAGCTCAGTTACTCAGGAACCTACTTCTGTGGCACAGAGA	0	0	0	0	0	0	0	0	0	0	0	0	5	1	0	0	0	0	0	0	0	0	0	0	0	0	0	0	6	0	0	6
		TRAV30_8		AS3	P	P		ATGGAGACTCTCCTGAAAGTGCTTTCAGGCACCTTGTTGTGGCAGTTGACCTGGGTGAGAAGCCAACAACCAGTGCAGAGTCCTCAAGCCGTGATCCTCCGAGAAGGGGAAGATGCTGTCATCAACTGCAGTTCCTCCAAGGCTTTATATTCTGTACACTGGTACAGGCAGAAGCATGGTGAAGCACCCGTCTTCCTGATGATATTACTGAAGGGTGGAGAACAGAAGGGTCATGACAAAATATCTGCTTCATTTAATGAAAAAAAGCAGCAAAGCTCCCTGTACCTTACGGCCTCCCAGCTCAGTTACTCAGGAACCTACTTCTGCAGCACAGAGA	0	1	3	0	0	0	0	0	0	0	0	0	0	0	0	0	0	0	0	0	0	0	0	0	0	0	4	0	0	0	0	4
	TRAV31	TRAV31_1		AS2	P	P		ATGACTGTTGGCAGCATATTACGGGCACTCATGGCCTCTGCCTTCCTTGCATGTCACAGAGGGTCATTCAATCCCAACCAGCAATATCTACGCAGGAGGGTGAGACCGTGAAACTGGACTGTGCATACAAAACTAATATTGTATATTACATATTGTATTGGTACAAAAGGTCTCCCAATGGGAAGATTATTTTCCTCATTTATCAGCAAACAGATGCAGAAACCAATGCGACACAGGGTCAATATTCTGTGAGCTTCCAGAAAGCAACTAAAACTATTCAGCTTATCATATCATCATCACAGCCAGAAGACCTGCAACATATTTCTGTTGTCTCAAAGAGCC	99	64	111	97	120	97	112	96	81	103	120	174	183	182	191	166	98	125	88	105	105	116	115	124	108	137	700	400	896	521	600	3117
		TRAV31_2	TRAV31*01	AS1	P	P		ATGACTGTTGGCAGCATATTACGGGCACTCATGGCCTCTGCCTTCCTTGCATGTCACAGAGGGTCATTCAATCCCAACCAGCAATATCTACGCAGGAGGGTGAGACCGTGAAACTGGACTGTGCATACAAAACTAATATTGTATATTACATATTGTATTGGTACAAAAGGTCTCCCAATGGGAAGATTATTTTCCTCATTTATCAGCAAACAGATGCAGAAACCAATGCGACACAGGGTCAATATTCTGTGAGCTTCCAGAAAACAACTAAAACTATTCAGCTTATCATATCATCATCACAGCCAGAAGACCTGCAACATATTTCTGTTGTCTCAAAGAGCC	59	45	65	90	60	60	62	88	45	66	72	26	29	28	19	32	80	82	103	91	107	52	85	72	79	61	441	271	134	463	349	1658
		TRAV31_3		AS2	P	P		ATGACTGTTGGCAGCATATTACGGGCACTCATGGCCTCTGCCTTCCTTGCATGTCACAGAGGGTCATTCAATCCCAACCAGCAATATCTACGCAGGAGGGTGAGACCGTGAAACTGGACTGTGCATACAAAACTAATATTGTATATTACATATTGTATTGGTACAAAAGGTCTCCCAATGGGAAGATTATTTTCCTCATTTATCAGCAAACAGATGCAGAAACCAGTGCGACACAGGGTCAATATTCTGTGAGCTTCCAGAAAGCAACTAAAACTATTCAGCTTATCATATCATCATCACAGCCAGAAGACCTGCAACATATTTCTGTTGTCTCAAAGAGCC	23	7	19	25	17	17	32	2	0	0	0	0	0	0	0	0	0	0	0	0	0	0	0	0	0	0	140	2	0	0	0	142
		TRAV31_4		AS2	P	P		ATGACTGTTGGCAGCATATTACGGGCACTCATGGCCTCTGCCTTCCTTGCATGTCACAGAGGGTCATTCAATCCCAACCAGCAATATCTACGCAGGAGGGTGAGACCGTGAAACTGGACTGTGCATACAAAACTAATATTGTATATTACATATTGTATTGGTACAAAAGGTCTCCCAATGGGAAGATTATTTTCCTCATTTATCAGCAAACAGATGCAGAAACCAATGCGACACAGGGTCAATATTCTGTGAGCTTCCAGAAAGCAACTAAAACTATTCAGCTTATCATATCATCATCACAGCCAGAAGACCTGCAACATATTTTTGTTGTCTCAAAGAGCC	2	3	0	0	0	0	0	4	2	1	14	0	0	0	0	0	20	2	9	18	10	1	4	2	1	2	5	21	0	59	10	95
		TRAV31_5		AS2	P	P		ATGACTGTTGGCAGCATATTACGGGCACTCATGGCCTCTGCCTTCCTTGCATGTCACAGAGGGTCATTCAATCCCAACCAGCAATATCTACGCAGGAGGGTGAGACCGTGAAACTGGACTGTGCATACAAAACTAATATTGTATATTACATATTGTATTGGTACAAAAGGTCTCCCAATGGGAAGATTATTTTCCTCATTTATCAGCAAACAGATGCAGAAACCAATGCGACACAGGGTCAATATTCTGTGAGCTTCCAGAAAGCAACTGAAACTATTCAGCTTATCATATCATCATCACAGCCAGAAGACCTGCAACATATTTCTGTTGTCTCAAAGAGCC	2	1	4	6	7	5	4	0	0	0	2	0	0	0	0	0	0	0	0	0	0	0	0	0	0	0	29	2	0	0	0	31
		TRAV31_6		AS2	P	P		ATGACTGTTGGCAGCATATTACGGGCACTCATGGCCTCTGCCTTCCTTGCATGTCACAGAGGGTCATTCAATCCCAACCAGCAATATCTACGCAGCAGGGTGAGACCGTGAAACTGGACTGTGCATACAAAACTAATATTGTATATTACATATTGTATTGGTACAAAAGGTCTCCCAATGGGAAGATTATTTTCCTCATTTATCAGCAAACAGATGCAGAAACCAATGCGACACAGGGTCAATATTCTGTGAGCTTCCAGAAAGCAACTAAAACTATTCAGCTTATCATATCATCATCACAGCCAGAAGACCTGCAACATATTTCTGTTGTCTCAAAGAGCC	0	0	0	0	0	0	0	0	0	0	0	0	0	0	0	0	0	0	0	0	0	3	8	5	4	4	0	0	0	0	24	24
		TRAV31_7		AS3	P	P		ATGACTGTTGGCAGCATATTACGGGCACTCATGGCCTCTGCCTTCCTTGCATGTCACAGAGGGTCATTCAATCCCAACCAGCAATATCTACGCAGGAGGGTGAGACCGTGAAACTGGACTGTGCATACAAAACTAATATTGTATATTACATATTGTATTGGTACAAAAGGTCTCCCAATGGGAAGATTATTTTCCTCATTTATCAGCAAACAGATGCAGAAACCAATGCGACACAGGGTCAATATTCTGTGAGCTTCCAGAAAACAACTAAAACTATTCAGCTTATCATATCATCATCACAGCCAGAAGACCTGTAACATATTTCTGTTGTCTCAAAGAGCC	5	2	0	2	1	0	2	0	0	0	0	0	0	0	0	0	0	0	0	0	0	0	0	0	0	0	12	0	0	0	0	12
		TRAV31_8		AS3	P	P		ATGACTGTTGGCAGCATATTACGGGCACTCATGGCCTCTGCCTTCCTTGCATGTCACAGAGGGTCATTCAATCCCAACCAGCAATATCTACGCAGGAGGGTGAGACCGTGAAACTGGACTGTGCATACAAAACTAATATTGTATATTACATATTGTATTGGTACAAAAGGTCTCCCAATGGGAAGATTATTTTCCTCATTTATCAGCAAACAGATGCAGAAACCAATGCGACACAGGGTCAATATTCTGTGAGCTTCCAGAAAACAACTAAAACTATTCAGCTTATCATATCATCATCACAGCCAGAAGACCTGCAACATATTTCTGTTATCTCAAAGAGCC	3	0	0	2	0	1	0	0	0	0	0	0	0	0	0	0	0	0	0	0	0	0	0	0	0	0	6	0	0	0	0	6
	TRAV32	TRAV32_1	TRAV32*01	AS1	P	P		ATGGCAAGAAGAATGGAAAAGTCCCTGGGAGCTTTATTCAAATTCAGCTGAAGCTGGCCAAGAAAAGGATGTGATACAGAGTTATTCAAATCTAAATGTCTAGGAGAGAGAAATGGCCGTTATTAATGACAGTTATACAGATGGAGCTTTGAATTATTTCTGTTGGTACAAGAAGAAAACGGGGAAGGCCCTAATATCTTAATGGAGATTCATTCAAATGTGGATAGAAAACAGGACAGAAGGCTCACTGTACTGTTGAATAAAAATGCTAAACATGTCTCCCTGCATATTACAGCCACCCAACCAGGAGACTCATTCCTGTACTTCTGTGCAGTGAGAA	134	74	121	135	114	116	148	139	90	113	123	155	149	159	139	147	142	122	124	136	137	124	134	133	132	133	842	465	749	661	656	3373
		TRAV32_2		AS2	P	P		ATGGCAAGAAGAATAGAAAAGTCCCTGGGAGCTTTATTCAAATTCAGCTGAAGCTGGCCAAGAAAAGGATGTGATACAGAGTTATTCAAATCTAAATGTCTAGGAGAGAGAAATGGCCGTTATTAATGACAGTTATACAGATGGAGCTTTGAATTATTTCTGTTGGTACAAGAAGAAAACGGGGAAGGCCCTAATATCTTAATGGAGATTCATTCAAATGTGGATAGAAAACAGGACAGAAGGCTCACTGTACTGTTGAATAAAAATGCTAAACATGTCTCCCTGCATATTACAGCCACCCAACCAGGAGACTCATTCCTGTACTTCTGTGCAGTGAGAA	25	22	36	60	29	34	28	33	29	51	68	39	57	46	71	48	41	77	51	59	53	32	57	52	44	54	234	181	261	281	239	1196
		TRAV32_3		AS2	P	P		ATGGCAAGAAGAATGGAAAAGTCCCTGGGAGCTTTATTCAAATTCAGCTGAAGTTGGCCAAGAAAAGGATGTGATACAGAGTTATTCAAATCTAAATGTCTAGGAGAGAGAAATGGCCGTTATTAATGACAGTTATACAGATGGGGCTTTGAATTATTTCTGTTGGTACAAGAAGAAAACGGGGAAGGCCCTAATATCTTAATGGAGATTCATTCAAATGTGGATAGAAAACAGGACAGAAGGCTCACTGTACTGTTGAATAAAAATGCTAAACATGTCTCCCTGCATATTACAGCCACCCAACCAGGAGACTCATTCCTGTACTTCTGTGCAGTGAGAA	32	20	33	31	51	29	35	7	4	3	7	6	5	4	0	2	3	3	5	7	13	4	4	0	1	7	231	21	17	31	16	316
		TRAV32_4		AS2	P	P		ATGGCAAGAAGAATGGAAAAGTCCCTGGGAGCTTTATTCAAATTCAGCTGAAGCTGGCCAAGAAAAGGATGTGATACAGAGTTATTCAAATCTAAATGTCTAGGAGAGAGAAATGGCCTTTTTTAATGACAGTTATACAGATGGAGCTTTGAATTATTTCTGTTGGTACAAGAAGAAAACGGGGAAGGCCCTAATATCTTAATGGAGATTCATTCAAATGTGGATAGAAAACAGGACAGAAGGCTCACTGTACTGTTGAATAAAAATGCTAAACATGTCTCCCTGCATATTACAGCCACCCAACCAGGAGACTCATTCCTGTACTTCTGTGCAGTGAGAA	0	1	0	0	0	0	0	9	3	2	9	0	0	0	0	1	8	6	17	9	14	7	9	8	10	4	1	23	1	54	38	117
		TRAV32_5		AS2	P	P		ATGGCAAGAAGAATGGAAAAGTCCCTGGGAGCTTTATTCAAATTCAGCTGAAGCTGGCCAAGAAAAGGATGTGATACAGAGTTATTCAAATCTAAATGTCTAGGAGAGAGAAATGGCCGTTATTAATGACAGTTATACAGATGGAGCTTTGAATTATTTCTGTTGGTACAAGAAGAAAACGGGGAAGGCCCTAATATCTTAATGGAGATTCATTCAAATGTGGATAGAAAACAGGACAGAAGGCTCACTGTACTGTTGAATAAAAATGCTAAACATGTCTCCCTGCATATTACAGCCACCCAACCAGGAGACTCATTCCTGTACTTCTGTGCAGCGAGAA	0	0	0	0	0	0	0	2	1	0	1	0	0	0	0	0	3	2	1	2	5	4	7	11	5	6	0	4	0	13	33	50
		TRAV32_6		AS3	P	P		ATGGCAAGAAGAATGGAAAAGTCCCTGGGAGCTTTATTCAAATTCAGCTGAAGCTGGCCAAGAAAAGGATGTGATACAGAGTTATTCAAATCTAAATGTCTAGGAGAGAGAAATGGCCGTTATTAATGACAGTTATACAGATGGAGCTTTGAATTATTTCTGTTGGTACAAGAAGAAAATGGGGAAGGCCCTAATATCTTAATGGAGATTCATTCAAATGTGGATAGAAAACAGGACAGAAGGCTCACTGTACTGTTGAATAAAAATGCTAAACATGTCTCCCTGCATATTACAGCCACCCAACCAGGAGACTCATTCCTGTACTTCTGTGCAGTGAGAA	0	1	0	0	5	0	1	0	0	1	0	0	0	0	0	0	0	0	0	0	0	0	0	0	0	0	7	1	0	0	0	8
		TRAV32_7		AS3	P	P		ATGGCAAGAAGAATGGAAAAGTCCCTGGGAGCTTTATTCAAATTCAGCTGAAGCTGGCCAAGAAAAGGATGTGATACAGAGTTATTCAAATCTAAATGTCTAGGAGAGAGAAATGGCCGTTATTAATGACAGTTATACAGATGGGGCTTTGAATTATTTCTGTTGGTACAAGAAGAAAACGGGGAAGGCCCTAATATCTTAATGGAGATTCATTCAAATGTGGATAGAAAACAGGACAGAAGGCTCACTGTACTGTTGAATAAAAATGCTAAACATGTCTCCCTGCATATTACAGCCACCCAACCAGGAGACTCATTCCTGTACTTCTGTGCAGTGAGAA	0	2	1	0	3	1	0	0	0	0	0	0	0	0	0	0	0	0	0	0	0	0	0	0	0	0	7	0	0	0	0	7
		TRAV32_8		AS3	P	P		ATGGCAAGAAGAATGGAAAAGTCCCTGGGAGCTTTATTCAAATTCAGCTGAAGCTGGCCAAGAAAAGGATGTGATACAAAGTTATTCAAATCTAAATGTCTAGGAGAGAGAAATGGCCGTTATTAATGACAGTTATACAGATGGAGCTTTGAATTATTTCTGTTGGTACAAGAAGAAAACGGGGAAGGCCCTAATATCTTAATGGAGATTCATTCAAATGTGGATAGAAAACAGGACAGAAGGCTCACTGTACTGTTGAATAAAAATGCTAAACATGTCTCCCTGCATATTACAGCCACCCAACCAGGAGACTCATTCCTGTACTTCTGTGCAGTGAGAA	0	1	3	0	0	0	1	0	0	0	0	0	0	0	0	0	0	0	0	0	0	0	0	0	0	0	5	0	0	0	0	5
		TRAV32_9		AS3	P	P		ATGGCAAGAAGAATGGAAAAGTCCCTGGGAGCTTTATTCAAATTCAGCTGAAGCTGGCCAAGAAAAGGATGTGATACAGAGTTATTCAAATCTAAATGTCTAGGAGAGAGAAATGGCCGTTATTAATGACAGTTATACAGATGGAGCTTTGAATTATTTCTGTTGGTACAAGAAGAAAACGGGAAAGGCCCTAATATCTTAATGGAGATTCATTCAAATGTGGATAGAAAACAGGACAGAAGGCTCACTGTACTGTTGAATAAAAATGCTAAACATGTCTCCCTGCATATTACAGCCACCCAACCAGGAGACTCATTCCTGTACTTCTGTGCAGTGAGAA	0	0	0	0	0	0	0	0	0	0	0	0	0	0	0	0	1	0	2	1	0	0	0	0	0	0	0	0	0	4	0	4
		TRAV32_10		AS3	P	P		ATGGCAAGAAGAATGGAAAAGTCCCTGGGAGCTTTATTCAAATTCAGCTGAAGCTGGCCAAGAAAAGGATGTGATACAGAGTTATTCAAATCTAAATGTCTAGGAGAGAGAAATGGCCGTTATTAATGACAGTTATACAGATGGAGCTTTGAATTATTTCTGTTGGTACAAGAAGAAAACGGGGAAGGCCCTAATATCTTAATGGAGATTCATTCAAATGTGGATAGAAAACAGGGCAGAAGGCTCACTGTACTGTTGAATAAAAATGCTAAACATGTCTCCCTGCATATTACAGCCACCCAACCAGGAGACTCATTCCTGTACTTCTGTGCAGTGAGAA	0	1	4	0	0	0	0	0	0	0	0	0	0	0	0	0	0	0	0	0	0	0	0	0	0	0	5	0	0	0	0	5
	TRAV33	TRAV33_1	TRAV33*01	AS1	P	P		ATGCTCTGCCCTGGCCTGCTGTGGGCATTCGTGGTCCCCTTTGGCTTCAGATCCAGCATGGCTCAGAAAGTAACCCAAGTTCAGACCACAGTAACTAGGCAGAAAGGAGTAGCTGTGACCTTGGACTGCATGTTTGAAACCAGATAGAATTCGTACACTTTATACTGGTACAAGCAACAAGCAACCTCCCAGTGAAGAGATGGTTTTCCTTATTCATCAGGGTTATTCTAAGTCAAATGCAAAGCCTGTGAACTTTGAAAAAAAGAAAAAGTTCATCAACCTCACCATCAATTCCTTAAAACTGACTCAGCCAAGTACTTCTGTGCTCTCAGGAATCC	184	111	189	215	170	167	202	181	124	168	198	200	211	210	209	198	184	208	187	201	202	172	208	203	183	203	1238	671	1028	982	969	4888
		TRAV33_2		AS2	P	P		ATGCTCTGCCCTGGCCTGCTGTGGGCATTCGTGGTCCCCTTTGGCTTCAGATCCAGCATGGCTCAGAAAGTAACCCAAGTTCAGACCACAGTAACTAGGCAGAAAGGAGTAGCTGTGACCTTGGACTGCATGTTTGAAACCAGATAGAATTCGTACACTTTATACTGGTACAAGCAACAAGCAACCTCCCAGTGAAGAGATGGTTTTCCTTATTCATCAGGGTTATTCTAAGTCAAATGCAAAGCCTGTGAACTTTGACAAAAAGAAAAAGTTCATCAACCTCACCATCAATTCCTTAAAACTGACTCAGCCAAGTACTTCTGTGCTCTCAGGAATCC	3	2	5	2	18	5	6	7	1	0	7	0	0	0	0	0	8	0	2	9	8	0	2	0	1	0	41	15	0	27	3	86
		TRAV33_3		AS2	P	P		ATGCTCTGCCCTGGCCTGCTGTGGGCATTCGTGGTCCCCTTTGGCTTCAGATTCAGCATGGCTCAGAAAGTAACCCAAGTTCAGACCACAGTAACTAGGCAGAAAGGAGTAGCTGTGACCTTGGACTGCATGTTTGAAACCAGATAGAATTCGTACACTTTATACTGGTACAAGCAACAAGCAACCTCCCAGTGAAGAGATGGTTTTCCTTATTCATCAGGGTTATTCTAAGTCAAATGCAAAGCCTGTGAACTTTGAAAAAAAGAAAAAGTTCATCAACCTCACCATCAATTCCTTAAAACTGACTCAGCCAAGTACTTCTGTGCTCTCAGGAATCC	7	4	6	4	18	7	6	0	0	1	0	0	0	0	0	0	0	0	0	0	0	0	0	0	0	0	52	1	0	0	0	53
		TRAV33_4		AS2	P	P		ATGCTCTGCCCTGGCCTGCTGTGGGCATTCGTGGTCCCCTTTGGCTTCAGATCCAGCATGTCTCAGAAAGTAACCCAAGTTCAGACCACAGTAACTAGGCAGAAAGGAGTAGCTGTGACCTTGGACTGCATGTTTGAAACCAGATAGAATTCGTACACTTTATACTGGTACAAGCAACAAGCAACCTCCCAGTGAAGAGATGGTTTTCCTTATTCATCAGGGTTATTCTAAGTCAAATGCAAAGCCTGTGAACTTTGAAAAAAAGAAAAAGTTCATCAACCTCACCATCAATTCCTTAAAACTGACTCAGCCAAGTACTTCTGTGCTCTCAGGAATCC	0	3	0	0	0	0	0	0	2	1	3	0	0	0	0	0	6	2	11	4	11	0	0	1	6	0	3	6	0	34	7	50
		TRAV33_5		AS3	P	P		ATGCTCTGCCCTGGCCTGCTGTGGGCATTCGTGGTCCCCTTTGGCTTCAGATCCAGCATGGCTCAGAAAGTAACCCAAGTTCAGACCACAGTAACTAGGCAGAAAGGAGTAGCTGTGACCTTGGACTGCATGTTTGAAACCAGATACAATTCGTACACTTTATACTGGTACAAGCAACAAGCAACCTCCCAGTGAAGAGATGGTTTTCCTTATTCATCAGGGTTATTCTAAGTCAAATGCAAAGCCTGTGAACTTTGAAAAAAAGAAAAAGTTCATCAACCTCACCATCAATTCCTTAAAACTGACTCAGCCAAGTACTTCTGTGCTCTCAGGAATCC	0	0	0	0	0	0	0	0	0	0	0	0	0	0	0	0	0	0	0	0	0	0	2	0	2	1	0	0	0	0	5	5
		TRAV33_6		AS3	P	P		ATGCTCTGCCCTGGCCTGCTGTGGGCATTCGTGGTCCCCTTTGGCTTCAGATCCAGCATGGCTCAGAAAGTAACCCAAGTTCAGACCACAGTAACTAGGCAGAAAGGAGTAGCTGTGACCTTGGACTGCATGTTTGAAACCAGATAGAATTCATACACTTTATACTGGTACAAGCAACAAGCAACCTCCCAGTGAAGAGATGGTTTTCCTTATTCATCAGGGTTATTCTAAGTCAAATGCAAAGCCTGTGAACTTTGAAAAAAAGAAAAAGTTCATCAACCTCACCATCAATTCCTTAAAACTGACTCAGCCAAGTACTTCTGTGCTCTCAGGAATCC	0	0	0	5	0	0	0	1	0	0	0	0	0	0	0	0	0	0	0	0	0	0	0	0	0	0	5	1	0	0	0	6
	TRAV34	TRAV34_1	TRAV34*01	AS1	P	P		ATGGAGACTGTTCTGCAAGTACTCCTAGGGATATTGGGGTTCCAAGCAGCCTGGGTCAGTAGCCAAGAACTGGAGCAGAGTCCTCAGTCCTTGATCGTCCAAGAGGGAAAGAATCTCACCATAAACTGCACGTCATCAAAGACGTTATATGGCTTATACTGGTATAAGCAAAAGTATGGTGAAGGTCTTATCTTCTTGATGATGCTACAGAAAGGTGGGGAAGAGAAAAGTCATGAAAAGATAACTGCCAAGTTGGATGAGAAAAAGCAGCAAAGTTCCCTGCATATCACAGCCTCCCAGCCCAGCCATGCAGGCATCTACCTCTGTGGAGCAGACA	187	118	190	222	195	178	204	187	128	170	204	198	212	209	206	196	198	210	200	212	220	172	212	204	190	202	1294	689	1021	1040	980	5024
		TRAV34_2		AS2	P	P	TRAV34*01_n01	ATGGAGACTGTTCTGCAAGTACTCCTAGGGATATTGGGGTTCCAAGCAGCCTGGGTCAGTAGCCAAGAACTGGAGCAGAGTCCTCAGTCCTTGATCGTCCAAGAGGGAAAGAATCTCACCATAAACTGCACGTCATCAAAGACGTTATATGGCTTATACTGGTATAAGCAAAAGTATGGTGAAGGTCTTATCTTCTTGATGATGCTACAGAAAGGTGGGGAAGAGAAAAGTCATGAAAAGATAACTGCCAAGTTGGATGAGAAAAAGCAGCAAAGTTCCCTGCATATCACAGCCTCCCAGCCCAGCCATGCAGGCACCTACCTCTGTGGAGCAGACA	4	4	9	4	9	2	10	2	0	0	4	0	0	0	0	0	0	0	0	2	1	0	0	0	1	0	42	6	0	3	1	52
		TRAV34_3		AS3	NA	NA		ATGGAGACTGTTCTGCAAGTACTCCTAGGGATATTGGGGTTCCAAGCAGCCTGGGTCAGTAGCCAAGAACTGGAGCAGAGTCCTCAGTCCTTGATCGTCCAAGAGGGAAAGAATCTCACCATAAACTGCACGTCATCAAAGACGTTATATGGCTTATACTGGTATAAGCAAAAGTATGGTGAAGGTCTTATCTTCTTGATGATGCTACAGAAAGGTGGGGAAGAGAAAAGTCATGAAAAGATAACTGCCAAGTTGGATGAGAAAAAGCAGCAAAGTTCCCTGCATATCACAGCCTCCCAACCCAGCCATGCAGGCATCTACCTCTGTGGAGCAGACA	0	0	0	0	0	0	0	0	0	0	0	2	0	1	0	2	0	0	0	0	0	0	0	0	0	0	0	0	5	0	0	5
		TRAV34_4		AS3	P	P		ATGGAGACTGTTCTGCAAGTACTCCTAGGGATATTGGGGTTCCAAGCAGCCTGGGTCAGTAGCCAAGAACTGGAGCAGAGTCCTCAGTCCTTGATCGTCCAAGAGGGAAAGAATCTCACCATAAACTGCACGTCATCAAAGACGTTATATGGCTTATACTGGTATAAGCAAAAGTATGGTGAAGGTCTTATCTTCTTGATGATGCTACAGAAAGGTGGGGAAGAGAAAAGTCATGAAAAGATAACTGCCAAGTTGGATGAGAAAAAGCAGCAAAGTTCCCTGCATATCACAGCCTCCCAGCCCAGCCATGCAGGCATCTACCTCTGTGGAGCACACA	0	0	0	0	0	0	0	0	0	0	0	0	0	0	4	0	0	0	0	0	0	0	0	0	0	0	0	0	4	0	0	4
		TRAV34_5		AS3	P	P		ATGGAGACTGTTCTGCAAGTACTCCTAGGGATATTGGGGTTCCAAGCAGCCTGGGTCAGTAGCCAAGAACTGGAGCAGAGTCCTCAGTCCTTGATCGTCCAAGAGGGAAAGAATCTCACCATAAACTGCACGTCATCAAAGACGTTATATGGCTTATACTGGTATAAGCAAAAGTATGGTGAAGGTCTTATCTTCTTGATGATGCTACAGAAAGATGGGGAAGAGAAAAGTCATGAAAAGATAACTGCCAAGTTGGATGAGAAAAAGCAGCAAAGTTCCCTGCATATCACAGCCTCCCAGCCCAGCCATGCAGGCATCTACCTCTGTGGAGCAGACA	2	0	0	0	2	0	0	0	0	0	0	0	0	0	0	0	0	0	0	0	0	0	0	0	0	0	4	0	0	0	0	4
	TRAV35	TRAV35_1	TRAV35*02	AS1	P	P		ATGCTCCTTGAACATTTATTAATAATCTTGTGGATGCAGCTGACATGGGTCAGTGGTCAACAGCTGAATCAGAGTCCTCAATCTATGTTTATCCAGGAAGGAGAAGATGTCTCCATGAACTGCACTTCTTCAAGCATATTTAACACCTGGCTATGGTACAAGCAGGACCCTGGGGAAGGTCCTGTCCTCTTGATAGCCTTATATAAGGCTGGTGAATTGACCTCAAATGGAAGACTGACTGCTCAGTTTGGTATAACCAGAAAGGACAGCTTCCTGAATATCTCAGCATCCATACCTAGTGATGTAGGCATCTACTTCTGTGCTGGGCAG	139	92	139	149	150	126	148	154	100	117	166	181	192	187	198	170	147	160	156	163	184	153	181	188	163	183	943	537	928	810	868	4086
		TRAV35_2	TRAV35*01	AS1	P	P		ATGCTCCTTGAACATTTATTAATAATCTTGTGGATGCAGCTGACATGGGTCAGTGGTCAACAGCTGAATCAGAGTCCTCAATCTATGTTTATCCAGGAAGGAGAAGATGTCTCCATGAACTGCACTTCTTCAAGCATATTTAACACCTGGCTATGGTACAAGCAGGAACCTGGGGAAGGTCCTGTCCTCTTGATAGCCTTATATAAGGCTGGTGAATTGACCTCAAATGGAAGACTGACTGCTCAGTTTGGTATAACCAGAAAGGACAGCTTCCTGAATATCTCAGCATCCATACCTAGTGATGTAGGCATCTACTTCTGTGCTGGGCAG	24	12	24	29	24	25	23	29	25	49	17	18	20	23	11	28	30	48	34	28	25	18	27	14	25	18	161	120	100	165	102	648
		TRAV35_3		AS2	P	P		ATGCTCCTTGAACATTTATTAATAATCTTGTGGATGCAGCTGACATGGGTCAGTGGTCAACAGCTGAATCAGAGTCCTCAATCTATGTTTATCCAGGAAGGAGAAGATGTCTCCATGAACTGCACTTCTTCAAGCATATTTAACACCTGGCTATGGTACAAGCAGGACCCTGGGGAAGGTCCTGTCCTCTTGATAGCCTTATATAAGGCTGGTGAATTGACCTCAAATGGAAGACTGACTGCTCAGTTTGGTACAACCAGAAAGGACAGCTTCCTGAATATCTCAGCATCCATACCTAGTGATGTAGGCATCTACTTCTGTGCTGGGCAG	16	6	16	35	15	12	18	2	0	1	6	0	0	0	0	0	0	0	0	3	1	0	0	0	1	0	118	9	0	4	1	132
		TRAV35_4		AS2	P	P		ATGCTCCTTGAACATTTATTAATAATCTTGTGGATGCAGCTGACATGGGTCAGTGGTCAACAGCTGAATCAGAGTCCTCAATCTATGTTTACCCAGGAAGGAGAAGATGTCTCCATGAACTGCACTTCTTCAAGCATATTTAACACCTGACTATGGTACAAGCAGGACCCTGGGGAAGGTCCTGTCCTCTTGATAGCCTTATATAAGGCTGGTGAATTGACCTCAAATGGAAGACTGACTGCTCAGTTTGGTATAACCAGAAAGGACAGCTTCCTGAATATCTCAGCATCCATACCTAGTGATGTAGGCATCTACTTCTGTGCTGGGCAG	1	3	0	0	0	0	0	5	2	1	16	0	0	0	0	0	20	2	10	20	11	1	4	2	1	2	4	24	0	63	10	101
		TRAV35_5		AS2	P	P		ATGCTCCTTGAACATTTATTAATAATCTTGTGGATGCAGCTGACATGGGTCAGTGGTCAACAGCTGAATCAGAATCCTCAATCTATGTTTATCCAGGAAGGAGAAGATGTCTCCATGAACTGCACTTCTTCAAGCATATTTAACACCTGGCTATGGTACAAGCAGGACCCTGGGGAAGGTCCTGTCCTCTTGATAGCCTTATATAAGGCTGGTGAATTGACCTCAAATGGAAGACTGACTGCTCAGTTTGGTATAACCAGAAAGGACAGCTTCCTGAATATCTCAGCATCCATACCTAGTGATGTAGGCATCTACTTCTGTGCTGGGCAG	9	4	18	7	7	6	19	0	0	2	1	0	0	0	0	0	1	0	0	0	1	0	0	0	0	0	70	3	0	2	0	75
		TRAV35_6		AS2	P	P		ATGCTCCTTGAACATTTATTAATAATCTTGTGGATGCAGCTGACATGGGTCAGTGGTCAACAGCTGAATCAGAGTCCTCAATCTATGTTTATCCAGGAAGGAGAGGATGTCTCCATGAACTGCACTTCTTCAAGCATATTTAACACCTGGCTATGGTACAAGCAGGACCCTGGGGAAGGTCCTGTCCTCTTGATAGCCTTATATAAGGCTGGTGAATTGACCTCAAATGGCAGACTGACTGCTCAGTTTGGTATAACCAGAAAGGACAGCTTCCTGAATATCTCAGCATCCATACCTAGTGATGTAGGCATCTACTTCTGTGCTGGGCAG	2	3	0	3	7	3	2	0	0	0	1	0	0	0	0	0	0	0	0	0	0	0	0	0	0	0	20	1	0	0	0	21
		TRAV35_7		AS3	P	P		ATGCTCCTTGAACATTTATTAATAATCTTGTGGATGCAGCTGACATGGGTCAGTGGTCAACAGCTGAATCAGAGTCCTCAATCTATGTTTATCCAGGAAGGAGAGGATGTCTCCATGAACTGCACTTCTTCAAGCATATTTAACACCTGGCTATGGTACAAGCAGGAACCTGGGGAAGGTCCTGTCCTCTTGATAGCCTTATATAAGGCTGGTGAATTGACCTCAAATGGCAGACTGACTGCTCAGTTTGGTATAACCAGAAAGGACAGCTTCCTGAATATCTCAGCATCCATACCTAGTGATGTAGGCATCTACTTCTGTGCTGGGCAG	1	2	0	0	3	6	3	0	0	0	0	0	0	0	0	0	0	0	0	0	0	0	0	0	0	0	15	0	0	0	0	15
		TRAV35_8		AS3	P	P		ATGCTCCTTGAACATTTATTAATAATCTTGTGGATGCAGCTGACATGGGTCAGTGGTCAACAGCTGAATCAGAATCCTCAATCTATGTTTATCCAGGAAGGAGAAGATGTCTCCATGAACTGCACTTCTTTAAGCATATTTAACACCTGGCTATGGTACAAGCAGGACCCTGGGGAAGGTCCTGTCCTCTTGATAGCCTTATATAAGGCTGGTGAATTGACCTCAAATGGAAGACTGACTGCTCAGTTTGGTATAACCAGAAAGGACAGCTTCCTGAATATCTCAGCATCCATACCTAGTGATGTAGGCATCTACTTCTGTGCTGGGCAG	2	0	3	0	0	1	0	0	0	0	0	0	0	0	0	0	0	0	0	0	0	0	0	0	0	0	6	0	0	0	0	6
	TRAV36DV7	TRAV36DV7_1		AS2	P	P		ATGATGAAGTGTCCACAGGCTTTACTAGCTATCTTTTGGCTTCTACTGAGCTGGGTGAGCAGTGAAGACAAGGTGGTACAAAGCCCTCTATCTCTGGTTGTCCACGAGGGAGACACTGTAACTCTCAATTGCAGTTATGAAGTGACTAACTTTCGAAGCCTACTATGGTACAAGCAGGAAAAGAAAGCTCCCACATTTCTATTTATGCTAACTTCAAGTGGAATTGAAAAGAAGTCAGGAAGACTAAGTAGCATATTAGATAAGAAAGAACTTTTCAGCATCCTGAACATCACAGCCACCCAGACCGGAGACTCGGCCGTCTACCTCTGTGCTGTGGAGG	115	83	114	149	130	106	125	97	48	67	125	40	63	48	79	49	98	116	120	131	141	69	113	110	98	96	822	337	279	606	486	2530
		TRAV36DV7_2		AS2	P	P		ATGATGAAGTGTCCACAGGCTTTACTAGCTATCTTTTGGCTTCTACTGAGCTGGGTGAGCAGTGAAGACAAGGTGGTACAAAGCCCTCTATCTCTGGTTGTCCACGAGGGAGACACCGTAACTCTCAATTGCAGTTATGAAGTGACTAACTTTCGAAGCCTACTATGGTACAAGCAGGAAAAGAAAGCTCCCACATTTCTATTTATGCTAACTTCAAGTGGAATTGAAAAGAAGTCAGGAAGACTAAGTAGCATATTAGATAAGAAAGAACTTTTCAGCATCCTGAACATCACAGCCACCCAGACCGGAGACTCGGCCATCTACCTCTGTGCTGTGGAGG	57	27	60	40	46	47	65	62	54	52	63	134	129	138	120	119	70	46	46	54	57	83	72	80	69	89	342	231	640	273	393	1879
		TRAV36DV7_3		AS2	P	P		ATGATGAAGTGTCCACAGGCTTTACTAGCTATCTTTTGGCTTCTACTGAGCTGGGTGAGCAGTGAAGACAAGGTGGTACAAAGCCCTCTATCTCTGGTTGTCCACGAGGGAGACACCGTAACTCTCAATTGCAGTTATGAAGTGACTAACTTTCGAAGCCTACTATGGTACAAGCAGGAAAAGAAAGCTCCCACATTTCTATTTATGCTAACTTCAAGTGGAATTGAAAAGAAGTCAGGAAGACTAAGTAGCATATTAGATAAGAAAGAACTTTCCAGCATCCTGAACATCACAGCCACCCAGACCGGAGACTCGGCCATCTACCTCTGTGCTGTGGAGG	22	12	19	26	23	20	21	29	24	49	16	19	20	23	11	28	29	48	34	26	23	18	27	14	25	19	143	118	101	160	103	625
		TRAV36DV7_4		AS2	P	P		ATGATGAAGTGTCCACAGGCTTTACTAGCTATCTTTTGGCTTCTACTGAGCTGGGTGAGCAGTGAAGACAAGGTGGTACAAAGCCCTCTATCTCTGGTTGTCCACGAGGGAGACACTGTAACTCTCAATTGCAGTTATGAAGTGACTAACTTTCGAAGCCTACTATGGTACAAGCAGGAAAAGAAAGCTCCCACATTTCTATTTATGCTAACTTCAAGTGGAATTGAAAAGAAGTCAGGAAGACTAAGTAGCATATTAGATAAGAAAGAACTTTTCAGCATCCTGAACATCACAGACACCCAGACCGGAGACTCGGCCGTCTACCTCTGTGCTGTGGAGG	0	0	6	5	4	6	2	2	0	0	2	0	0	0	0	0	0	0	0	0	0	0	0	0	0	0	23	4	0	0	0	27
		TRAV36DV7_5		AS3	P	P		ATGATGAAGTGTCCACAGGCTTTACTAGCTATCTTTTGGCTTCTACTGAGCTGGATGAGCAGTGAAGACAAGGTGGTACAAAGCCCTCTATCTCTGGTTGTCCACGAGGGAGACACCGTAACTCTCAATTGCAGTTATGAAGTGACTAACTTTCGAAGCCTACTATGGTACAAGCAGGAAAAGAAAGCTCCCACATTTCTATTTATGCTAACTTCAAGTGGAATTGAAAAGAAGTCAGGAAGACTAAGTAGCATATTAGATAAGAAAGAACTTTTCAGCATCCTGAACATCACAGCCACCCAGACCGGAGACTCGGCCATCTACCTCTGTGCTGTGGAGG	0	0	1	6	1	1	0	0	0	0	0	0	0	0	0	0	0	0	0	0	0	0	0	0	0	0	9	0	0	0	0	9
		TRAV36DV7_6		AS3	NA	NA		ATGATGAAGTGTCCACAGGCTTTACTAGCCATCTTTTGGCTTCTACTGAGCTGGGTGAGCAGTGAAGACAAGGTGGTACAAAGCCCTCTATCTCTGGTTGTCCACGAGGGAGACACCGTAACTCTCAATTGCAGTTATGAAGTGACTAACTTTCGAAGCCTACTATGGTACAAGCAGGAAAAGAAAGCTCCCACATTTCTATTTATGCTAACTTCAAGTGGAATTGAAAAGAAGTCAGGAAGACTAAGTAGCATATTAGATAAGAAAGAACTTTTCAGCATCCTGAACATCACAGCCACCCAGACCGGAGACTCGGCCATCTACCTCTGTGCTGTGGAGG	0	0	0	0	0	0	0	0	0	0	0	3	0	0	0	1	0	0	0	0	0	0	0	0	0	0	0	0	4	0	0	4
		TRAV36DV7_7		AS3	P	P		ATGATGAAGTGTCCACAGGCTTTACTAGCTATCTTTTGGCTTCTACTGAGCTGGGTGAGCAGTGAAGACAAGGTGGTACAAAGCCCTCTATCTCTGGTTGTCCACGAGGGAGACACCGTAACTCTCAATTGCAGTTATGAAGTGACTAACTTTCAAAGCCTACTATGGTACAAGCAGGAAAAGAAAGCTCCCACATTTCTATTTATGCTAACTTCAAGTGGAATTGAAAAGAAGTCAGGAAGACTAAGTAGCATATTAGATAAGAAAGAACTTTTCAGCATCCTGAACATCACAGCCACCCAGACCGGAGACTCGGCCATCTACCTCTGTGCTGTGGAGG	0	0	0	0	0	0	0	0	0	0	0	3	0	1	0	1	0	0	0	0	0	0	0	0	0	0	0	0	5	0	0	5
	TRAV37	TRAV37_1	TRAV37*01	AS1	P	P		ATGGAAACTCCACTGAGCACTCTGCTGCTGCTCCTCTGTGTGCAGCTGACCTGGTCAAATGGACAACTGCCAGTGGAACAGAATGCTCCTTCCCTGAAAGTCAAGGAAGGTGACAGCGTCACACTGAACTGCAGTTACAGAGACAGCCCTTCAGATTTCTTCAGTGGTTCAGGCAGGATCCTGAGGAAGGCCTCATTTCCCTGATACAAATGCTATCAACTGTGAGAGAGAAGATCAGTGGAAGATTCACAGCCAGGCTTAAAAAAGGAGACCAGCACATTTCCCTGCACATACAGGATTCCCAGCTCCATGACTCAACCACATTCTTCTGCGCAGCAAGCA	105	67	100	119	128	109	109	151	90	95	177	134	146	122	144	120	172	166	173	190	200	124	161	136	152	153	737	513	666	901	726	3543
		TRAV37_2		AS2	P	P		ATGGAAACTCCACTGAGCACTCTCCCGCTGCTCCTCTGTGTGCAGCTGACCTGGTCAAATGGACAACTGCCAGTGGAACAGAATGCTTCTTCCCTGAAAGTCAAGGAAGGTGACAGCGTCACACTGAACTGCAGTTACAGAGACAGCCCTTCAGATTTCTTCAGTGGTTCAGGCAGGATCCTGAGGAAGGCCTCATTTCCCTGATACAAATGCTATCAACTGTGAGAGAGAAGATCAGTGGAAGATTCACAGCCAGGCTTAAAAAAGGAGACCAGCACATTTCCCTGCACATACAGGATTCCCAGCCCCATGACTCAACCACATTCTTCTGTGCAGCAAGCA	62	38	66	92	47	51	79	38	38	71	29	66	63	87	66	77	25	44	26	23	22	46	49	66	40	47	435	176	359	140	248	1358
		TRAV37_3		AS2	P	P		ATGGAAACTCCACTGAGCACTCTCCCGCTGCTCCTCTGTGTGCAGCTGACCTGGTCAAATGGACAACTGCCAGTGGAACAGAATGCTCCTTCCCTGAAAGTCAAGGAAGGTGACAGCGTCACACTGAACTGCAGTTACAGAGACAGCCCTTCAGATTTCTTCAGTGGTTCAGGCAGGATCCTGAGGAAGGCCTCATTTCCCTGATACAAATGCTATCAACTGTGAGAGAGAAGATCAGTGGAAGATTCACAGCCAGGCTTAAAAAAGGAGACCAGCACATTTCCCTGCACATACAGGATTCCCAGCCCCATGACTCAACCACATTCTTCTGTGCAGCAAGCA	19	16	28	15	29	19	19	0	0	2	1	0	0	0	0	0	0	0	0	1	0	0	0	0	0	0	145	3	0	1	0	149
		TRAV37_4		AS2	P	P		ATGGAAACTCCACTGAGCACTCTGCTGCTGCTCCTCTGTGTGCAGCTGACCTGGTCAAATGGACAACTGCCAGTGGAACAGAATGCTTCTTCCCTGAAAGTCAAGGAAGGTGACAGCGTCACACTGAACTGCAGTTACAGAGACAGCCCTTCAGATTTCTTCAGTGGTTCAGGCAGGATCCTGAGGAAGGCCTCATTTCCCTGATACAAATGCTATCAACTGTGAGAGAGAAGATCAGTGGAAGATTCACAGCCAGGCTTAAAAAAGGAGACCAGCACATTTCCCTGCACATACAGGATTCCCAGCCCCATGACTCAACCACATTCTTCTGTGCAGCAAGCA	8	1	4	0	1	1	6	0	0	1	0	0	0	0	0	0	0	0	1	0	0	0	0	0	0	0	21	1	0	1	0	23
		TRAV37_5		AS3	P	P		ATGGAAACTCCACTGAGCACTCTGCTGCTGCTCCTCTGTGTGCAGCTGACCTGGTCAAATGGACAACTGCCAGTGGAACAGAATGCTCCTTCCCTGAAAGTCAAGGAAGGTGACAGCGTCACACTGAACTGCAGTTACAGAGACAGCCCTTCAGATTTCTTCAGTGGTTCAGGCAGGATCCTGAGGAAGGCCTCATTTCCCTGATACAAATGCTATCGACTGTGAGAGAGAAGATCAGTGGAAGATTCACAGCCAGGCTTAAAAAAGGAGACCAGCACATTTCCCTGCACATACAGGATTCCCAGCTCCATGACTCAACCACATTCTTCTGCGCAGCAAGCA	0	0	0	0	0	0	0	0	0	0	0	0	0	0	0	0	0	0	0	0	0	2	1	2	0	3	0	0	0	0	8	8
	TRAV38-1	TRAV38-1_1	TRAV38-1*01	AS1	P	P		ATGACACGAGTTAGCTTGCTGTGGGCAGTCGTGGTCTCCACCTGTCTTGAATCCGGCATGGCCCAGACAGTCACTCAGTCTCAACCAGAGATGTCTGTGCAGGAGGCAGAGACTGTGACCCTGAGTTGCACATATGACACCAGTGAGAATAATTATTATTTGTTCTGGTACAAGCAGCCTCCCAGCAGGCAGATGATTCTCGTTATTCGCCAAGAAGCTTATAAGCAACAGAATGCAACGGAGAATCGTTTCTCTGTGAACTTCCAGAAAGCAGCCAAATCCTTCAGTCTCAAGATCTCAGACTCACAGCTGGGGGACACTGCGATGTATTTCTGTGCTTTCATGAAGCA	93	66	101	93	98	81	104	144	82	109	161	122	112	104	118	113	158	162	147	165	171	129	159	153	140	152	636	496	569	803	733	3237
		TRAV38-1_2		AS2	NA	NA		ATGACACGTGTTAGCTTGCTGTGGGCAGTCGTGGTCTCCACCTGTCTTGAATCCGGCATGGCCCAGACAGTCACTCAGTCTCAACCAGAGATGTCTGTGCAGGAGGCAGAGACTGTGACCCTGAGTTGCACATATGACACCAGTGAGAGTAATTATTATTTGTTCTGGTACAAGCAGCCTCCCAGCAGGCAGATGATTCTCGTTATTCGCCAAGAAGCTTATAAGCAACAGAATGCAACGGAGAATCGTTTCTCTGTGAACTTCCAGAAAGCAGCCAAATCCTTCAGTCTCAAGATCTCAGACTCACAGCTGGGGGACACTGCGATGTATTTCTGTGCTTTCATGAAGCA	88	46	86	118	81	82	95	45	44	61	46	78	98	106	89	85	40	48	53	49	51	43	53	51	51	50	596	196	456	241	248	1737
		TRAV38-1_3		AS2	P	P		ATGACACGAGTTAGCTTGCTGTGGGCAGTCGTGGTCTCCACCTGTCTTGAATCCGGCATGGCCCAGACAGTCACTCAGTCTCAACCAGAGATGTCTGTGCAGGAGGCAGAGACTGTGACCCTGAGTTGCACATATGACACCAGTGAAAATAATTATTATTTGTTCTGGTACAAGCAGCCTCCCAGCAGGCAGATGATTCTCGTTATTCGCCAAGAAGCTTATAAGCAACAGAATGCAACGGAGAATCGTTTCTCTGTGAACTTCCAGAAAGCAGCCAAATCCTTCAGTCTCAAGATCTCAGACTCACAGCTGGGGGACACTGCGATGTATTTCTGTGCTTTCATGAAGCA	5	7	6	7	14	14	5	0	0	0	1	0	0	0	0	0	0	0	0	0	0	0	0	0	0	0	58	1	0	0	0	59
		TRAV38-1_4		AS3	NA	NA		ATGACACGTGTTAGCTTGCTGTGGGCAGTCGTGGTCTCCACCTGTCTTGAATCCGGCATGGCCCAGACAGTCACTCAGTCTCAACCAGAGATGTCTGTGCAGGAGGCAGAGACTGTGACCCTGAGTTGCACATATGACACCAGTGAGAGTAATTATTATTTGTTCTGGTACAAGCAGCCTCCCAGCAGGCAGATGATTCTCGTTATTCGCGAAGAAGCTTATAAGCAACAGAATGCAACGGAGAATCGTTTCTCTGTGAACTTCCAGAAAGCAGCCAAATCCTTCAGTCTCAAGATCTCAGACTCACAGCTGGGGGACACTGCGATGTATTTCTGTGCTTTCATGAAGCA	4	2	4	3	6	0	0	0	0	0	0	0	0	0	0	0	0	0	0	0	0	0	0	0	0	0	19	0	0	0	0	19
		TRAV38-1_5		AS3	P	P		ATGACACGAGTTAGCTTGCTGTGGGCAGTCGTGGTCTCCACCTGTCTTGAATCCGGCATGGCCCAGACAGTCACTCAGTCTCAACCAGAGATGTCTGTGCAGGAGGCAGAGACTGTGACCCTGAGTTGCACATATGACACCAGTGAGAATAATTATTATTTGTTCTGGTACAAGCAGCCTCCCAGCAGGCAGATGATTCTCGTTATTCGCCAAGAAGCTTATAAGCAACAGAATGCAATGGAGAATCGTTTCTCTGTGAACTTCCAGAAAGCAGCCAAATCCTTCAGTCTCAAGATCTCAGACTCACAGCTGGGGGACACTGCGATGTATTTCTGTGCTTTCATGAAGCA	2	1	1	2	2	2	4	1	0	0	0	0	0	0	0	0	0	0	0	0	0	0	0	0	0	0	14	1	0	0	0	15
		TRAV38-1_6		AS3	P	P		ATGACACGAGTTAGCTTGCTGTGGGCAGTCGTGGTCTCCACCTGTCTTGAATCCGGCATGGCCCAGACAGTCACTCAGTCTCAACCAGAGATGTCTGTGCAGGAGGCAGAGACTGTGACCCTGAGTTGCACATATGACACCAGTGAGAATAATTATTATTTGTTCTGGTACAAGCAGCCTCCCAGCAGGCAGATGATTCTCGTTATTCGCCAAGAAGCTTATAAGCAACAGAATGCAACGGAGAATTGTTTCTCTGTGAACTTCCAGAAAGCAGCCAAATCCTTCAGTCTCAAGATCTCAGACTCACAGCTGGGGGACACTGCGATGTATTTCTGTGCTTTCATGAAGCA	1	0	2	1	0	1	5	0	0	0	0	0	0	0	0	0	0	0	0	0	0	0	0	0	0	0	10	0	0	0	0	10
		TRAV38-1_7		AS3	P	P		ATGACACGAGTTAGCTTGCTGTGGGCAGTCGTGGTCTCCACCTGTCTTGAATCCGGCATGGCCCAGATAGTCACTCAGTCTCAACCAGAGATGTCTGTGCAGGAGGCAGAGACTGTGACCCTGAGTTGCACATATGACACCAGTGAGAATAATTATTATTTGTTCTGGTACAAGCAGCCTCCCAGCAGGCAGATGATTCTCGTTATTCGCCAAGAAGCTTATAAGCAACAGAATGCAACGGAGAATCGTTTCTCTGTGAACTTCCAGAAAGCAGCCAAATCCTTCAGTCTCAAGATCTCAGACTCACAGCTGGGGGACACTGCGATGTATTTCTGTGCTTTCATGAAGCA	0	0	0	1	3	0	1	0	0	0	0	0	0	0	0	0	0	0	0	0	0	0	0	0	0	0	5	0	0	0	0	5
	TRAV38-2DV8	TRAV38-2DV8_1		AS2	P	P		ATGGCATGCCCTGGCTTCCTGTGGGCACTTGTGATCTCCACCTGTCTTGAATTTAGCATGGCTCAGACAGTCACTCAGTCTCAACCAGAGATGTCTGTGCAGGAGGCAGAGACCGTGACCCTGAGCTGCACATATGACACCAGTGAGAGTGATTATTATTTATTCTGGTACAAGCAGCCTCCCAGCAGGCAGATGATTCTCGTTATTCGCCAAGAAGCTTATAAGCAACAGAATGCAACAGAGAATCGTTTCTCTGTGAACTTCCAGAAAGCAGCCAAATCCTTCAGTCTCAAGATCTCAGACTCACAGCTGGGGGATGCCGCGATGTATTTCTGTGCTTATAGGAGCG	194	120	196	226	198	178	210	189	128	170	206	200	212	210	209	198	198	210	200	213	221	171	211	203	192	203	1322	693	1029	1042	980	5066
		TRAV38-2DV8_2		AS3	P	P		ATGGCATGTCCTGGCTTCCTGTGGGCACTTGTGATCTCCACCTGTCTTGAATTTAGCATGGCTCAGACAGTCACTCAGTCTCAACCAGAGATGTCTGTGCAGGAGGCAGAGACCGTGACCCTGAGCTGCACATATGACACCAGTGAGAGTGATTATTATTTATTCTGGTACAAGCAGCCTCCCAGCAGGCAGATGATTCTCGTTATTCGCCAAGAAGCTTATAAGCAACAGAATGCAACAGAGAATCGTTTCTCTGTGAACTTCCAGAAAGCAGCCAAATCCTTCAGTCTCAAGATCTCAGACTCACAGCTGGGGGATGCCGCGATGTATTTCTGTGCTTATAGGAGCG	0	2	3	0	2	2	4	1	0	0	1	0	0	0	0	0	0	0	0	0	0	0	0	0	0	0	13	2	0	0	0	15
		TRAV38-2DV8_3		AS3	P	P		ATGGCATGCCCTGGCTTCCTGTGGGCACTTGTGATCTCCACCTGTCTTGAATTTAGCATGGCTCAGACAGTCACTCAGTCTCAACCAGAGATGTCTGTGCAGGAGGCAGAGACCGTGACCCTGAGCTGCACATATGACACCAGTGAGAGTGATTATTATTTATTCTGGTACAAGCAGCCTCCCAGCAGGCAGATGATTCTCGTTATTCGCCAAGAAGCTTATAAGCAACAGAATGCAACAGAGAATCGTTTCTCTGTGAACTTCCAGAAAGCAGCCAAATCCTTCCGTCTCAAGATCTCAGACTCACAGCTGGGGGATGCCGCGATGTATTTCTGTGCTTATAGGAGCG	0	0	0	0	4	0	0	0	0	0	0	0	0	0	0	0	0	0	0	0	0	0	0	0	0	0	4	0	0	0	0	4
	TRAV39	TRAV39_1	TRAV39*01	AS1	P	P		ATGAAGAAGCTACTAGCAATGATTCTGTGGCTTCAACTAGACCGGTTAAGTGGAGAGCTGAAAGTGGAACAAAACCCTCTGTTCCTGAGCATGCAGGAGGGAAAAAACTATACCATCTACTGCAATTATTCAACCACTTCAGACAGACTGTATTGGTACAGGCAGGATCCTGGGAAAAGTCTGGAATCTCTGTTTGTGTTGCTATCAAATGGAGCAGTGAAGCAGGAGGGACGATTAATGGCCTCACTTGATACCAAAGCCCGTCTCAGCACCCTCCACATCACAGCTGCCGTGCATGACCTCTCTGCCACCTACTTCTGTGCCGTGGACA	192	120	196	225	179	176	211	190	128	169	207	200	212	208	210	198	195	206	200	214	222	172	211	204	190	204	1299	694	1028	1037	981	5039
		TRAV39_2		AS2	P	P		ATGAAGAAGCTACTAGCAATGATTCTGTGGCTTCAACTAGACCGGTTAAGTGGAGAGCTGAAAGTGGAACAAAACCCTCTGTTCCTGAGCATGCAGGAGGGAAAAAACTATACCATCTACTGCAATTATTCAACCACTTCAGACAGACTGTATTGGTACAGGCAGGATCCTGGGAAAAGTCTGGAATCTCTGTTTGTGTTGCTATCAAATGGAGCAGTGAAGCAGGAGGGACGATTAATGGCCTCACTTGATACCAAAGCCCGTCTCAGCACCCTCCACATCACAGCTGCCGTGCATGACCTCTCTGCCACCTACTTCTGTGCCGTGGACG	1	1	3	0	21	4	0	0	0	0	1	0	0	0	0	0	0	0	0	0	0	0	0	0	0	0	30	1	0	0	0	31
		TRAV39_3		AS3	P	P		ATGAAGAAGCTACTAGCAATGATTCTGTGGCTTCAACTAGACCGGTTAAGTGGAGAGCTGAAAGTGGAACAAACCCCTCTGTTCCTGAGCATGCAGGAGGGAAAAAACTATACCATCTACTGCAATTATTCAACCACTTCAGACAGACTGTATTGGTACAGGCAGGATCCTGGGAAAAGTCTGGAATCTCTGTTTGTGTTGCTATCAAATGGAGCAGTGAAGCAGGAGGGACGATTAATGGCCTCACTTGATACCAAAGCCCGTCTCAGCACCCTCCACATCACAGCTGCCGTGCATGACCTCTCTGCCACCTACTTCTGTGCCGTGGACA	0	1	0	0	3	0	3	0	0	0	0	0	0	0	0	0	0	0	0	0	0	0	0	0	0	0	7	0	0	0	0	7
		TRAV39_4		AS3	P	P		ATGAAGAAGCTACTAGCAATGATTCTGTGGCTTCAACTAGACCGGTTAAGTGGAGAGCTGAAAGTGGAACAAAACCCTCTGTTCCTGAGCATGCAGGAGGGAAAAAACTATACCATCTACTGCAATTATTCAACCACTTCAGACAGACTGTATTGGTACAGGCAGGATCCTGGGAAAAGTCTGGAATCTCTGTTTGTGTTGCTATCAAATGGAGCAGTGAAGCAGGAGGGACGATTAATGGCCTCACTTGATACCAAAGCCCGTCTCAGCACCCTCCACATCACAGCTGCCGTGCATGACCTCTCTGCCACCTACTTCTGTGCCATGGACA	0	0	0	0	0	0	0	0	0	0	0	0	0	0	0	0	0	4	0	0	0	0	0	0	0	0	0	0	0	4	0	4
		TRAV39_5		AS3	P	P		ATGAAGAAGCTACTAGCAATGATTCTGTGGCTTCAACTAGACCGGTTAAGTGGAGAGCTGAAAGTGGAACAAAACCCTCTGTTCCTGAGCATGCAGGAGGGAAAAAACTATACCATCTACCGCAATTATTCAACCACTTCAGACAGACTGTATTGGTACAGGCAGGATCCTGGGAAAAGTCTGGAATCTCTGTTTGTGTTGCTATCAAATGGAGCAGTGAAGCAGGAGGGACGATTAATGGCCTCACTTGATACCAAAGCCCGTCTCAGCACCCTCCACATCACAGCTGCCGTGCATGACCTCTCTGCCACCTACTTCTGTGCCGTGGACA	0	0	1	1	2	0	0	0	0	0	0	0	0	0	0	0	0	0	0	0	0	0	0	0	0	0	4	0	0	0	0	4
	TRAV40	TRAV40_1		AS2	P	P		ATGAACTCCTCTCTGGACTTTCTAATTCTGATCTTAATGTTTGGAGGAACCAGCAGCAATTCAGGTCAAGCAGACGGGCCAAATAACCGTCTCGGAGGGAGCATCTGTGACTATGAACTGCACATACACATCCACGGGGTACCCTACCCTTTTCTGGTATGTGGAATACCCCAGCAAACCTCTGCAGCTTCTTCAGAGAGAGACAATGGAAAACAGCAAAAACTTCGGAGGCGGAAATATTAAAGACAAAAACTCCCCCATTGTGAAATATTCAGTCCAGGTATCAGACTCAGCCGTGTACTACTGTCTTCTGGGAGA	188	114	193	219	192	170	205	184	124	170	205	197	204	208	207	198	191	204	192	211	215	166	205	197	188	200	1281	683	1014	1013	956	4947
		TRAV40_2		AS2	P	P		ATGAACTCCTCTCTGGACTTTCTAATTCTGATCTTAATGTTTGGAGGAACCAGCAGCAATTCAGGTCAAGCAGACGGGCCAAATAACCATCTCGGAGGGAGCATCTGTGACTATGAACTGCACATACACATCCACGGGGTACCCTACCCTTTTCTGGTATGTGGAATACCCCAGCAAACCTCTGCAGCTTCTTCAGAGAGAGACAATGGAAAACAGCAAAAACTTCGGAGGCGGAAATATTAAAGACAAAAACTCCCCCATTGTGAAATATTCAGTCCAGGTATCAGACTCAGCCGTGTACTACTGTCTTCTGGGAGA	0	1	0	0	0	0	0	3	0	0	1	0	0	0	0	0	2	1	1	1	4	3	3	1	1	1	1	4	0	9	9	23
		TRAV40_3		AS2	P	P		ATGAACTCCTCTCTGGACTTTCTAATTCTGATCTTAATGTTTGGAGGAACCAGCAGCAATTCAGGTCAAGCAGACGGGCCAAATAACCGTCTCGGAGGGAGCATCTGTGACTATGAACTGCACATACACATTCACGGGGTACCCTACCCTTTTCTGGTATGTGGAATACCCCAGCAAACCTCTGCAGCTTCTTCAGAGAGAGACAATGGAAAACAGCAAAAACTTCGGAGGCGGAAATATTAAAGACAAAAACTCCCCCATTGTGAAATATTCAGTCCAGGTATCAGACTCAGCCGTGTACTACTGTCTTCTGGGAGA	0	0	0	0	0	0	0	0	0	0	0	0	0	0	0	0	4	5	6	1	3	0	0	2	2	1	0	0	0	19	5	24
		TRAV40_4		AS3	P	P		ATGAACTCCTCTCTGGACTTTCTAATTCTGATCTTAATGTTTGGAGGAACCAGCAGCAATTCAGGTCAAGCAGACGGGCCAAATAACCGTCTCGGAGGGAGCATCTGTGACTATGAACTGCACATACACATCCACGGGGTACCCTACCCTTTTCTGGTATGTGGAATACCCCAGCAAACCTCTGCAGCTTCTTCAGAGAGAGACAATGGAAAACAGCAAAAACTTCAGAGGCGGAAATATTAAAGACAAAAACTCCCCCATTGTGAAATATTCAGTCCAGGTATCAGACTCAGCCGTGTACTACTGTCTTCTGGGAGA	2	1	1	2	2	6	2	1	0	0	0	0	0	0	0	0	0	0	1	0	0	0	0	0	0	0	16	1	0	1	0	18
		TRAV40_5		AS3	P	P		ATGAACTCCTCTCTGGACTTTCTAATTCTGATCTTAATGTTTGGAGGAACCAGCAGCAATTCAGGTCAAGCAGACGGGCCAAATAACCGTCTCGGAGGGAGCATCTGTGACTATGAACTGCACATACACATCTACGGGGTACCCTACCCTTTTCTGGTATGTGGAATACCCCAGCAAACCTCTGCAGCTTCTTCAGAGAGAGACAATGGAAAACAGCAAAAACTTCGGAGGCGGAAATATTAAAGACAAAAACTCCCCCACTGTGAAATATTCAGTCCAGGTATCAGACTCAGCCGTGTACTACTGTCTTCTGGGAGA	1	5	2	3	2	1	5	0	0	0	0	0	0	0	0	0	0	0	0	0	0	0	0	0	0	0	19	0	0	0	0	19
		TRAV40_6		AS3	P	P		ATGAACTCCTCTCTGGACTTTCTAATTCTGATCTTAATGTTTGGAGGAACCAGCAGCAATTCAGGTCAAGCAGACGGGCCAAATAACCGTCTCGGAGGGAGCATCTGTGACTATGAACTGCACATACACATCCACGGGGTATCCTACCCTTTTCTGGTATGTGGAATACCCCAGCAAACCTCTGCAGCTTCTTCAGAGAGAGACAATGGAAAACAGCAAAAACTTCGGAGGCGGAAATATTAAAGACAAAAACTCCCCCATTGTGAAATATTCAGTCCAGGTATCAGACTCAGCCGTGTACTACTGTCTTCTGGGAGA	0	0	0	0	0	0	0	0	0	0	0	0	0	0	0	0	0	0	0	0	0	2	3	4	1	1	0	0	0	0	11	11
		TRAV40_7		AS3	P	P		ATGAACTCCTCTACTGGACTTTCTAATTCTGATCTTAATGTTTGGAGGAACCAGCAGCAATTCAGGTCAAGCAGACGGGCCAAATAACCGTCTCGGAGGGAGCATCTGTGACTATGAACTGCACATACACATCCACGGGGTACCCTACCCTTTTCTGGTATGTGGAATACCCCAGCAAACCTCTGCAGCTTCTTCAGAGAGAGACAATGGAAAACAGCAAAAACTTCGGAGGCGGAAATATTAAAGACAAAAACTCCCCCATTGTGAAATATTCAGTCCAGGTATCAGACTCAGCCGTGTACTACTGTCTTCTGGGAGA	0	0	0	0	0	0	0	0	0	0	0	2	5	1	1	0	0	0	0	0	0	0	0	0	0	0	0	0	9	0	0	9
		TRAV40_8		AS3	P	P		ATGAACTCCTCTCTGGACTTTCTAATTCTGATCTTAATGTTTGGAGGAACCAGCAGCAATTCAGGTCAAGCAGACGGGCCAAATAACCGTCTCGGAGGGAGCATCTGTGACTATGAACTGCACATACACATCCACGGGGTACCCTACCCTTTTCTGGTATGTGGAATACCCCAGCAAACCTCTGCAGCTTCTTCAGAGAGAGACAATGGAAAACAGCAAAAACTTCGGAGGCGGAAATATTAAAGACAACAACTCCCCCATTGTGAAATATTCAGTCCAGGTATCAGACTCAGCCGTGTACTACTGTCTTCTGGGAGA	0	0	0	0	0	0	0	2	4	0	0	1	1	0	1	0	0	0	0	0	0	0	0	0	0	0	0	6	3	0	0	9
		TRAV40_9	TRAV40*01	AS1	P	P		ATGAACTCCTCTCTGGACTTTCTAATTCTGATCTTAATGTTTGGAGGAACCAGCAGCAATTCAGTCAAGCAGACGGGCCAAATAACCGTCTCGGAGGGAGCATCTGTGACTATGAACTGCACATACACATCCACGGGGTACCCTACCCTTTTCTGGTATGTGGAATACCCCAGCAAACCTCTGCAGCTTCTTCAGAGAGAGACAATGGAAAACAGCAAAAACTTCGGAGGCGGAAATATTAAAGACAAAAACTCCCCCATTGTGAAATATTCAGTCCAGGTATCAGACTCAGCCGTGTACTACTGTCTTCTGGGAGA	0	1	0	1	2	1	1	0	0	0	0	0	0	0	0	0	0	0	0	0	0	0	0	0	0	0	6	0	0	0	0	6
		TRAV40_10		AS3	P	P		ATGAACTCCTCTCTGGACTTTCTAATTCTGATCTTAATGTTTGGAGGAACCAGCAGCAATTCAGGTCAAGCAGACGGGCCAAATAACCGTCTCGGAGGGAGCATCTGTGACTATGAACTGCACATACACATCTACGGGGTACCCTACCCTTTTCTGGTATGTGGAATACCCCAGCAAACCTCTGCAGCTTCTTCAGAGAGAGACAATGGAAAACAGCAAAAACTTCGGAGGCGGAAATATTAAAGACAAAAACTCCCCCATTGTGAAATATTCAGTCCAGGTATCAGACTCAGCCGTGTACTACTGTCTTCTGGGAGA	1	0	2	1	0	1	1	0	0	0	0	0	1	0	0	0	0	0	0	0	0	0	0	0	0	0	6	0	1	0	0	7
		TRAV40_11		AS3	P	P		ATGAACTCCTCTCTGGACTTTCTAATTCTGATCTTAATGTTTGGAGGAACCAGCAGCAATTCAGGTCAAGCAGACGGGCCAAATAACCGTCTCGGAGGGAGCATCTGTGACTATGAACTGCACATACACATCCACGGGGTACCCTACCCTTTTCTGGTATGTGGAATACCCCAGCAAACCTCTGCAGCTTCTTCAGAGACAGACAATGGAAAACAGCAAAAACTTCGGAGGCGGAAATATTAAAGACAAAAACTCCCCCATTGTGAAATATTCAGTCCAGGTATCAGACTCAGCCGTGTACTACTGTCTTCTGGGAGA	0	0	0	0	6	0	0	0	0	0	0	0	0	0	0	0	0	0	0	0	0	0	0	0	0	0	6	0	0	0	0	6
	TRAV41	TRAV41_1		AS2	P	P		ATGGTGAAGATCCGGCAATTTTTGTTGGCTATTTTGTGGCTTCAGCTAAGCTGTGTAAGTGCCGCCAAAAATGAAGTGGAGCAGAGTCCTCAGAACCTGACTGCCCAGGAAGGAGAATTTATCACAATCAACTGCAGTTACTCGGTAGGAATAAGTGCCTTACACTGGCTGCAACAGCATCCAGGAGGAGGCATTGTTTCCTTGTTTATGCTGAGCTCAGGGAAGAAGAAGCATGGAAGATTAATTGCCACAATAAACATACAGGGAAAAGCACAGCTCCCTGCACATCACAGCCTCCCATCCCAGAGACTCTGCCGTCTACATCTGTGCTGTCAGA	182	117	190	216	200	163	199	189	128	170	203	200	207	210	210	197	198	210	200	212	221	170	209	203	191	202	1267	690	1024	1041	975	4997
		TRAV41_2	TRAV41*01	AS1	P	P		ATGGTGAAGATCCGGCAATTTTTGTTGGCTATTTTGTGGCTTCAGCTAAGCTGTGTAAGTGCCGCCAAAAATGAAGTGGAGCAGAGTCCTCAGAACCTGACTGCCCAGGAAGGAGAATTTATCACAATCAACTGCAGTTACTCGGTAGGAATAAGTGCCTTACACTGGCTGCAACAGCATCCAGGAGGAGGCATTGTTTCCTTGTTTATGCTGAGCTCAGGGAAGAAGAAGCATGGAAGATTAATTGCCACAATAAACATACAGGAAAAGCACAGCTCCCTGCACATCACAGCCTCCCATCCCAGAGACTCTGCCGTCTACATCTGTGCTGTCAGA	9	4	6	7	5	14	12	0	0	0	2	0	0	0	0	0	0	0	0	0	0	0	0	0	0	0	57	2	0	0	0	59
		TRAV41_3		AS3	P	P		ATGGTGAAGATCCGGCAATTTTTGTTGGCTATTTTGTGGCTTCAGCTAAGCTGTGTAAGTGCCGCCAAAAATGAAGTGGAGCAGAGTCCTCAGAACCTGACTGCCCAGGAAGGAGAATTTATCACAATCAACTGCAGTTACTTGGTAGGAATAAGTGCCTTACACTGGCTGCAACAGCATCCAGGAGGAGGCATTGTTTCCTTGTTTATGCTGAGCTCAGGGAAGAAGAAGCATGGAAGATTAATTGCCACAATAAACATACAGGGAAAAGCACAGCTCCCTGCACATCACAGCCTCCCATCCCAGAGACTCTGCCGTCTACATCTGTGCTGTCAGA	3	0	3	2	0	3	3	0	0	0	0	0	1	0	0	0	0	0	0	0	0	0	0	0	0	0	14	0	1	0	0	15
									African Populations							American Populations				East Asain Populations					European Populations					Soth Asian Populations					Super-Populations
	TRAJ	ALLELE IDENTIFIER	IMGT Identifier	CONFIDENCE LEVEL	NYGC-2504	NYGC-3202	Lin et al, 2021	SEQUENCE	ACB	ASW	ESN	GWD	LWK	MSL	YRI	CLM	MXL	PEL	PUR	CDX	CHB	CHS	JPT	KHV	CEU	FIN	GBR	IBS	TSI	BEB	GIH	ITU	PJL	STU	AFR	AMR	EAS	EUR	SAS	Total
	TRAJ1	TRAJ1_1	TRAJ1*01	AS1	P	P		GTATGAAAGTATTACCTCCCAGTTGCAATTTGGCAAAGGAACCAGAGTTTCCACTTCTCCCC	162	112	165	187	175	150	172	187	128	169	203	200	211	209	210	197	198	210	200	213	221	172	212	204	192	204	1123	687	1027	1042	984	4863
		TRAJ1_2		AS2	P	P	TRAJ1*01/n01	GTATGAAAGTATTACCTCCCAGTTGCAATTTGGCAAAGGAACCAGAGTTTCCATTTCTCCCC	32	10	35	39	30	30	41	3	0	1	5	0	0	0	0	0	0	0	0	1	1	0	0	0	0	0	217	9	0	2	0	228
	TRAJ2	TRAJ2_1	TRAJ2*01	AS1	P	P		TGAATACTGGAGGAACAATTGATAAACTCACATTTGGGAAAGGGACCCATGTATTCATTATATCTG	194	122	200	226	206	180	214	190	128	170	208	200	212	210	210	198	198	210	200	214	222	172	212	204	191	204	1342	696	1030	1044	983	5095
	TRAJ3	TRAJ3_1	TRAJ3*01	AS1	P	P		GGGGTACAGCAGTGCTTCCAAGATAATCTTTGGATCAGGGACCAGACTCAGCATCCGGCCAA	182	115	189	197	192	166	202	176	120	166	189	199	212	210	210	196	188	202	180	205	210	164	202	196	187	192	1243	651	1027	985	941	4847
		TRAJ3_2		AS2	P	P	TRAJ3*01/n01	GGGGTACAGCAATGCTTCCAAGATAATCTTTGGATCAGGGACCAGACTCAGCATCCAGCCAA	22	13	18	26	35	26	13	3	0	0	2	11	4	10	7	9	1	0	0	1	1	8	11	12	4	12	153	5	41	3	47	249
	TRAJ4	TRAJ4_1	TRAJ4*01	AS1	P	P		TGTTTTCTGGTGGCTACAATAAGCTGATTTTTGGAGCAGGGACCAGGCTGGCTGTACACCCAT	194	122	199	226	206	180	213	190	128	170	208	200	212	210	210	198	197	209	199	214	222	172	212	204	192	204	1340	696	1030	1041	984	5091
	TRAJ5	TRAJ5_1	TRAJ5*01	AS1	P	P		TGGACACGGGCAGGAGAGCACTTACTTTTGGGAGTGGAACAAGACTCCAAGTGCAACCAA	194	121	200	226	198	180	214	190	128	170	208	200	211	210	210	198	198	210	200	214	222	172	212	204	192	204	1333	696	1029	1044	984	5086
		TRAJ5_2		AS2	P	P	TRAJ5*01/n01	TGGACATGGGCAGGAGAGCACTTACTTTTGGGAGTGGAACAAGACTCCAAGTGCAACCAA	2	0	4	1	6	2	8	1	7	0	2	9	9	8	19	16	2	1	1	0	0	6	4	9	7	4	23	10	61	4	30	128
	TRAJ6	TRAJ6_1	TRAJ6*01	AS1	P	P		TGCATCAGGAGGAAGCTACATACCTACATTTGGAAGAGGAACCAGCCTTATTGTTCATCCGT	193	122	200	226	206	180	214	190	128	170	208	200	212	210	210	198	198	210	200	214	222	172	212	204	192	204	1341	696	1030	1044	984	5095
	TRAJ7	TRAJ7_1	TRAJ7*01	AS1	P	P		TGACTATGGGAACAACAGACTCGCTTTTGGGAAGGGGAACCAAGTGGTGGTCATACCAA	194	122	200	225	206	180	214	189	128	170	207	200	212	210	210	198	198	210	200	213	222	172	212	204	192	204	1341	694	1030	1043	984	5092
	TRAJ8	TRAJ8_1	TRAJ8*01	AS1	P	P		TGAACACAGGCTTTCAGAAACTTGTATTTGGAACTGGCACCCGACTTCTGGTCAGTCCAA	194	122	200	226	206	180	214	190	128	170	208	200	212	210	210	198	197	210	200	214	222	172	212	204	192	204	1342	696	1030	1043	984	5095
	TRAJ9	TRAJ9_1	TRAJ9*01	AS1	P	P		GGAAATACTGGAGGCTTCAAAACTATCTTTGGAGCAGGAACAAGACTATTTGTTAAAGCAA	194	122	199	226	206	180	214	190	128	170	208	194	200	203	203	192	198	210	200	214	222	172	211	204	192	203	1341	696	992	1044	982	5055
		TRAJ9_2		AS2	P	P	TRAJ9*01/n01	GGAAATACTGGAGGCTTCAAAACTATCTTTGGAGCAGGAACAAGACCATTTGTTAAAGCAA	0	0	0	0	0	0	0	0	0	0	0	6	12	7	7	6	0	0	0	0	0	0	1	0	0	0	0	0	38	0	1	39
	TRAJ10	TRAJ10_1	TRAJ10*01	AS1	P	P		ATACTCACGGGAGGAGGAAACAAACTCACCTTTGGGACAGGCACTCAGCTAAAAGTGGAACTCA	194	122	200	226	206	180	214	190	128	170	208	200	212	210	210	198	198	210	200	214	222	172	212	204	192	204	1342	696	1030	1044	984	5096
	TRAJ11	TRAJ11_1	TRAJ11*01	AS1	P	P		TGAATTCAGGATACAGCACCCTCACCTTTGGGAAGGGGACTATGCTTCTAGTCTCTCCAG	194	122	200	226	206	180	214	190	128	170	208	200	212	210	210	198	198	210	198	214	222	172	212	204	192	204	1342	696	1030	1042	984	5094
	TRAJ12	TRAJ12_1	TRAJ12*01	AS1	P	P		GGATGGATAGCAGCTATAAATTGATCTTCGGGAGTGGGACCAGACTGCTGGTCAGGCCTG	194	122	200	226	206	180	214	190	128	170	208	200	211	210	210	198	198	210	200	214	222	172	212	204	192	204	1342	696	1029	1044	984	5095
	TRAJ13	TRAJ13_1	TRAJ13*02	AS1	P	P		TGAATTCTGGGGGTTACCAGAAAGTTACCTTTGGAACTGGAACAAAGCTCCAAGTCATCCCAA	164	103	182	177	171	155	196	136	107	159	137	190	200	202	206	188	128	145	123	128	131	147	162	174	151	175	1148	539	986	655	809	4137
		TRAJ13_2	TRAJ13*01	AS1	P	P		TGAATTCTGGGGGTTACCAGAAAGTTACCTTTGGAATTGGAACAAAGCTCCAAGTCATCCCAA	29	19	18	49	35	25	18	54	21	11	71	10	12	8	4	10	70	65	77	86	91	25	50	29	41	29	193	157	44	389	174	957
	TRAJ14	TRAJ14_1	TRAJ14*01	AS1	P	P		ATTTATAGCACATTCATCTTTGGGAGTGGGACAAGATTATCAGTAAAACCTG	194	122	200	226	206	180	214	189	128	170	208	200	212	210	210	198	198	209	200	214	222	172	212	204	192	204	1342	695	1030	1043	984	5094
	TRAJ16	TRAJ16_1	TRAJ16*02	AS1	P	P		GGTTTTCAGATGGCCAGAAGCTGCTCTTTGCAAGGGGGACCATGTTAAAGGTGGATCTTA	164	103	182	177	171	155	196	136	107	159	137	190	200	202	206	187	128	145	123	128	131	147	162	174	151	175	1148	539	985	655	809	4136
		TRAJ16_2	TRAJ16*01	AS1	P	P		GGTTTTCAGATGGCCAGAAGCTGCTCTTTGCAAGGGGAACCATGTTAAAGGTGGATCTTA	30	19	18	49	35	25	18	54	21	11	71	10	12	8	4	10	70	65	77	86	91	25	50	30	41	29	194	157	44	389	175	959
	TRAJ17	TRAJ17_1	TRAJ17*01	AS1	P	P		TGATCAAAGCTGCAGGCAACAAGCTAACTTTTGGAGGAGGAACCAGGGTGCTAGTTAAACCAAGTAA	187	120	192	217	196	170	199	189	121	170	205	190	193	197	175	180	196	206	199	214	222	165	209	195	184	203	1281	685	935	1037	956	4894
		TRAJ17_2	TRAJ17*01	AS1	P	P		TGATCAAAGCTGCAGGCAACAAGCTAACTTTTGGAGGAGGAACCAGGGTGCTAGTTAAACCAA	5	1	5	4	7	5	14	1	7	0	3	10	19	13	35	18	2	4	1	0	0	7	3	9	8	1	41	11	95	7	28	182
		TRAJ17_3		AS3	P	P	TRAJ17*01/n02	TGATCAAAGCTGCAGTCAACAAGCTAACTTTTGGAGGAGGAACCAGGGTGCTAGTTAAACCAAGTAA	1	1	3	5	3	5	1	0	0	0	0	0	0	0	0	0	0	0	0	0	0	0	0	0	0	0	19	0	0	0	0	19
	TRAJ18	TRAJ18_1	TRAJ18*01	AS1	P	P		CCGACAGAGGCTCAACCCTGGGGAGGCTATACTTTGGAAGAGGAACTCAGTTGACTGTCTGGCCTG	194	122	200	226	206	180	213	190	128	170	208	198	207	204	200	197	198	210	200	214	222	172	212	204	192	204	1341	696	1006	1044	984	5071
		TRAJ18_2		AS2	P	P		CCGACAGAGGCTCAACTCTGGGGAGGCTATACTTTGGAAGAGGAACTCAGTTGACTGTCTGGCCTG	0	0	0	0	0	0	1	0	0	0	0	2	5	6	10	1	0	0	0	0	0	0	0	0	0	0	1	0	24	0	0	25
	TRAJ19	TRAJ19_1	TRAJ19*01	AS1	P	P		GCTATCAAAGATTTTACAATTTCACCTTTGGAAAGGGATCCAAACATAATGTCACTCCAA	192	115	192	214	192	174	204	183	126	165	194	200	212	210	210	198	183	194	184	199	211	157	183	186	171	187	1283	668	1030	971	884	4836
		TRAJ19_2		AS2	P	P		GCTATCAAAGATTTTACAATTTCACCTTTGGAAAGGGATCCAAACATAATGTCACTTCAA	2	7	8	12	14	6	10	7	2	5	14	0	0	0	0	0	15	16	16	15	10	15	29	18	21	17	59	28	0	72	100	259
	TRAJ20	TRAJ20_1	TRAJ20*01	AS1	NA	NA		GTTCTAACGACTACAAGCTCAGCTTTGGAGCCGGAACCACAGTAACTGTAAGAGCAA	189	121	197	225	202	180	212	188	128	170	207	200	211	210	210	198	198	210	199	214	222	172	212	204	192	204	1326	693	1029	1043	984	5075
		TRAJ20_2		AS3	NA	NA		GTTCTAACGACTACAAGCTCAGCTTTGGAGCCGGAAACACAGTAACTGTAAGAGCAA	5	1	3	0	4	0	2	2	0	0	0	0	0	0	0	0	0	0	0	0	0	0	0	0	0	0	15	2	0	0	0	17
	TRAJ21	TRAJ21_1	TRAJ21*01	AS1	P	P		TACAACTTCAACAAATTTTACTTTGGATCTGGGACCAAACTCAATGTAAAACCAA	191	120	198	226	206	179	209	190	128	170	208	200	212	210	210	198	198	210	200	214	222	172	212	204	192	204	1329	696	1030	1044	984	5083
		TRAJ21_2		AS3	P	P	TRAJ21*01/n01	TACAACTTCAACAAATTTTACTTTGGACCTGGGACCAAACTCAATGTAAAACCAA	3	2	2	0	0	1	5	0	0	0	0	0	0	0	0	0	0	0	0	0	0	0	0	0	0	0	13	0	0	0	0	13
	TRAJ22	TRAJ22_1	TRAJ22*01	AS1	P	P		TTTCTTCTGGTTCTGCAAGGCAACTGACCTTTGGATCTGGGACACAATTGACTGTTTTACCTG	194	122	200	226	206	180	214	190	128	170	208	200	212	210	210	198	197	210	200	214	222	172	212	204	192	204	1342	696	1030	1043	984	5095
	TRAJ23	TRAJ23_1	TRAJ23*01	AS1	NA	NA		TGATTTATAACCAGGGAGGAAAGCTTATCTTCGGACAGGGAACGGAGTTATCTGTGAAACCCA	194	121	200	226	206	180	214	190	128	170	208	200	212	208	210	198	198	210	200	214	222	172	208	204	192	203	1341	696	1028	1044	979	5088
	TRAJ24	TRAJ24_1	TRAJ24*02	AS1	P	P		TGACAACTGACAGCTGGGGGAAATTGCAGTTTGGAGCAGGGACCCAGGTTGTGGTCACCCCAG	183	112	193	220	195	175	200	162	103	129	182	71	99	81	102	84	169	162	167	185	181	124	170	149	151	134	1278	576	437	864	728	3883
		TRAJ24_2	TRAJ24*03	AS1	P	P		TGACAACTGACAGCTGGGGGAAATTCCAGTTTGGAGCAGGGACCCAGGTTGTGGTCACCCCAG	11	10	7	6	11	5	14	28	25	41	26	119	109	119	101	105	29	48	31	29	41	40	31	44	37	58	64	120	553	178	210	1125
		TRAJ24_3		AS2	P	P	TRAJ24*02/n01	TGACAACTGACAGCTGGGGGAAATTGCAGTTTGGATCAGGGACCCAGGTTGTGGTCACCCCAG	0	0	0	0	0	0	0	0	0	0	0	10	4	10	7	9	0	0	0	0	0	8	11	11	4	12	0	0	40	0	46	86
	TRAJ25	TRAJ25_1	TRAJ25*01	AS1	P	P		CAGAAGGACAAGGCTTCTCCTTTATCTTTGGGAAGGGGACAAGGCTGCTTGTCAAGCCAA	194	122	200	226	206	180	214	190	128	170	208	200	212	210	210	198	198	210	200	214	222	169	209	203	184	202	1342	696	1030	1044	967	5079
		TRAJ25_2		AS3	P	P		CAGAAGGACAAGCCTTCTCCTTTATCTTTGGGAAGGGGACAAGGCTGCTTGTCAAGCCAA	0	0	0	0	0	0	0	0	0	0	0	0	0	0	0	0	0	0	0	0	0	3	1	1	8	1	0	0	0	0	14	14
	TRAJ26	TRAJ26_1	TRAJ26*01	AS1	P	P		GGGATAACTATGGTCAGAATTTTGTCTTTGGTCCCGGAACCAGATTGTCCGTGCTGCCCT	194	122	200	226	206	179	214	190	128	170	208	190	208	200	203	189	197	210	200	214	222	164	201	193	188	192	1341	696	990	1043	938	5008
		TRAJ26_2		AS2	P	P	TRAJ26*01/n01	GGGATAACTATGGTCAGAATTTTGTCTTTGGTCCCGGAACCAGATTGTCCGCGCTGCCCT	0	0	0	0	0	0	0	0	0	0	0	10	4	10	7	9	0	0	0	0	0	8	11	11	4	12	0	0	40	0	46	86
	TRAJ27	TRAJ27_1	TRAJ27*01	AS1	P	P		TAACACCAATGCAGGCAAATCAACCTTTGGGGATGGGACTACGCTCACTGTGAAGCCAA	194	122	200	225	206	179	214	190	128	170	208	199	211	210	210	198	198	210	200	214	222	172	212	204	192	204	1340	696	1028	1044	984	5092
	TRAJ28	TRAJ28_1	TRAJ28*01	AS1	P	P		CATACTCTGGGGCTGGGAGTTACCAACTCACTTTCGGGAAGGGGACCAAACTCTCGGTCATACCAA	194	122	198	226	206	180	213	190	128	170	208	200	212	210	210	198	197	210	200	214	220	172	212	203	191	204	1339	696	1030	1041	982	5088
	TRAJ29	TRAJ29_1	TRAJ29*01	AS1	P	P		GGAATTCAGGAAACACACCTCTTGTCTTTGGAAAGGGCACAAGACTTTCTGTGATTGCAA	194	122	200	226	206	180	214	190	128	170	208	200	212	210	210	198	198	210	200	214	222	172	212	204	191	204	1342	696	1030	1044	983	5095
	TRAJ30	TRAJ30_1	TRAJ30*01	AS1	P	P		TGAACAGAGATGACAAGATCATCTTTGGAAAAGGGACACGACTTCATATTCTCCCCA	194	122	200	226	206	180	214	190	128	170	205	200	212	210	210	198	198	210	200	214	222	172	211	203	192	203	1342	693	1030	1044	981	5090
	TRAJ31	TRAJ31_1	TRAJ31*01	AS1	P	P		GGAATAACAATGCCAGACTCATGTTTGGAGATGGAACTCAGCTGGTGGTGAAGCCCA	194	122	200	226	204	180	214	190	128	170	208	195	210	206	209	191	198	210	200	214	222	172	212	204	192	204	1340	696	1011	1044	984	5075
		TRAJ31_2		AS3	P	P		GGAATAACAATGCCAGACTCATGTTTGGAAATGGAACTCAGCTGGTGGTGAAGCCCA	0	0	0	0	0	0	0	0	0	0	0	5	2	4	1	7	0	0	0	0	0	0	0	0	0	0	0	0	19	0	0	19
	TRAJ32	TRAJ32_1	TRAJ32*02	AS1	P	P		TGAATTATGGTGGTGCTACAAACAAGCTCATCTTTGGAACTGGCACTCTGCTTGCTGTCCAGCCAA	159	100	172	173	175	142	167	188	127	170	199	198	205	209	205	197	197	210	200	213	221	172	212	204	192	204	1088	684	1014	1041	984	4811
		TRAJ32_2	TRAJ32*01	AS1	P	P		TGAATTATGGCGGTGCTACAAACAAGCTCATCTTTGGAACTGGCACTCTGCTTGCTGTCCAGCCAA	29	14	26	48	24	34	38	2	1	0	8	0	0	0	0	0	1	0	0	1	1	0	0	0	0	0	213	11	0	3	0	227
		TRAJ32_3		AS2	P	P		TGAATTATGGTGGTGCTACAAACAAGCTCATCTTTGGAACTGGCACTCTGCTTGCTATCCAGCCAA	6	8	2	5	7	4	9	0	0	0	1	0	0	0	0	0	0	0	0	0	0	0	0	0	0	0	41	1	0	0	0	42
		TRAJ32_4		AS3	P	P		TGAATTATGGTGGTGCTACAAACAAGCTCATCTTTGGAAGTGGCACTCTGCTTGCTGTCCAGCCAA	0	0	0	0	0	0	0	0	0	0	0	2	7	1	5	1	0	0	0	0	0	0	0	0	0	0	0	0	16	0	0	16
	TRAJ33	TRAJ33_1	TRAJ33*01	AS1	P	P		TGGATAGCAACTATCAGTTAATCTGGGGCGCTGGGACCAAGCTAATTATAAAGCCAG	190	119	198	224	203	179	209	190	127	169	208	200	212	210	210	198	198	210	200	214	222	172	212	204	192	204	1322	694	1030	1044	984	5074
		TRAJ33_2		AS3	P	P		TGGATAGCAACTATCAGTTAATCTGGGGCGCTGAGACCAAGCTAATTATAAAGCCAG	4	3	2	2	3	0	5	0	0	0	0	0	0	0	0	0	0	0	0	0	0	0	0	0	0	0	19	0	0	0	0	19
	TRAJ34	TRAJ34_1	TRAJ34*01	AS1	P	P		TCTTATAACACCGACAAGCTCATCTTTGGGACTGGGACCAGATTACAAGTCTTTCCAA	191	121	197	225	201	179	212	188	127	170	208	200	212	210	210	198	198	210	197	213	221	172	212	204	192	203	1326	693	1030	1039	983	5071
		TRAJ34_2		AS3	P	P		TCTTATAACACTGACAAGCTCATCTTTGGGACTGGGACCAGATTACAAGTCTTTCCAA	3	1	3	1	5	1	2	2	0	0	0	0	0	0	0	0	0	0	0	0	0	0	0	0	0	0	16	2	0	0	0	18
		TRAJ34_3		AS3	P	P		TCTTATAACACCGACAAGCTCATCTTTGGGACTGGGACCAGATTACAAGTCTTCCCAA	0	0	0	0	0	0	0	0	1	0	0	0	0	0	0	0	0	0	3	1	1	0	0	0	0	1	0	1	0	5	1	7
	TRAJ35	TRAJ35_1	TRAJ35*01	AS1	P	P		GATAGGCTTTGGGAATGTGCTGCATTGCGGGTCCGGCACTCAAGTGATTGTTTTACCAC	194	122	200	226	206	180	214	190	128	170	208	200	212	210	210	198	198	210	200	214	222	172	212	204	192	204	1342	696	1030	1044	984	5096
	TRAJ36	TRAJ36_1	TRAJ36*01	AS1	P	P		TCAAACTGGGGCAAACAACCTCTTCTTTGGGACTGGAACGAGACTCACCGTTATTCCC	192	122	200	224	202	177	211	190	128	170	207	200	212	210	210	198	198	210	200	214	222	172	212	204	192	204	1328	695	1030	1044	984	5081
		TRAJ36_2		AS3	P	P		TCAAACTGGGGCAAACAACCTCTTCTTTGGGACTGGAACGAGACTCACCATTATTCCC	2	0	0	2	4	3	2	0	0	0	1	0	0	0	0	0	0	0	0	0	0	0	0	0	0	0	13	1	0	0	0	14
	TRAJ37	TRAJ37_1	TRAJ37*02	AS1	P	P		TGGCTCTAGCAACACAGGCAAACTAATCTTTGGGCAAGGGACAACTTTACAAGTAAAACCAGGTA	89	47	77	71	74	68	67	147	101	153	139	126	107	116	116	119	128	154	129	141	144	123	157	139	136	161	493	540	584	696	716	3029
		TRAJ37_2	TRAJ37*01	AS1	P	P		TGGCTCTGGCAACACAGGCAAACTAATCTTTGGGCAAGGGACAACTTTACAAGTAAAACCAGGTA	105	75	123	155	132	112	147	43	26	17	69	74	105	94	94	79	70	56	71	73	78	49	55	65	56	43	849	155	446	348	268	2066
	TRAJ38	TRAJ38_1	TRAJ38*01	AS1	P	P		TAATGCTGGCAACAACCGTAAGCTGATTTGGGGATTGGGAACAAGCCTGGCAGTAAATCCGA	182	115	189	197	192	166	202	176	120	166	189	199	212	210	210	196	188	202	180	205	210	164	202	196	187	192	1243	651	1027	985	941	4847
		TRAJ38_2		AS2	P	P	TRAJ38*01/n01	TAATGCTGGCAACAACCGTAAGCTGATTTGGGGATTGGGAACAAGCCTGGGAGTAAATCCGA	12	7	11	29	14	14	12	13	8	4	18	1	0	0	0	1	10	8	20	9	11	8	10	8	5	11	99	43	2	58	42	244
	TRAJ39	TRAJ39_1	TRAJ39*01	AS1	P	P		TGAATAATAATGCAGGCAACATGCTCACCTTTGGAGGGGGAACAAGGTTAATGGTCAAACCCC	194	122	200	226	206	180	214	189	128	170	208	200	212	210	210	198	198	210	200	214	222	172	212	204	192	203	1342	695	1030	1044	983	5094
	TRAJ40	TRAJ40_1	TRAJ40*01	AS1	P	P		ACTACCTCAGGAACCTACAAATACATCTTTGGAACAGGCACCAGGCTGAAGGTTTTAGCAA	194	122	200	226	206	180	214	190	128	170	208	200	212	209	210	198	198	210	200	214	222	172	212	204	192	204	1342	696	1029	1044	984	5095
	TRAJ41	TRAJ41_1	TRAJ41*01	AS1	P	P		GAACTCAAATTCCGGGTATGCACTCAACTTCGGCAAAGGCACCTCGCTGTTGGTCACACCCC	181	115	178	218	191	172	204	186	126	169	207	200	212	210	210	198	198	210	196	209	220	172	212	204	192	201	1259	688	1030	1033	981	4991
		TRAJ41_2		AS2	P	P	TRAJ41*01/n01	GAACTCAAATTCCGGGTATGAACTCAACTTCGGCAAAGGCACCTCGCTGTTGGTCACACCCC	11	7	22	8	13	8	10	3	0	1	0	0	0	0	0	0	0	0	0	1	0	0	0	0	0	0	79	4	0	1	0	84
		TRAJ41_3		AS3	P	P		GAACTCAAATTCCGGGTATGCACTCAACTTCGGCAAAGGCACCTCGCTGTTGGTCACACACC	0	0	0	0	0	0	0	0	2	0	0	0	0	0	0	0	0	0	2	2	2	0	0	0	0	0	0	2	0	6	0	8
		TRAJ41_4		AS3	P	P		GAACTCAAATTCCGGGTATGCACTCAACTTTGGCAAAGGCACCTCGCTGTTGGTCACACCCC	0	0	0	0	0	0	0	1	0	0	1	0	0	0	0	0	0	0	2	2	0	0	0	0	0	0	0	2	0	4	0	6
		TRAJ41_5		AS3	P	P		GAACTCAAATTCCGGGTATGCACTCAACTTCGGCAAAGGCACCTCACTGTTGGTCACACCCC	2	0	0	0	2	0	0	0	0	0	0	0	0	0	0	0	0	0	0	0	0	0	0	0	0	0	4	0	0	0	0	4
	TRAJ42	TRAJ42_1	TRAJ42*01	AS1	P	P		TGAATTATGGAGGAAGCCAAGGAAATCTCATCTTTGGAAAAGGCACTAAACTCTCTGTTAAACCAA	194	122	200	226	206	180	214	190	128	170	208	200	211	210	210	198	198	210	200	214	222	172	212	204	192	204	1342	696	1029	1044	984	5095
	TRAJ43	TRAJ43_1	TRAJ43*01	AS1	P	P		ACAATAACAATGACATGCGCTTTGGAGCAGGGACCAGACTGACAGTAAAACCAA	194	122	199	226	206	180	213	190	128	170	208	200	212	210	210	198	198	210	200	214	222	172	212	204	192	204	1340	696	1030	1044	984	5094
	TRAJ44	TRAJ44_1	TRAJ44*01	AS1	P	P		TAAATACCGGCACTGCCAGTAAACTCACCTTTGGGACTGGAACAAGACTTCAGGTCACGCTCG	177	111	183	204	188	160	185	190	128	170	203	200	212	210	210	198	198	210	200	214	221	171	212	203	192	204	1208	691	1030	1043	982	4954
		TRAJ44_2		AS2	P	P		TAAATACCGGCACTGCCAGTAAACTCACCTTTGGGACTGGAACAAGACTTCAGGTCATGCTCG	15	10	16	14	18	15	28	0	0	0	5	0	0	0	0	0	0	0	0	0	1	1	0	0	0	0	116	5	0	1	1	123
		TRAJ44_3		AS3	P	P		TAAATACCGGCACTGCCAGTAAACTCACCATTGGGACTGGAACAAGACTTCAGGTCACGCTCG	2	1	1	8	0	5	1	0	0	0	0	0	0	0	0	0	0	0	0	0	0	0	0	0	0	0	18	0	0	0	0	18
	TRAJ45	TRAJ45_1	TRAJ45*01	AS1	P	P		TGTATTCAGGAGGAGGTGCTGACGGACTCACCTTTGGCAAAGGGACTCATCTAATCATCCAGCCCT	194	122	200	226	206	180	214	190	128	170	208	200	212	210	210	198	198	210	200	214	222	172	212	204	192	204	1342	696	1030	1044	984	5096
	TRAJ46	TRAJ46_1	TRAJ46*01	AS1	P	P		AGAAGAAAAGCAGCGGAGACAAGCTGACTTTTGGGACCGGGACTCGTTTAGCAGTTAGGCCCA	194	122	200	226	203	180	214	190	128	170	208	200	212	210	210	198	198	210	200	214	222	172	212	204	192	204	1339	696	1030	1044	984	5093
	TRAJ47	TRAJ47_1	TRAJ47*01	AS1	P	P		TGGAATATGGAAACAAACTGGTCTTTGGCGCAGGAACCATTCTGAGAGTCAAGTCCT	136	96	155	171	159	124	164	145	105	145	140	81	108	97	102	85	146	148	145	147	156	94	125	121	116	113	1005	535	473	742	569	3324
		TRAJ47_2	TRAJ47*02	AS1	P	P		TGGAATATGGAAACAAGCTGGTCTTTGGCGCAGGAACCATTCTGAGAGTCAAGTCCT	45	20	35	50	34	42	45	43	23	25	68	119	104	113	108	113	52	62	55	67	66	78	87	83	76	91	271	159	557	302	415	1704
		TRAJ47_3		AS2	P	P		TGGAATATAGAAACAAACTGGTCTTTGGCGCAGGAACCATTCTGAGAGTCAAGTCCT	10	4	7	3	4	13	3	2	0	0	0	0	0	0	0	0	0	0	0	0	0	0	0	0	0	0	44	2	0	0	0	46
		TRAJ47_4		AS2	P	P		TGGAATATGGAAACAAACTGGTCTTTGGCACAGGAACCATTCTGAGAGTCAAGTCCT	3	2	3	2	9	1	2	0	0	0	0	0	0	0	0	0	0	0	0	0	0	0	0	0	0	0	22	0	0	0	0	22
	TRAJ48	TRAJ48_1	TRAJ48*01	AS1	P	P		TATCTAACTTTGGAAATGAGAAATTAACCTTTGGGACTGGAACAAGACTCACCATCATACCCA	194	122	200	226	206	180	214	190	128	170	208	200	212	210	209	198	198	210	200	214	222	172	212	204	192	204	1342	696	1029	1044	984	5095
	TRAJ49	TRAJ49_1	TRAJ49*01	AS1	P	P		GAACACCGGTAACCAGTTCTATTTTGGGACAGGGACAAGTTTGACGGTCATTCCAA	194	122	200	226	206	180	214	190	128	170	208	200	210	210	210	198	198	210	200	214	222	172	212	204	191	204	1342	696	1028	1044	983	5093
	TRAJ50	TRAJ50_1	TRAJ50*01	AS1	P	P		TGAAAACCTCCTACGACAAGGTGATATTTGGGCCAGGGACAAGCTTATCAGTCATTCCAA	194	122	200	226	206	179	214	190	128	170	208	200	212	210	210	198	198	210	200	214	222	171	212	204	192	204	1341	696	1030	1044	983	5094
	TRAJ52	TRAJ52_1		AS2	P	P		CTAATGCTGGTGGTACTAGCTATGGAAAGCTGACAATTTGGACAAGGGACCATCTTGACTGTCCATCCAA	193	121	200	226	206	180	214	185	126	167	204	196	193	194	196	188	194	201	194	211	221	171	211	202	190	202	1340	682	967	1021	976	4986
		TRAJ52_2	TRAJ52*01	AS1	P	P		CTAATGCTGGTGGTACTAGCTATGGAAAGCTGACATTTGGACAAGGGACCATCTTGACTGTCCATCCAA	0	1	0	0	0	0	0	0	2	1	0	4	19	15	14	9	0	3	0	0	0	0	0	0	1	0	1	3	61	3	1	69
		TRAJ52_3		AS2	P	P	TRAJ52*01/n01	CTAATGCTGGTGGTACTAGCTACGGAAAGCTGACAATTTGGACAAGGGACCATCTTGACTGTCCATCCAA	1	0	0	0	0	0	0	5	0	2	4	0	0	0	0	0	3	6	6	3	1	1	1	2	1	1	1	11	0	19	6	37
	TRAJ53	TRAJ53_1	TRAJ53*01	AS1	P	P		AGAATAGTGGAGGTAGCAACTATAAACTGACATTTGGAAAAGGAACTCTCTTAACCGTGAATCCAA	190	120	193	225	205	179	207	189	128	170	208	200	212	210	210	198	198	210	200	213	221	172	212	204	192	204	1319	695	1030	1042	984	5070
		TRAJ53_2		AS2	P	P	TRAJ53*01/n01	AGAATAGTGGAGGTAGCAACTGTAAACTGACATTTGGAAAAGGAACTCTCTTAACCGTGAATCCAA	3	2	7	1	1	1	6	0	0	0	0	0	0	0	0	0	0	0	0	0	0	0	0	0	0	0	21	0	0	0	0	21
	TRAJ54	TRAJ54_1	TRAJ54*01	AS1	P	P		TAATTCAGGGAGCCCAGAAGCTGGTATTTGGCCAAGGAACCAGGCTGACTATCAACCCAA	193	121	198	221	205	176	211	190	128	169	208	200	212	209	210	198	198	210	200	214	222	172	212	204	192	204	1325	695	1029	1044	984	5077
		TRAJ54_2		AS3	P	P		TAATTCAGGGAGCCCAGAAGCTGGTATTTGGCCAAGGAACAAGGCTGACTATCAACCCAA	1	1	2	5	1	4	3	0	0	1	0	0	0	0	0	0	0	0	0	0	0	0	0	0	0	0	17	1	0	0	0	18
	TRAJ55	TRAJ55_1	TRAJ55*01	AS1	P	P		ACAAGTGCTGGTAATGCTCCTGTTGGGGAAAGGGGATGAGTACAAAAATAAATCCAA	194	122	200	226	206	180	214	190	128	170	208	200	212	210	209	198	198	210	200	214	222	172	212	204	192	204	1342	696	1029	1044	984	5095
	TRAJ56	TRAJ56_1	TRAJ56*01	AS1	P	P		TTATACTGGAGCCAATAGTAAGCTGACATTTGGAAAAGGAATAACTCTGAGTGTTAGACCAG	194	122	199	226	206	180	214	190	128	170	208	200	212	210	210	198	198	209	200	214	222	172	212	204	192	204	1341	696	1030	1043	984	5094
	TRAJ57	TRAJ57_1	TRAJ57*01	AS1	P	P		TAACTCAGGGCGGATCTGAAAAGCTGGTCTTTGGAAAGGGAACGAAACTGACAGTAAACCCAT	184	111	192	223	191	175	206	181	116	165	200	86	115	117	128	93	173	180	186	200	201	130	155	141	146	156	1282	662	539	940	728	4151
		TRAJ57_2		AS2	P	P	TRAJ57*01/n01	TAACTCAGGGCGGATCTGAAAAGCTGGTCTTTGGAAAGGGAATGAAACTGACAGTAAACCCAT	10	11	7	3	12	5	5	9	12	5	8	114	97	93	82	105	25	30	14	14	21	42	57	63	46	48	53	34	491	104	256	938
		TRAJ57_3		AS3	P	P		TAACTCAGGGCGGATCTGAAAAGCTGGTCTTTGGAAAGGGAACGAAACTGACGGTAAACCCAT	0	0	1	0	3	0	3	0	0	0	0	0	0	0	0	0	0	0	0	0	0	0	0	0	0	0	7	0	0	0	0	7
	TRAJ58	TRAJ58_1	TRAJ58*01	AS1	P	P		TTTAAGAAACCAGTGGCTCTAGGTTGACCTTTGGGGAAGGAACACAGCTCACAGTGAATCCTG	194	121	200	226	198	180	214	190	128	170	208	200	211	210	210	198	198	210	200	214	222	172	212	204	192	204	1333	696	1029	1044	984	5086
		TRAJ58_2		AS3	P	P		TTTAAGAAACCAGTGGCTCTAGGTTGACCTTTGGGGAAGGAACACAGCTCACAGTGAATCCTA	0	1	0	0	7	0	0	0	0	0	0	0	0	0	0	0	0	0	0	0	0	0	0	0	0	0	8	0	0	0	0	8
	TRAJ59	TRAJ59_1	TRAJ59*01	AS1	P	P		GGAAGGAAGGAAACAGGAAATTTACATTTGGAATGGGGACGCAAGTGAGAGTGA	194	122	200	226	206	180	214	190	128	170	208	200	212	210	209	198	198	210	200	214	222	172	212	204	192	204	1342	696	1029	1044	984	5095
	TRAJ60	TRAJ60_1	TRAJ60*01	AS1	P	P		TGAAGATCACCTAGATGCTCAACTTTGGGAAGGGGACTGAGTTAATTGTGAGCCTGG	194	122	200	226	206	180	214	190	128	170	208	200	212	210	209	198	198	210	200	214	222	172	212	204	192	204	1342	696	1029	1044	984	5095
	TRAJ61	TRAJ61_1	TRAJ61*01	AS1	P	P		GGTACCGGGTTAATAGGAAACTGACATTTGGAGCCAACACTAGAGGAATCATGAAACTCA	193	122	200	226	206	180	214	190	128	170	208	200	212	210	210	198	198	210	200	214	222	172	212	204	192	204	1341	696	1030	1044	984	5095
									African Populations							American Populations				East Asain Populations					European Populations					Soth Asian Populations					Super-Populations
	TRAC	ALLELE IDENTIFIER	IMGT Identifier	CONFIDENCE LEVEL	NYGC-2504	NYGC-3202	SEQUENCE	ACB	ASW	ESN	GWD	LWK	MSL	YRI	CLM	MXL	PEL	PUR	CDX	CHB	CHS	JPT	KHV	CEU	FIN	GBR	IBS	TSI	BEB	GIH	ITU	PJL	STU	AFR	AMR	EAS	EUR	SAS	Total
	TRAC	TRAC_1	TRAC*01	AS1	P	P	ATATCCAGAACCCTGACCCTGCCGTGTACCAGCTGAGAGACTCTAAATCCAGTGACAAGTCTGTCTGCCTATTCACCGATTTTGATTCTCAAACAAATGTGTCACAAAGTAAGGATTCTGATGTGTATATCACAGACAAAACTGTGCTAGACATGAGGTCTATGGACTTCAAGAGCAACAGTGCTGTGGCCTGGAGCAACAAATCTGACTTTGCATGTGCAAACGCCTTCAACAACAGCATTATTCCAGAAGACACCTTCTTCCCCAGCCCAGAAAGTTCCTGTGATGTCAAGCTGGTCGAGAAAAGCTTTGAAACAGATACGAACCTAAACTTTCAAAACCTGTCAGTGATTGGGTTCCGAATCCTCCTCCTGAAAGTGGCCGGGTTTAATCTGCTCA…	176	105	174	204	170	167	185	179	125	165	186	200	211	210	210	197	181	194	184	198	211	157	180	184	168	188	1181	655	1028	968	877	4709
		TRAC_2		AS2	P	P	ATATCCAGAAGCCTGACCCTGCCGTGTACCAGCTGAGAGACTCTAAATCCAGTGACAAGTCTGTCTGCCTATTCACCGATTTTGATTCTCAAACAAATGTGTCACAAAGTAAGGATTCTGATGTGTATATCACAGACAAAACTGTGCTAGACATGAGGTCTATGGACTTCAAGAGCAACAGTGCTGTGGCCTGGAGCAACAAATCTGACTTTGCATGTGCAAACGCCTTCAACAACAGCATTATTCCAGCAGACACCTTCTTCCCCAGCCCAGAAAGTTCCTGTGATGTCAAGCTGGTCGAGAAAAGCTTTGAAACAGATACGAACCTAAACTTTCAAAACCTGTCAGTGATTGGGTTCCGAATCCTCCTCCTGAAAGTGGCCGGGTTTAATCTGCTCA…	12	14	18	21	24	12	21	8	3	5	18	0	0	0	0	0	16	16	16	16	11	15	32	19	24	16	122	34	0	75	106	337
		TRAC_3		AS2	P	P	ATATCCAGAAGCCTGACCCTGCCGTGTACCAGCTGAGAGACTCTAAATCCAGTGACAAGTCTGTCTGCCTATTCACCGATTTTGATTCTCAAACAAATGTGTCACAAAGTAAGGATTCTGATGTGTATATCACAGACAAAACTGTGCTAGACATGAGGTCTATGGACTTCAAGAGCAACAGTGCTGTGGCCTGGAGCAACAAATCTGACTTTGCATGTGCAAACGCCTTCAACAACAGCATTATTCCAGCAGACACCTTCTTCCCCAGCCCAGAAAGTTCCTGTGATGTCAAGCTGGTCGAGAAAAGCTTTGAAACAGATACTAACCTAAACTTTCAAAACCTGTCAGTGATTGGGTTCCGAATCCTCCTCCTGAAAGTGGCCGGGTTTAATCTGCTCA…	5	2	5	1	10	1	7	0	0	0	1	0	0	0	0	0	0	0	0	0	0	0	0	0	0	0	31	1	0	0	0	32
		TRAC_4		AS3	P	P	ATATCCAGAACCCTGACCCTGCCGTGTACCAGCTGAGAGACTCTAAATCCAGTGACAAGTCTGTCTGCCTATTCACCGATTTTGATTCTCAAACAAATGTGTCACAAAGTAAGGATTCTGATGTGTATATCACAGACAAAACTGTGCTAGACATGAGGTCTATGGACTTCAAGAGCAACAGTGCTGTGGCCTGGAGCAACAAATCTGACTTTGCATGTGCAAACGCCTTCAACAACAGCATTATTCCAGAAGACACCTTCTTCCCCAGCCCAGAAAGTTCCTGTGATGTCAAGCTGGTCGAGAAAAGCTTTGAAACAGATACTAACCTAAACTTTCAAAACCTGTCAGTGATTGGGTTCCGAATCCTCCTCCTGAAAGTGGCCGGGTTTAATCTGCTCA…	1	1	3	0	0	0	0	0	0	0	0	0	0	0	0	0	0	0	0	0	0	0	0	0	0	0	5	0	0	0	0	5

## Sheet: Table S3
Supplementary Table S3: G1K functional alleles for TRB Locus with confidence level information, database mapping information, full sequence and haplotype support at both population and superpopulation level. The genes with blue background are pseudogenes.
	TRBV GENES
											African Populations							American Populations				East Asain Populations					European Populations					Soth Asian Populations					Super-Populations
	TRBV	ALLELE IDENTIFIER	IMGT Identifier	CONFIDENCE LEVEL	NYGC-2504	NYGC-3202	Luo et al, 2019	Lin et al, 2021	Omer et al, 2021	SEQUENCE	ACB	ASW	ESN	GWD	LWK	MSL	YRI	CLM	MXL	PEL	PUR	CDX	CHB	CHS	JPT	KHV	CEU	FIN	GBR	IBS	TSI	BEB	GIH	ITU	PJL	STU	AFR	AMR	EAS	EUR	SAS	Total
	TRBV1	TRBV1_1	TRBV1*01	AS1	P	P				GATACTGGAATTACCCAGACACCAAAATACCTGGTCACAGCAATGGGGAGTAAAAGGACAATGAAACGTGAGCATCTGGGACATGATTCTATGTATTGGTACAGACAGAAAGCTAAGAAATCCCTGGAGTTCATGTTTTACTACAACTGTAAGGAATTCATTGAAAACAAGACTGTGCCAAATCACTTCACACCTGAATGCCCTGACAGCTCTCGCTTATACCTTCATGTGGTCGCACTGCAGCAAGAAGACTCAGCTGCGTATCTCTGCACCAGCAGCCAAGA	192	120	196	223	201	177	212	190	127	169	207	199	212	210	210	193	196	210	200	214	222	170	209	204	191	204	1321	693	1024	1042	978	5058
		TRBV1_2		AS3	P	P				GATACTGGAATTACCCAGACACCAAAATACCTGGTCACAGCAATGGGGAGTAAAAGGACAATGAAACGTGAGCATCTGGGACATGATTCTATGTATTGGTACAGACAGAAAGCTAAGAAATCCCTGGAGTTCATGTTTTACTACAACTGTAAGGAATTCATTGAAAACAAGACTGTGCCAAATCACTTCACACCTGAATGCCCTGACAGCTCTCGCTTATACCTTCATGTGGTCGCACTGCAGCAAGAAGACTCAGCTGCATATCTCTGCACCAGCAGCCAAGA	2	1	2	3	5	2	2	0	0	0	1	0	0	0	0	0	0	0	0	0	0	0	0	0	0	0	17	1	0	0	0	18
		TRBV1_3		AS3	P	P				GATACTGGAATTACCCAGACACCAAAATACCTGGTCACAGCAATGGGGAGTAAAAGGACAATGAAACGTGAGCATCTGGGACATGATTCTATGTATTGGTACAGACAGAAAGCTAAGAAATCCCTGGAGTTCATGTTTTACTACAACTGTAAGGAATTCATTGAAAAGAAGACTGTGCCAAATCACTTCACACCTGAATGCCCTGACAGCTCTCGCTTATACCTTCATGTGGTCGCACTGCAGCAAGAAGACTCAGCTGCGTATCTCTGCACCAGCAGCCAAGA	0	0	0	0	0	0	0	0	0	0	0	1	0	0	0	5	0	0	0	0	0	2	0	0	0	0	0	0	6	0	2	8
		TRBV1_4		AS3	P	P				GATACTGGAATTACCCAGACACCAAAATACCTGGTTACAGCAATGGGGAGTAAAAGGACAATGAAACGTGAGCATCTGGGACATGATTCTATGTATTGGTACAGACAGAAAGCTAAGAAATCCCTGGAGTTCATGTTTTACTACAACTGTAAGGAATTCATTGAAAACAAGACTGTGCCAAATCACTTCACACCTGAATGCCCTGACAGCTCTCGCTTATACCTTCATGTGGTCGCACTGCAGCAAGAAGACTCAGCTGCGTATCTCTGCACCAGCAGCCAAGA	0	1	2	0	0	1	0	0	0	0	0	0	0	0	0	0	0	0	0	0	0	0	0	0	0	0	4	0	0	0	0	4
	TRBV2	TRBV2_1	TRBV2*01	AS1	P	P				ATGGATACCTGGCTCGTATGCTGGGCAATTTTTAGTCTCTTGAAAGCAGGACTCACAGAACCTGAAGTCACCCAGACTCCCAGCCATCAGGTCACACAGATGGGACAGGAAGTGATCTTGCGCTGTGTCCCCATCTCTAATCACTTATACTTCTATTGGTACAGACAAATCTTGGGGCAGAAAGTCGAGTTTCTGGTTTCCTTTTATAATAATGAAATCTCAGAGAAGTCTGAAATATTCGATGATCAATTCTCAGTTGAAAGGCCTGATGGATCAAATTTCACTCTGAAGATCCGGTCCACAAAGCTGGAGGACTCAGCCATGTACTTCTGTGCCAGCAGTGAAGC	178	109	184	199	179	158	197	186	127	168	207	198	211	210	210	198	196	210	196	213	218	170	209	202	192	203	1204	688	1027	1033	976	4928
		TRBV2_2	TRBV2*02	AS1	P	P				ATGGATACCTGGCTCGTATGCTGGGCAATTTTTAGTCTCTTGAAAGCAGGACTCACAGAACCTGAAGTCACCCAGACTCCCAGCCATCAGGTCACACAGATGGGACAGGAAGTGATCTTGCACTGTGTCCCCATCTCTAATCACTTATACTTCTATTGGTACAGACAAATCTTGGGGCAGAAAGTCGAGTTTCTGGTTTCCTTTTATAATAATGAAATCTCAGAGAAGTCTGAAATATTCGATGATCAATTCTCAGTTGAAAGGCCTGATGGATCAAATTTCACTCTGAAGATCCGGTCCACAAAGCTGGAGGACTCAGCCATGTACTTCTGTGCCAGCAGTGAAGC	7	8	11	9	13	17	7	4	0	0	1	0	0	0	0	0	2	0	4	1	4	0	0	1	0	0	72	5	0	11	1	89
		TRBV2_3		AS2	P	P				ATGGATACCTGGCTCGTATGCTGGGCAATTTTTAGCCTCTTGAAAGCAGGACTCACAGAACCTGAAGTCACCCAGACTCCCAGCCATCAGGTCACACAGATGGGACAGGAAGTGATCTTGCGCTGTGTCCCCATCTCTAATCACTTATACTTCTATTGGTACAGACAAATCTTGGGGCAGAAAGTCGAGTTTCTGGTTTCCTTTTATAATAATGAAATCTCAGAGAAGTCTGAAATATTCGATGATCAATTCTCAGTTGAAAGGCCTGATGGATCAAATTTCACTCTGAAGATCCGGTCCACAAAGCTGGAGGACTCAGCCATGTACTTCTGTGCCAGCAGTGAAGC	9	3	5	17	14	5	10	0	1	2	0	0	0	0	0	0	0	0	0	0	0	0	0	0	0	0	63	3	0	0	0	66
	TRBV3-1	TRBV3-1_1	TRBV3-1*01	AS1	NA	NA				ATGGGCTGCAGGCTCCTCTGCTGTGTGGTCTTCTGCCTCCTCCAAGCAGGTCCCTTGGACACAGCTGTTTCCCAGACTCCAAAATACCTGGTCACACAGATGGGAAACGACAAGTCCATTAAATGTGAACAAAATCTGGGCCATGATACTATGTATTGGTATAAACAGGACTCTAAGAAATTTCTGAAGATAATGTTTAGCTACAATAATAAGGAGCTCATTATAAATGAAACAGTTCCAAATCGCTTCTCACCTAAATCTCCAGACAAAGCTCACTTAAATCTTCACATCAATTCCCTGGAGCTTGGTGACTCTGCTGTGTATTTCTGTGCCAGCAGCCAAGA	178	114	186	217	192	168	193	189	128	168	206	200	212	210	209	198	198	210	200	214	220	172	210	203	192	204	1248	691	1029	1042	981	4991
		TRBV3-1_2		AS2	NA	NA				ATGGGCTGCAGGCTCCTCTGCTGTGTGGTCTTCTGCCTCTTCCAAGCAGGTCCCTTGGACACAGCTGTTTCCCAGACTCCAAAATACCTGGTCACACAGATGGGAAACGACAAGTCCATTAAATGTGAACAAAATCTGGGCCATGATACTATGTATTGGTATAAACAGGACTCTAAGAAATTTCTGAAGATAATGTTTAGCTACAATAATAAGGAGCTCATTATAAATGAAACAGTTCCAAATCGCTTCTCACCTAAATCTCCAGACAAAGCTCACTTAAATCTTCACATCAATTCCCTGGAGCTTGGTGACTCTGCTGTGTATTTCTGTGCCAGCAGCCAAGA	16	3	10	6	5	7	19	1	0	2	2	0	0	0	0	0	0	0	0	0	0	0	0	0	0	0	66	5	0	0	0	71
		TRBV3-1_3		AS2	NA	NA				ATGGGCTGCAGGCTCCTCTGCTGTGTGGTCTTCTGCCTCCTCCAAGCAGGTCCCTTGGACACAGCTGTTTCCCAGACTCCAAAATACCTGGTCACACAGATGGGAAACGACAAGTCCATTAAATGTGAACAAAATCTGGGCCATGATACTATGTATTGGTATAAACAGGACTCTAAGAAATTTCTGAAGATAATGTTTAGCTACAATAATAAGGAGCTCATTATAAATAAAACAGTTCCAAATCGCTTCTCACCTAAATCTCCAGACAAAGCTCACTTAAATCTTCACATCAATTCCCTGGAGCTTGGTGACTCTGCTGTGTATTTCTGTGCCAGCAGCCAAGA	0	5	3	3	9	5	2	0	0	0	0	0	0	0	0	0	0	0	0	0	0	0	0	0	0	0	27	0	0	0	0	27
	TRBV4-1	TRBV4-1_1	TRBV4-1*01	AS1	P	P				ATGGGCTGCAGGCTGCTCTGCTGTGCGGTTCTCTGTCTCCTGGGAGCAGTTCCCATAGACACTGAAGTTACCCAGACACCAAAACACCTGGTCATGGGAATGACAAATAAGAAGTCTTTGAAATGTGAACAACATATGGGGCACAGGGCTATGTATTGGTACAAGCAGAAAGCTAAGAAGCCACCGGAGCTCATGTTTGTCTACAGCTATGAGAAACTCTCTATAAATGAAAGTGTGCCAAGTCGCTTCTCACCTGAATGCCCCAACAGCTCTCTCTTAAACCTTCACCTACACGCCCTGCAGCCAGAAGACTCAGCCCTGTATCTCTGCGCCAGCAGCCAAGA	180	112	182	204	189	148	198	188	127	170	201	198	209	206	209	197	197	209	200	214	222	172	211	204	192	204	1213	686	1019	1042	983	4943
		TRBV4-1_2		AS2	P	P	TRBV4-1*01_cg181PR (AFR specific)	TRBV4-1*01/n01		ATGGGCTGCAGGCTGCTCTGCTGTGCGGTTCTCTGTCTCCTGGGAGCAGTTCCCATAGACACTGAAGTTACCCAGACACCAAAACACCTGGTCATGGGAATGACAAATAAGAAGTCTTTGAAATGTGAACAACATATGGGGCACAGGGCTATGTATTGGTACAAGCAGAAAGCTAAGAAGCCACCGGAGCTCATGTTTGTCTACAGCTATGAGAAACTCTCTATAAATGAAAGTGTGCGAAGTCGCTTCTCACCTGAATGCCCCAACAGCTCTCTCTTAAACCTTCACCTACACGCCCTGCAGCCAGAAGACTCAGCCCTGTATCTCTGCGCCAGCAGCCAAGA	10	7	16	11	11	25	12	2	0	0	2	0	0	0	0	0	0	0	0	0	0	0	0	0	0	0	92	4	0	0	0	96
		TRBV4-1_3		AS3	P	P				ATGGGCTGCAAGCTGCTCTGCTGTGCGGTTCTCTGTCTCCTGGGAGCAGTTCCCATAGACACTGAAGTTACCCAGACACCAAAACACCTGGTCATGGGAATGACAAATAAGAAGTCTTTGAAATGTGAACAACATATGGGGCACAGGGCTATGTATTGGTACAAGCAGAAAGCTAAGAAGCCACCGGAGCTCATGTTTGTCTACAGCTATGAGAAACTCTCTATAAATGAAAGTGTGCCAAGTCGCTTCTCACCTGAATGCCCCAACAGCTCTCTCTTAAACCTTCACCTACACGCCCTGCAGCCAGAAGACTCAGCCCTGTATCTCTGCGCCAGCAGCCAAGA	3	0	1	5	3	3	1	0	1	0	0	0	0	0	0	0	0	0	0	0	0	0	0	0	0	0	16	1	0	0	0	17
		TRBV4-1_4		AS3	P	P				ATGGGCTGCAGGCTGCTCTGCTGTGCGGTTCTCTGTCTCCTGGGAGCAGTTCCCATAGACACTGAAGTTACCCAGACACCAAAACACCTGGTCATGGGAATGACAAATAAGAAGTCTTTGAAATGTGAAAAACATATGGGGCACAGGGCTATGTATTGGTACAAGCAGAAAGCTAAGAAGCCACCGGAGCTCATGTTTGTCTACAGCTATGAGAAACTCTCTATAAATGAAAGTGTGCGAAGTCGCTTCTCACCTGAATGCCCCAACAGCTCTCTCTTAAACCTTCACCTACACGCCCTGCAGCCAGAAGACTCAGCCCTGTATCTCTGCGCCAGCAGCCAAGA	0	2	0	2	3	0	2	0	0	0	3	0	0	0	0	0	0	0	0	0	0	0	0	0	0	0	9	3	0	0	0	12
		TRBV4-1_5		AS3	P	P				ATGGGCTGCAGGCTGCTCTGCTGTGCGGTTCTCTGTCTCCTGGGAGCAGTTCCCATAGACACTGAAGTTACCCAGACACCAAAACACCTGGTCATGGGAATGACAAATAAGAAGTCTTTGAAATGTGAACAACATATGGGGCACAGGGCTATGTATTGGTACAAGCAGAAAGCTAAGAAGCCACCGGAGCTCATGTTTGTCTACAGCTATGAGAAACTCTCTATAAATTAAAGTGTGCCAAGTCGCTTCTCACCTGAATGCCCCAACAGCTCTCTCTTAAACCTTCACCTACACGCCCTGCAGCCAGAAGACTCAGCCCTGTATCTCTGCGCCAGCAGCCAAGA	0	0	0	4	0	4	1	0	0	0	2	0	0	0	0	0	0	0	0	0	0	0	0	0	0	0	9	2	0	0	0	11
		TRBV4-1_6		AS3	P	P			TRBV4-1*01_C14T	ATGGGCTGCAGGCTGCTCTGCTGTGCGGTTCTCTGTCTCCTGGGAGCAGTTCCCATAGACACTGAAGTTATCCAGACACCAAAACACCTGGTCATGGGAATGACAAATAAGAAGTCTTTGAAATGTGAACAACATATGGGGCACAGGGCTATGTATTGGTACAAGCAGAAAGCTAAGAAGCCACCGGAGCTCATGTTTGTCTACAGCTATGAGAAACTCTCTATAAATGAAAGTGTGCCAAGTCGCTTCTCACCTGAATGCCCCAACAGCTCTCTCTTAAACCTTCACCTACACGCCCTGCAGCCAGAAGACTCAGCCCTGTATCTCTGCGCCAGCAGCCAAGA	0	0	0	0	0	0	0	0	0	0	0	2	3	3	1	1	0	0	0	0	0	0	0	0	0	0	0	0	10	0	0	10
	TRBV4-2	TRBV4-2_1	TRBV4-2*01	AS1	P	P				ATGGGCTGCAGGCTGCTCTGCTGTGCGGTTCTCTGTCTCCTGGGAGCGGTCCCCATGGAAACGGGAGTTACGCAGACACCAAGACACCTGGTCATGGGAATGACAAATAAGAAGTCTTTGAAATGTGAACAACATCTGGGGCATAACGCTATGTATTGGTACAAGCAAAGTGCTAAGAAGCCACTGGAGCTCATGTTTGTCTACAACTTTAAAGAACAGACTGAAAACAACAGTGTGCCAAGTCGCTTCTCACCTGAATGCCCCAACAGCTCTCACTTATTCCTTCACCTACACACCCTGCAGCCAGAAGACTCGGCCCTGTATCTCTGTGCCAGCAGCCAAGA	194	122	200	226	206	180	213	190	128	170	208	200	212	210	210	198	198	210	200	214	222	172	210	204	192	204	1341	696	1030	1044	982	5093
	TRBV5-1	TRBV5-1_1	TRBV5-1*01	AS1	P	P				ATGGGCTCCAGGCTGCTCTGTTGGGTGCTGCTTTGTCTCCTGGGAGCAGGCCCAGTAAAGGCTGGAGTCACTCAAACTCCAAGATATCTGATCAAAACGAGAGGACAGCAAGTGACACTGAGCTGCTCCCCTATCTCTGGGCATAGGAGTGTATCCTGGTACCAACAGACCCCAGGACAGGGCCTTCAGTTCCTCTTTGAATACTTCAGTGAGACACAGAGAAACAAAGGAAACTTCCCTGGTCGATTCTCAGGGCGCCAGTTCTCTAACTCTCGCTCTGAGATGAATGTGAGCACCTTGGAGCTGGGGGACTCGGCCCTTTATCTTTGCGCCAGCAGCTTGG	193	122	196	222	204	175	211	190	128	170	207	200	211	210	210	196	198	210	198	212	220	169	211	199	182	202	1323	695	1027	1038	963	5046
		TRBV5-1_2		AS2	P	P		TRBV5-1*01/n02		ATGGGCTCCAGGCTGCTCTGTTGGGTGCTGCTTTGTCTCCTGGGAGCAGGCCCAGTAAAGGCTGGAGTCACTCAAACTCCAAGATATCTGATCAAAACAAGAGGACAGCAAGTGACACTGAGCTGCTCCCCTATCTCTGGGCATAGGAGTGTATCCTGGTACCAACAGACCCCAGGACAGGGCCTTCAGTTCCTCTTTGAATACTTCAGTGAGACACAGAGAAACAAAGGAAACTTCCCTGGTCGATTCTCAGGGCGCCAGTTCTCTAACTCTCGCTCTGAGATGAATGTGAGCACCTTGGAGCTGGGGGACTCGGCCCTTTATCTTTGCGCCAGCAGCTTGG	0	0	0	0	0	0	0	0	0	0	0	0	0	0	0	2	0	0	0	0	1	3	0	4	10	2	0	0	2	1	19	22
		TRBV5-1_3		AS3	P	P				ATGGGCTCCAGGCTGCTCTGTTGGGTGCTGCTTTGTCTCCTGGGAGCAGGCCCAGTAAAGGCTGGAGTCACTCAAACTCCAAGATATCTGATCAAAACGAGAGGACAGCAAGTGACACTGAGCTGCTCCCCTATCTCTGGGCATAGGAGTGTATCCTGGTACCAACAGACCCCAGGAGAGGGCCTTCAGTTCCTCTTTGAATACTTCAGTGAGACACAGAGAAACAAAGGAAACTTCCCTGGTCGATTCTCAGGGCGCCAGTTCTCTAACTCTCGCTCTGAGATGAATGTGAGCACCTTGGAGCTGGGGGACTCGGCCCTTTATCTTTGCGCCAGCAGCTTGG	1	0	4	2	2	5	1	0	0	0	1	0	0	0	0	0	0	0	0	0	0	0	0	0	0	0	15	1	0	0	0	16
	TRBV5-2	TRBV5-2_1	TRBV5-2*01	AS1	P	P				AGGCTGGAATCACCCAAGCTCCAAGACACCTGATCAAAACAAGAGACCAGCAAGTGACACTGAGATGCTCCCCTGCCTCTGGGCATAACTGTGTGTCCTGGTACCTACGAACTCCAAGTCAGCCCCTCTAGTTATTGTTACAATATTGTAATAGGTTACAAAGAGCAAAAGGAAACTTGCCTAATTGATTCTCAGCTCACCACGTCCATAACTATTACTGAGTCAAACACGGAGCTAGGGGACTCAGCCCTGTATCTCTGTGCCAGCAACTTG	132	81	139	165	158	120	145	123	91	124	125	142	168	163	178	152	111	120	114	130	132	147	174	175	146	174	940	463	803	607	816	3629
		TRBV5-2_2		AS2	P	P		TRBV5-2*01/n01		AGGCTGGAATCACCCAAGCTCCAAGACACCTGATCAAAACAAGAGACCAGCAAGTGACACTGAGATGCTCCCCTGCCTCTGGGCATAACTGTGTGTCCTGGTACCTACGAACTCCAAGTCAGCCCCTCTAGTTATTGTTACAATATTGTAATAGGTTACAAAGAGCAAAAGGAAACTTGCCTAATTGATTCTCAGCTCACCACGTCCATAACTATTACTGAGTCAAACACGGAGCTAGGGGACTCAGCCCTGTATCTCTGTGTCAGCAATTTG	24	25	15	16	20	10	16	60	36	43	76	58	44	47	32	45	86	90	85	81	88	25	38	29	45	30	126	215	226	430	167	1164
		TRBV5-2_3		AS2	P	P		TRBV5-2*01/n02		AGGCTGGAATCACCCAAGCTCCAAGACACCTGATCAAAACAAGAGACCAGCAAGTGACACTGAGATGCTCCCCTGCCTCTGGGCATAACTGTGTGTCCTGGTACCTACGAACTCCAAGTCAGCCCCTCTAGTTATTGTTACAATATTGTAATAGGTTACAAAGAGCAAAAGGAAACTTGCCTAATTGATTCTCAGCTTACCACGTCCATAACTATTACTGAGTCAAACACGGAGCTAGGGGACTCAGCCCTGTATCTCTGTGCCAGCAACTTG	27	8	29	32	16	38	40	5	1	1	6	0	0	0	0	0	0	0	0	3	0	0	0	0	0	0	190	13	0	3	0	206
		TRBV5-2_4		AS2	P	P		TRBV5-2*01/n03		AGGCTGGAATCACCCAAGCTCCAAGACACCTGATCGAAACAAGAGACCAGCAAGTGACACTGAGATGCTCCCCTGCCTCTGGGCATAACTGTGTGTCCTGGTACCTACGAACTCCAAGTCAGCCCCTCTAGTTATTGTTACAATATTGTAATAGGTTACAAAGAGCAAAAGGAAACTTGCCTAATTGATTCTCAGCTCACCACGTCCATAACTATTACTGAGTCAAACACGGAGCTAGGGGACTCAGCCCTGTATCTCTGTGCCAGCAACTTG	9	7	15	12	11	11	13	1	0	1	1	0	0	0	0	0	0	0	0	0	0	0	0	0	0	0	78	3	0	0	0	81
		TRBV5-2_5		AS3	P	P				AGGCTGGAATCACCCAAGCTCCAAGACACCTGATCAAAACAAGAGACCAGCAAGTGACACTGAGATGCTCCCCTGCCTCTGGGCATAACTGTGTGTCCTGGTACCTACGAACTCCAAGTCAGCCCCTCTAGTTATTGTTACAATATTGTAATAGGTTACAAAGAGCAAAAGGAAACTTGCCTAATTGATTCTCAGCTCACCACGTCCATAACTATTACTGAGTCAAATACGGAGCTAGGGGACTCAGCCCTGTATCTCTGTGCCAGCAACTTG	2	1	2	1	0	1	0	1	0	0	0	0	0	0	0	0	0	0	0	0	0	0	0	0	0	0	7	1	0	0	0	8
	TRBV5-3	TRBV5-3_1		AS2	P	P				ATGGGCCCTGGGCTCCTCTGCTGGGAACTGCTTTATCTCCTGGGAGCAGGCCCAGTGGAGGCTGGAGTCACCCAAAGTCCCACACACCTGATCAAAACGAGAGGACAGCAAGTGACTCTGAGATGCTCTCCTATCTCTGGGCACAGCAGTGTGTCCTGGTACCAACAGGCCCCGGGTCAGGGGCCCCAGTTTATCTTTGAATATGCTAATGAGTTAAGGAGATCAGAAGGAAACTTCCCTAATCGATTCTCAGGGCGCCAGTTCCATGACTGTTGCTCTGAGATGAATGTGAGTGAGTGCCTTGGAGCTGGGGGACTCGGCCCTGTATCTCTGTGCCAGAAGCTTGG	127	87	117	147	115	116	131	147	112	153	159	198	205	206	203	192	136	138	148	152	170	154	162	168	142	157	840	571	1004	744	783	3942
		TRBV5-3_2		AS2	P	P				ATGGGCCCTGGGCTCCTCTGCTGGGAACTGCTTTATCTCCTGGGAGCAGGCCCAGTGGAGGCTGGAGTCACCCAAAGTCCCACACACCTGATCAAAACGAGAGGACAGCAAGTGACTCTGAGATGCTCTCCTATCTCTGGGCACAGCAGTGTGTCCTGGTACCAACAGGCCCCGGGTCAGGGGCCCCAGTTTATCTTTGAATATGCTAATGAGTTAAGGAGATCAGAAGGAAACTTCCCTAATCGATTCTCAGGGCGCCAGTTCCATGACTATTGCTCTGAGATGAATGTGAGTGAGTGCCTTGGAGCTGGGGGACTCGGCCCTGTATCTCTGTGCCAGAAGCTTGG	18	9	20	20	33	14	16	18	9	11	27	1	7	4	7	5	40	55	31	40	30	14	44	29	40	40	130	65	24	196	167	582
		TRBV5-3_3		AS2	P	P		TRBV5-3*01/n01		ATGGGCCCTGGGCTCCTCTGCTGGGAACTGCTTTATCTCCTGGGAGCAGGCCCAGTGGAGGCTGGAGTCACCCAAAGTCCCACACACCTGATCAAAACGAGAGGACAGCAAGTGACTCTGAGATGCTCTCCTATCTCTGGGCACAGCAGTGTGTCCTGGTACCAACAGGCCCCGGGTCAGGTGCCCCAGTTTATCTTTGAATATGCTAATGAGTTAAGGAGATCAGAAGGAAACTTCCCTAATCGATTCTCAGGGCGCCAGTTCCATGACTGTTGCTCTGAGATGAATGTGAGTGAGTGCCTTGGAGCTGGGGGACTCGGCCCTGTATCTCTGTGCCAGAAGCTTGG	30	17	47	35	45	33	41	24	7	5	20	0	0	0	0	0	21	17	21	22	20	2	3	4	6	1	248	56	0	101	16	421
		TRBV5-3_4		AS2	P	P		TRBV5-3*01/n04		ATGGGCCCTGGGCTCCTCTGCTGGGAACTGCTTTATCTCCTGGGAGCAGGCCCAGTGGAGGCTGGAGTCACCCAAAGTCCCACACACCTGATCAAAACGAGAGGACAGCAAGTGACTCTGAGATGCTCTCCTATCTCTGGGCACAGCAGTGTGTCCTGGTACCAACAGGCCCCGGGTCAGGGGCCCCAGTTTATCTTTGAATATGCTAATAAGTTAAGGAGATCAGAAGGAAACTTCCCTAATCGATTCTCAGGGCGCCAGTTCCATGACTGTTGCTCTGAGATGAATGTGAGTGAGTGCCTTGGAGCTGGGGGACTCGGCCCTGTATCTCTGTGCCAGAAGCTTGG	16	7	15	21	13	9	25	0	0	1	1	0	0	0	0	0	0	0	0	0	0	0	0	0	0	0	106	2	0	0	0	108
		TRBV5-3_5		AS3	P	P		TRBV5-3*01/n03		ATGGGCCCTGGGCTCCTCTGCTGGGAACTGCTTTATCTCCTGGGAGCAGGCCCAGTGGAGGCTGGAGTCACCCAAAGTCCCACACACCTGATCAAAACGAGAGGACAGCAAGTGACTCTGAGATGCTCTCCTATCTCTGGGCACAGCAGTGTGTCCTGGTACCAACAGGCCCCGGGTCAGGGGCCCCAGTTTATCTTTGAATATGCTAATGAGTTAAGGAGATCAGAAGGAAACTTCCCTAATCGATTCTCAGGGCGCCAGTTCCATGACTGTTGCTCTGAGATGAATGTGAGTGAGTGCCTTGGAGCTGGGGGACTCGGCCCTGTATCTCTGTGTCAGAAGCTTGG	0	0	0	0	0	0	0	0	0	0	0	0	0	0	0	1	0	0	0	0	0	2	3	3	4	6	0	0	1	0	18	19
		TRBV5-3_6		AS3	P	P				ATGGGCCCTGGGCTCCTCTGCTGGGAACTGCTTTATCTCCTGGGAGCAGGCCCAGTGGAGGCTGGAGTCACCCAAAGTCCCACACACCTGATCAAAACGAGAGGACAGCAAGTGACTCTGAGATGCTCTCCTATCTCTGGGCACAGCAGTGTGTCCTGGTACCAACAGGCCCCGGGTCAGGGGCCCCAGTTTATCTTTGAATATGCTAATGAGTTAAGGAGATCAGAAGGAAACTTCCCTAATCGATTCTCAGGGCGCCAGTTCCATGACTATTGCTCTGAGATGAATGTGAGTGCCTTGGAGCTGGGGGACTCGGCCCTGTATCTCTGTGCCAGAAGCTTGG	2	2	0	2	0	6	0	1	0	0	1	0	0	0	0	0	0	0	0	0	0	0	0	0	0	0	12	2	0	0	0	14
		TRBV5-3_7		AS3	P	P				ATGGGCCCTGGGCTCCTCTGCTGGGAACTGCTTTATCTCCTGGGAGCAGGCCCAGTGGAGGCTGGAGTCACCCAAAGTCCCACACACCTGATCAAAACGAGAGGACAGCAAGTGACTCTGAGATGCTCTCCTATCTCTGGGCACAGCAGTGTGTCCTGGTACCAACAGGCCCCAGGTCAGGGGCCCCAGTTTATCTTTGAATATGCTAATGAGTTAAGGAGATCAGAAGGAAACTTCCCTAATCGATTCTCAGGGCGCCAGTTCCATGACTGTTGCTCTGAGATGAATGTGAGTGAGTGCCTTGGAGCTGGGGGACTCGGCCCTGTATCTCTGTGCCAGAAGCTTGG	1	0	0	1	0	2	1	0	0	0	0	0	0	0	0	0	0	0	0	0	0	0	0	0	0	0	5	0	0	0	0	5
	TRBV5-4	TRBV5-4_1		AS2	NA	NA				ATGGGCCCTGGGCTCCTCTGCTGGGCGCTGCTTTGTCTCCTGGGAGCAGGCTCAGTGGAGACTGGAGTCACCCAAAGTCCCACACACCTGATCAAAACGAGAGGACAGCAAGTGACTCTGAGATGCTCTTCTCAGTCTGGGCACAACACTGTGTCCTGGTACCAACAGGCCCTGGGTCAGGGGCCCCAGTTTATCTTTCAGTATTATAGGGAGGAAGAGAATGGCAGAGGAAACTTCCCTCCTAGATTCTCAGGTCTCCAGTTCCCTAATTATAGCTCTGAGCTGAATGTGAACGCCTTGGAGCTGGACGACTCGGCCCTGTATCTCTGTGCCAGCAGCTTGG	158	107	151	196	161	131	159	186	128	169	202	200	211	210	210	198	198	210	200	213	221	172	212	204	191	204	1063	685	1029	1042	983	4802
		TRBV5-4_2		AS2	NA	NA				ATGGGCCCTGGGCTCCTCTGCTGGGCGCTGCTTTGTCTCCTGGGAGCAGGCTCAGTGGACGCTGGAGTCACCCAAAGTCCCACACACCTGATCAAAACGAGAGGACAGCAAGTGACTCTGAGATGCTCTTCTCAGTCTGGGCACAACACTGTGTCCTGGTACCAACAGGCCCTGGGTCAGGGGCCCCAGTTTATCTTTCAGTATTATAGGGAGGAAGAGAATGGCAGAGGAAACTTCCCTCCTAGATTCTCAGGTCTCCAGTTCCCTAATTATAGCTCTGAGCTGAATGTGAACGCCTTGGAGCTGGACGACTCGGCCCTGTATCTCTGTGCCAGCAGCTTGG	20	9	22	15	36	28	25	3	0	0	2	0	0	0	0	0	0	0	0	1	0	0	0	0	0	0	155	5	0	1	0	161
		TRBV5-4_3		AS2	NA	NA		TRBV5-4*01/n01	TRBV5-4*bp01_C159T	ATGGGCCCTGGGCTCCTCTGCTGGGCGCTGCTTTGTCTCCTGGGAGCAGGCTCAGTGGAGACTGGAGTCACCCAAAGTCCCACACACCTGATCAAAACGAGAGGACAGCAAGTGACTCTGAGATGCTCTTCTCAGTCTGGGCACAACACTGTGTCCTGGTACCAACAGGCCCTGGGTCAGGGGCCCCAGTTTATTTTTCAGTATTATAGGGAGGAAGAGAATGGCAGAGGAAACTTCCCTCCTAGATTCTCAGGTCTCCAGTTCCCTAATTATAGCTCTGAGCTGAATGTGAACGCCTTGGAGCTGGACGACTCGGCCCTGTATCTCTGTGCCAGCAGCTTGG	9	5	14	13	1	16	22	1	0	1	1	0	0	0	0	0	0	0	0	0	0	0	0	0	0	0	80	3	0	0	0	83
		TRBV5-4_4		AS2	NA	NA				ATGGGCCCTGGGCTCCTCTGCTGGGCGCTGCTTTGTCTCCTGGGAGCAGGCTCAGTGGACGCTGGAGTCACCCAAAGTCCCACACACCTGATCAAAACGAGAGGACAGCAAGTGACTCTGAGATGCTCTTCTCAGTCTGGGCACAACACTGTGTCCTGGTACCAACAGGCCCTGGGTCAGGGGCCCCAGTTTATCTTTCAGTATTATAGGAAGGAAGAGAATGGCAGAGGAAACTTCCCTCCTAGATTCTCAGGTCTCCAGTTCCCTAATTATAGCTCTGAGCTGAATGTGAACGCCTTGGAGCTGGACGACTCGGCCCTGTATCTCTGTGCCAGCAGCTTGG	7	1	10	2	6	5	4	0	0	0	3	0	0	0	0	0	0	0	0	0	0	0	0	0	0	0	35	3	0	0	0	38
		TRBV5-4_5		AS3	NA	NA				ATGGGCCCTGGGCTCCTCTGCTGGGCGCTGCTTTGTCTCCTGGGAGCAGGCTCAGTGGAGACTGGAGTCACCCAAAGTCCCACACATCTGATCAAAACGAGAGGACAGCAAGTGACTCTGAGATGCTCTTCTCAGTCTGGGCACAACACTGTGTCCTGGTACCAACAGGCCCTGGGTCAGGGGCCCCAGTTTATCTTTCAGTATTATAGGGAGGAAGAGAATGGCAGAGGAAACTTCCCTCCTAGATTCTCAGGTCTCCAGTTCCCTAATTATAGCTCTGAGCTGAATGTGAACGCCTTGGAGCTGGACGACTCGGCCCTGTATCTCTGTGCCAGCAGCTTGG	0	0	3	0	1	0	4	0	0	0	0	0	0	0	0	0	0	0	0	0	0	0	0	0	0	0	8	0	0	0	0	8
	TRBV5-5	TRBV5-5_1	TRBV5-5*01	AS1	P	P				ATGGGCCCTGGGCTCCTCTGCTGGGTGCTGCTTTGTCTCCTGGGAGCAGGCCCAGTGGACGCTGGAGTCACCCAAAGTCCCACACACCTGATCAAAACGAGAGGACAGCAAGTGACTCTGAGATGCTCTCCTATCTCTGGGCACAAGAGTGTGTCCTGGTACCAACAGGTCCTGGGTCAGGGGCCCCAGTTTATCTTTCAGTATTATGAGAAAGAAGAGAGAGGAAGAGGAAACTTCCCTGATCGATTCTCAGCTCGCCAGTTCCCTAACTATAGCTCTGAGCTGAATGTGAACGCCTTGTTGCTGGGGGACTCGGCCCTGTATCTCTGTGCCAGCAGCTTGG	191	121	198	210	201	176	211	182	127	169	205	200	211	210	210	198	197	203	197	210	210	168	210	203	192	201	1308	683	1029	1017	974	5011
		TRBV5-5_2		AS2	P	P				ATGGGCCCTGGGCTCCTCTGCTGGGTGCTGCTTTGTCTCCTGGGAGCAGGCCCAGTGGACGCTGGAGTCACCCAAAGTCCCACACACCTGATCAAAACGAGAGGACAGCAAGTGACTCTGAGATGCTCTCCTATCTCTGGGCACAAGAGTGTGTCCTGGTACCAACAGGTCCTGGGTCAGGGGCCCCAGTTTATCTTTCAGTATTATGAGAAAGAAGAGAGAGGAAGAGGAAACTTCCCTGATCGATTCTCAGCTCGCCAGTTCCCTAACTATAGCTCTGAGCCGAATGTGAACGCCTTGTTGCTGGGGGACTCGGCCCTGTATCTCTGTGCCAGCAGCTTGG	0	0	1	12	3	3	1	4	1	1	2	0	1	0	0	0	1	7	3	3	8	3	2	1	0	2	20	8	1	22	8	59
		TRBV5-5_3		AS3	P	P				ATGGGCCCTGGGCTCCTCTGCTGGGTGCTGCTTTGTCTCCTGGGAGCAGGCCCAGTGGACGCTGGAGTCACCCAAAGTCCCACACACCTGATCAAAACGAGAGGACAGCAAGTGACTCTGAGATGCTCTCCTATCTCTGGGCACAAGAGTGTGTCCTGGTACCAACAGGTCCTGGGTCAGGGGCCCCAGTTTATCTTTCAGTATTATGAGAAAGAAGAGAGAGGAAGAGGAAACTTCCCTGATCGATTCTCAGCTCGCCAGTTCCCTAACTATAGCTCTGAGCTGAATGTGAACGCCTTGTTGCTGGGGGACTCGGCCCTCTATCTCTGTGCCAGCAGCTTGG	1	1	0	4	1	0	1	1	0	0	0	0	0	0	0	0	0	0	0	0	0	0	0	0	0	0	8	1	0	0	0	9
		TRBV5-5_4		AS3	P	P				ATGGGCCCTGGGCTCCTCTGCTGGGTGCTGCTTTGTCTCCTGGGAGCAGGCCCAGTGGACGCTGGAGTCACCCAAAGTCCCACACACCTGATCAAAACGAGAGGACAGCAAGTGACTCTGAGATGCTCTCCTATCTCTGGGCACAAGAGTGTGTCCTGGTACCAACAGGTCCTGGGTCAGGGGCCCCAGTTTATCTTTCAGTATTATGAGAAAGAAGAGAGAGGAAGAGGAAACTTCCCTGATCGATTCTCAGCTCGCCAGTTGCCTAACTATAGCTCTGAGCTGAATGTGAACGCCTTGTTGCTGGGGGACTCGGCCCTGTATCTCTGTGCCAGCAGCTTGG	0	0	0	0	0	0	0	3	0	0	1	0	0	0	0	0	0	0	0	0	2	0	0	0	0	0	0	4	0	2	0	6
	TRBV5-6	TRBV5-6_1	TRBV5-6*01	AS1	P	P				ATGGGCCCCGGGCTCCTCTGCTGGGCACTGCTTTGTCTCCTGGGAGCAGGCTTAGTGGACGCTGGAGTCACCCAAAGTCCCACACACCTGATCAAAACGAGAGGACAGCAAGTGACTCTGAGATGCTCTCCTAAGTCTGGGCATGACACTGTGTCCTGGTACCAACAGGCCCTGGGTCAGGGGCCCCAGTTTATCTTTCAGTATTATGAGGAGGAAGAGAGACAGAGAGGCAACTTCCCTGATCGATTCTCAGGTCACCAGTTCCCTAACTATAGCTCTGAGCTGAATGTGAACGCCTTGTTGCTGGGGGACTCGGCCCTCTATCTCTGTGCCAGCAGCTTGG	139	98	147	157	144	126	164	182	121	167	194	200	211	210	210	197	188	195	184	207	216	171	208	200	187	202	975	664	1028	990	968	4625
		TRBV5-6_2		AS2	P	P	TRBV5-6*01_ta205FY_ct236NN (AFR specific)	TRBV5-6*01/n02		ATGGGCCCCGGGCTCCTCTGCTGGGCACTGCTTTGTCTCCTGGGAGCAGGCTTAGTGGACGCTGGAGTCACCCAAAGTCCCACACACCTGATCAAAACGAGAGGACAGCAAGTGACTCTGAGATGCTCTCCTAAGTCTGGGCATGACACTGTGTCCTGGTACCAACAGGCCCTGGGTCAGGGGCCCCAGTTTATCTTTCAGTATTATGAGGAGGAAGAGAGACAGAGAGGCAACTTCCCTGATCGATTCTCAGGTCACCAGTACCCTAACTATAGCTCTGAGCTGAATGTGAATGCCTTGTTGCTGGGGGACTCGGCCCTCTATCTCTGTGCCAGCAGCTTGG	24	17	27	32	41	27	25	1	3	0	4	0	0	0	0	0	0	0	0	0	0	0	0	0	0	0	193	8	0	0	0	201
		TRBV5-6_3		AS2	P	P	TRBV5-6*01_ta205FY (AFR specific)	TRBV5-6*01/n01		ATGGGCCCCGGGCTCCTCTGCTGGGCACTGCTTTGTCTCCTGGGAGCAGGCTTAGTGGACGCTGGAGTCACCCAAAGTCCCACACACCTGATCAAAACGAGAGGACAGCAAGTGACTCTGAGATGCTCTCCTAAGTCTGGGCATGACACTGTGTCCTGGTACCAACAGGCCCTGGGTCAGGGGCCCCAGTTTATCTTTCAGTATTATGAGGAGGAAGAGAGACAGAGAGGCAACTTCCCTGATCGATTCTCAGGTCACCAGTACCCTAACTATAGCTCTGAGCTGAATGTGAACGCCTTGTTGCTGGGGGACTCGGCCCTCTATCTCTGTGCCAGCAGCTTGG	26	7	25	36	19	25	23	2	1	1	5	0	0	0	0	0	0	0	0	1	0	0	0	0	0	0	161	9	0	1	0	171
		TRBV5-6_4		AS2	P	P	TRBV5-6*01_tg244LW	TRBV5-6*01/n04	TRBV5-6*01_T284G	ATGGGCCCCGGGCTCCTCTGCTGGGCACTGCTTTGTCTCCTGGGAGCAGGCTTAGTGGACGCTGGAGTCACCCAAAGTCCCACACACCTGATCAAAACGAGAGGACAGCAAGTGACTCTGAGATGCTCTCCTAAGTCTGGGCATGACACTGTGTCCTGGTACCAACAGGCCCTGGGTCAGGGGCCCCAGTTTATCTTTCAGTATTATGAGGAGGAAGAGAGACAGAGAGGCAACTTCCCTGATCGATTCTCAGGTCACCAGTTCCCTAACTATAGCTCTGAGCTGAATGTGAACGCCTTGTGGCTGGGGGACTCGGCCCTCTATCTCTGTGCCAGCAGCTTGG	1	0	0	0	0	0	0	3	3	0	3	0	0	0	0	0	7	14	13	5	4	1	2	0	1	1	1	9	0	43	5	58
		TRBV5-6_5		AS3	P	P				ATGGGCCCCGGGCTCCTCTGCTGGGCACTGCTTTGTCTCCTGGGAGCAGGCTTAGTGGACGCTGGAGTCACCCAAAGTCCCACACACCTGATCAAAACGAGAGGACAGCAAGTGACTCTGAGATGCTCTCCTAAGTCTGGGCATGACACTGTGTCCTGGTACCAACAGGCCCTGGGTCAGGGGCCCCAGTTTATCTTTCAGTATTATGAGGAGGAAGAGAGACAGAGAGGCAACTTCCCTGATGGATTCTCAGGTCACCAGTTCCCTAACTATAGCTCTGAGCTGAATGTGAACGCCTTGTTGCTGGGGGACTCGGCCCTCTATCTCTGTGCCAGCAGCTTGG	0	0	0	0	0	0	0	2	0	0	2	0	0	0	0	0	2	1	1	0	0	0	1	3	3	0	0	4	0	4	7	15
		TRBV5-6_6		AS3	P	P				ATGGGCCCCGGGCTCCTCTGCTGGGCACTGCTTTGTCTCCTGGGAGCAGGCTTAGTGGACGCTGGAGTCACCCAAAGTCCCACACACCTGATCAAAACGAGAGGACAGCAAGTGACTCTGAGATGCTCTCCTAAGTCTGGGCATGACACTGTGTCCTGGTACCAACAGGCCCTGGGTCAGGGGCCCCAGTTTATCTTTCAGTATTATGAGGAGGAAGAGAGACAGAGAGGAAACTTCCCTGATCGATTCTCAGGTCACCAGTTCCCTAACTATAGCTCTGAGCTGAATGTGAACGCCTTGTTGCTGGGGGACTCGGCCCTCTATCTCTGTGCCAGCAGCTTGG	4	0	1	0	2	2	1	0	0	0	0	0	0	0	0	0	0	0	0	0	0	0	0	0	0	0	10	0	0	0	0	10
		TRBV5-6_7		AS3	P	P				ATGGGCCCCGGGCTCCTCTGCTGGGCACTGCTTTGTCTCCTGGGAGCAGGCTTAGTGGACGCTGGAGTCACCCAAAGTCCCACACACCTGATCAAAACAAGAGGACAGCAAGTGACTCTGAGATGCTCTCCTAAGTCTGGGCATGACACTGTGTCCTGGTACCAACAGGCCCTGGGTCAGGGGCCCCAGTTTATCTTTCAGTATTATGAGGAGGAAGAGAGACAGAGAGGCAACTTCCCTGATCGATTCTCAGGTCACCAGTTCCCTAACTATAGCTCTGAGCTGAATGTGAACGCCTTGTTGCTGGGGGACTCGGCCCTCTATCTCTGTGCCAGCAGCTTGG	0	0	0	0	0	0	0	0	0	1	0	0	0	0	0	0	1	0	2	1	2	0	0	0	0	1	0	1	0	6	1	8
	TRBV5-7	TRBV5-7_1	TRBV5-7*01	AS1	NA	NA				ATGGGCCCCGGGCTCCTCTGCTGGGTGCTGCTTTGTCCCCTAGGAGAAGGCCCAGTGGACGCTGGAGTCACCCAAAGTCCCACACACCTGATCAAAACGAGAGGACAGCACGTGACTCTGAGATGCTCTCCTATCTCTGGGCACACCAGTGTGTCCTCGTACCAACAGGCCCTGGGTCAGGGGCCCCAGTTTATCTTTCAGTATTATGAGAAAGAAGAGAGAGGAAGAGGAAACTTCCCTGATCAATTCTCAGGTCACCAGTTCCCTAACTATAGCTCTGAGCTGAATGTGAACGCCTTGTTGCTAGGGGACTCGGCCCTCTATCTCTGTGCCAGCAGCTTGG	135	96	143	157	141	115	161	186	124	166	199	198	212	210	208	198	198	209	200	212	222	167	210	198	185	198	948	675	1026	1041	958	4648
		TRBV5-7_2		AS2	NA	NA		TRBV5-7*01/n01		ATGGGCCCCGGGCTCCTCTGCTGGGTGCTGCTTTGTCCCCTAGGAGAAGGCCCAGTGGACGCTGGAGTCACCCAAAGTCCCACACACCTGATCAAAACGAGAGGACATCACGTGACTCTGAGATGCTCTCCTATCTCTGGGCACACCAGTGTGTCCTCGTACCAACAGGCCCTGGGTCAGGGGCCCCAGTTTATCTTTCAGTATTATGAGAAAGAAGAGAGAGGAAGAGGAAACTTCCCTGATCAATTCTCAGGTCACCAGTTCCCTAACTATAGCTCTGAGCTGAATGTGAACGCCTTGTTGCTAGAGGACTCGGCCCTCTATCTCTGTGCCAGCAGCTTGG	49	24	49	63	58	50	50	3	4	2	9	0	0	0	0	0	0	0	0	1	0	0	0	0	0	0	343	18	0	1	0	362
		TRBV5-7_3		AS2	NA	NA				ATGGGCCCCGGGCTCCTCTGCTGGGTGCTGCTTTGTCCCCTAGGAGAAGGCCCAGTGGACGCTGGAGTCACCCAAAGTCCCACACACCTGATCAAAACGAGAGGACAGCACGTGACTCTGAGATGCTCTCCTATCTCTGGGCACACCAGTGTGTCCTCGTACCAACAGGCCCTGGGTCAGGGGCCCCAGTTTATCTTTCAGTATTATGAGAAAGAAGAGAGAGGAAGAGGAAACTTCCCTGATCAATTCTCAGGTCACCAGTTCCCTAACTATAGCTCTGAGCTGAATGTGAACGCCTTGTTGCTGGGGGACTCGGCCCTCTATCTCTGTGCCAGCAGCTTGG	0	0	0	0	0	0	0	0	0	1	0	0	0	0	0	0	0	0	0	1	0	3	2	6	7	5	0	1	0	1	23	25
		TRBV5-7_4		AS3	NA	NA				ATGGGCCCCGGGCTCCTCTGCTGGGTGCTGCTTTGTCCCCTAGGAGAAGGCCCAGTGGACGCTGGAGTCACCCAAAGTCCCACACACCTGATCAAAACGAGAGGACAGCACGTGACTCTGAGATGCTCTCCTATCTCTGGGCACACCAGTGTGTCCTCGTACCAACAGGCCCTGGGTCAGGGGCCCCAGTTTATCTTTCAGTATTATGAGAAAGAAGAGAGAGGAAGAGGAAACTTGCCTGATCAATTCTCAGGTCACCAGTTCCCTAACTATAGCTCTGAGCTGAATGTGAACGCCTTGTTGCTAGGGGACTCGGCCCTCTATCTCTGTGCCAGCAGCTTGG	3	2	1	1	2	6	1	1	0	0	0	0	0	0	0	0	0	0	0	0	0	0	0	0	0	0	16	1	0	0	0	17
		TRBV5-7_5		AS3	NA	NA				ATGGGCCCCGGGCTCCTCTGCTGGGTGCTGCTTTGTCCCCTAGGAGAAGGCCCAGTGGACGCTGGAGTCACCCAAAGTCCCACACACCTGATCAAAACGAGAAGACAGCACGTGACTCTGAGATGCTCTCCTATCTCTGGGCACACCAGTGTGTCCTCGTACCAACAGGCCCTGGGTCAGGGGCCCCAGTTTATCTTTCAGTATTATGAGAAAGAAGAGAGAGGAAGAGGAAACTTCCCTGATCAATTCTCAGGTCACCAGTTCCCTAACTATAGCTCTGAGCTGAATGTGAACGCCTTGTTGCTAGGGGACTCGGCCCTCTATCTCTGTGCCAGCAGCTTGG	4	0	1	0	2	3	1	0	0	0	0	0	0	0	0	0	0	0	0	0	0	0	0	0	0	0	11	0	0	0	0	11
		TRBV5-7_6		AS3	NA	NA				ATGGGCCCCGGGCTCCTCTGCTGGGTGCTGCTTTGTCCCCTAGGAGAAGGCCCAGTGGACGCTGGAGTCACCCAAAGTCCCACACACCTGATCAAAACGAGAGGACAGCACGTGACTCTGAGATGCTCTCCTATCTCTGGGCACACCAGTGTGTCCTCGTACCAACAGGCCCTGGGTCAGGGGCCCCAGTTTATCTTTCAGTATTATGAGAAAGAAGAGAGAGGAAGAGGAAACTTCCCTGATGAATTCTCAGGTCACCAGTTCCCTAACTATAGCTCTGAGCTGAATGTGAACGCCTTGTTGCTAGGGGACTCGGCCCTCTATCTCTGTGCCAGCAGCTTGG	3	0	2	1	2	2	1	0	0	0	0	0	0	0	0	0	0	0	0	0	0	0	0	0	0	0	11	0	0	0	0	11
		TRBV5-7_7		AS3	NA	NA				ATGGGCCCCGGGCTCCTCTGCTGGGTGCTGCTTTGTCCCCTAGGAGAAGGCCCAGTGGACGCTGGAGTCACCCAAAGTCCCACACACCTGATCAAAACGAGAGGACAGCACGTGACTCTGAGATGCTCTCCTATCTCTGGGCACACCAGTGTGTCCTCGTACCAACAGGCCCTGGGTCAGGGGCCCCAGTTTATCTTTCAGTATTATGAGAAAGAAGAGAGAGGAAGAGGAAACTTCCCTGATCAATTCTCAGGTCACCAGTTCCCTAACTATAGCTCTGAGCTGAATGTGAACGCCTTGTTGCTAGAGGACTCGGCCCTCTATCTCTGTGCCAGCAGCTTGG	0	0	3	2	1	2	0	0	0	0	0	0	0	0	0	0	0	0	0	0	0	0	0	0	0	0	8	0	0	0	0	8
	TRBV6-1	TRBV6-1_1	TRBV6-1*01	AS1	P	P				ATGAGCATCGGGCTCCTGTGCTGTGTGGCCTTTTCTCTCCTGTGGGCAAGTCCAGTGAATGCTGGTGTCACTCAGACCCCAAAATTCCAGGTCCTGAAGACAGGACAGAGCATGACACTGCAGTGTGCCCAGGATATGAACCATAACTCCATGTACTGGTATCGACAAGACCCAGGCATGGGACTGAGGCTGATTTATTACTCAGCTTCTGAGGGTACCACTGACAAAGGAGAAGTCCCCAATGGCTACAATGTCTCCAGATTAAACAAACGGGAGTTCTCGCTCAGGCTGGAGTCGGCTGCTCCCTCCCAGACATCTGTGTACTTCTGTGCCAGCAGTGAAGC	193	120	199	221	205	179	213	188	127	169	205	200	212	210	210	198	198	210	200	214	220	172	211	204	192	204	1330	689	1030	1042	983	5074
		TRBV6-1_2		AS3	P	P				ATGAGCATCGGGCTCCTGTGCTGTGTGGCCTTTTCTCTCCTGTGGGCAAGTCCAGTGAATGCTGGTGTCACTCAGACCCCAAAATTCCAGGTCCTGAAGACAGGACAGAGCATGACACTGCAGTGTGCCCAGGATATGAACCATAACTCCATGTACTGGTATCGACAAGACCCAGGCATGGGACTGAGGCTGATTTATTACTCAGCTTCTGAGGGTACCACTGACAAAGGAGAGGTCCCTGATGGCTACAATGTCTCCAGATTAAACAAACGGGAGTTCTCGCTCAGGCTGGAGTCGGCTGCTCCCTCCCAGACATCTGTGTACTTCTGTGCCAGCAGTGAAGC	0	1	0	5	0	0	0	1	0	1	0	0	0	0	0	0	0	0	0	0	2	0	0	0	0	0	6	2	0	2	0	10
		TRBV6-1_3		AS3	P	P				ATGAGCATCGGGCTCCTGTGCTGTGTGGCCTTTTCTCTCCTGTGGGCAAGTCCAGTGAATGCTGGTGTCACTCAGACCCCAAAATTCCAGGTCCTGAAGACAGGACAGAGCATGACACTGCAGTGTGCCCAGGATATGAACCATAACTCCATGTACTGGTATCGACAAGACCCAGGCATGGGACTGAGGCTGATTTATTACTCAGCTTCTGAGGGTACCACTGACAAAGGAGAAGTCCCCAATGGCTACAATGTCTCCAGATTAAACAAACGGGAGTTCTTGCTCAGGCTGGAGTCGGCTGCTCCCTCCCAGACATCTGTGTACTTCTGTGCCAGCAGTGAAGC	1	0	1	0	1	1	1	1	0	0	0	0	0	0	0	0	0	0	0	0	0	0	0	0	0	0	5	1	0	0	0	6
	TRBV6-2	TRBV6-2_1	TRBV6-2*01	AS1	P	P				ATGAGCCTCGGGCTCCTGTGCTGTGGGGCCTTTTCTCTCCTGTGGGCAGGTCCAGTGAATGCTGGTGTCACTCAGACCCCAAAATTCCGGGTCCTGAAGACAGGACAGAGCATGACACTGCTGTGTGCCCAGGATATGAACCATGAATACATGTACTGGTATCGACAAGACCCAGGCATGGGGCTGAGGCTGATTCATTACTCAGTTGGTGAGGGTACAACTGCCAAAGGAGAGGTCCCTGATGGCTACAATGTCTCCAGATTAAAAAAACAGAATTTCCTGCTGGGGTTGGAGTCGGCTGCTCCCTCCCAAACATCTGTGTACTTCTGTGCCAGCAGTTACTC	194	122	200	226	206	180	214	190	128	170	208	200	212	210	210	198	198	210	200	214	222	172	212	204	192	204	1342	696	1030	1044	984	5096
	TRBV6-4	TRBV6-4_1	TRBV6-4*01	AS1	P	P				ATGAGAATCAGGCTCCTGTGCTGTGTGGCCTTTTCTCTCCTGTGGGCAGGTCCAGTGATTGCTGGGATCACCCAGGCACCAACATCTCAGATCCTGGCAGCAGGACGGCGCATGACACTGAGATGTACCCAGGATATGAGACATAATGCCATGTACTGGTATAGACAAGATCTAGGACTGGGGCTAAGGCTCATCCATTATTCAAATACTGCAGGTACCACTGGCAAAGGAGAAGTCCCTGATGGTTATAGTGTCTCCAGAGCAAACACAGATGATTTCCCCCTCACGTTGGCGTCTGCTGTACCCTCTCAGACATCTGTGTACTTCTGTGCCAGCAGTGACTC	163	106	173	197	159	152	187	170	118	156	177	199	205	205	203	193	158	155	169	174	190	155	165	173	149	163	1137	621	1005	846	805	4414
		TRBV6-4_2	TRBV6-4*02	AS1	P	P				ATGAGCATCAGGCTCCTGTGCTGTGTGGCCTTTTCTCTCCTGTGGGCAGGTCCAGTGACTGCTGGGATCACCCAGGCACCAACATCTCAGATCCTGGCAGCAGGACGGAGCATGACACTGAGATGTACCCAGGATATGAGACATAATGCCATGTACTGGTATAGACAAGATCTAGGACTGGGGCTAAGGCTCATCCATTATTCAAATACTGCAGGTACCACTGGCAAAGGAGAAGTCCCTGATGGTTATAGTGTCTCCAGAGCAAACACAGATGATTTCCCCCTCACGTTGGCGTCTGCTGTACCCTCTCAGACATCTGTGTACTTCTGTGCCAGCAGTGACTC	28	13	26	23	43	24	20	19	9	13	30	1	7	4	7	5	40	55	31	40	30	14	44	29	40	40	177	71	24	196	167	635
		TRBV6-4_3		AS2	P	P		TRBV6-4*01/n01		ATGAGAATCAGGCTCCTGTGCTGTGTGGCCTTTTCTCTCCTGTGGGCAGGTCCAGTGATTGCTGGGATCACCCAGGCACCAACATCTCAGATACTGGCAGCAGGACGGCGCATGACACTGAGATGTACCCAGGATATGAGACATAATGCCATGTACTGGTATAGACAAGATCTAGGACTGGGGCTAAGGCTCATCCATTATTCAAATACTGCAGGTACCACTGGCAAAGGAGAAGTCCCTGATGGTTATAGTGTCTCCAGAGCAAACACAGATGATTTCCCCCTCACGTTGGCGTCTGCTGTACCCTCTCAGACATCTGTGTACTTCTGTGCCAGCAGTGACTC	1	2	1	4	4	4	4	0	1	0	1	0	0	0	0	0	0	0	0	0	0	0	0	0	0	0	20	2	0	0	0	22
		TRBV6-4_4		AS3	P	P				ATGAGAATCAGGCTCCTGTGCTGTGTGGCCTTTTCTCTCCTGTGGGCAGGTCCAGTGATTGCTGGGATCACCCAGGCACCAACATCTCAGATCCTGGCAGCAGGACGGCGCATGACACTGAGATGTACCCAGGATATGAGACATAATGCCATGTACTGGTATAGACAAGATCTAGGACTGGGGCTAAGGCTCATCCATTATTCAAATACTGCAGGTACCACTGGCAAAGGAGAAGTCCCTGATGGTTATAGTGTTTCCAGAGCAAACACAGATGATTTCCCCCTCACGTTGGCGTCTGCTGTACCCTCTCAGACATCTGTGTACTTCTGTGCCAGCAGTGACTC	0	0	0	0	0	0	0	0	0	0	0	0	0	0	0	0	0	0	0	0	0	2	3	2	3	0	0	0	0	0	10	10
	TRBV6-5	TRBV6-5_1		AS2	NA	NA		TRBV6-5*01/n01		ATGAGCATCGGCCTCCTGTGCTGTGCAGCCTTGTCTCTCCTGTGGGCAGGTCCAGTGAATGCTGGTGTCACTCAGACCCCAAAATTCCAGGTCCTGAAGACAGGACAGAGCATGACACTGCAGTGTGCCCAGGATATGAACCATGAATACATGTCCTGGTATCGACAAGACCCAGGCATGGGGCTGAGGCTGATTCATTACTTCATTACTCAGTTGGTGCTGGTATCACTGACCAAGGAGAAGTCCCCAATGGCTACAATGTCTCCAGATCAACCACAGAGGATTTCCCGCTCAGGCTGCTGTCGGCTGCTCCCTCCCAGACATCTGTGTACTTCTGTGCCAGCAGTTACTC	193	120	200	225	206	177	214	186	127	168	206	199	208	209	202	197	196	202	198	212	219	172	211	204	192	203	1335	687	1015	1027	982	5046
		TRBV6-5_2		AS3	NA	NA				ATGAGCATCGGCCTCCTGTGCTGTGCAGCCTTGTCTCTCCTGTGGGCAGGTCCAGTGAATGCTGGTGTCACTCAGACCCCAAAATTCCAGGTCCTGAAGACAGGACAGAGCATGACACTGCAGTGTGCCCAGGATATGAACCATGAATACATGTCCTGGTATCGACAAGACCCAGGCATGGGGCTGAGGCTGATTCATTACTTCATTACTCAGTTGGTGCTGGTATCACTGACCAAGGAGAAGTCCCCAATGGCTACAATGTCTCCAGATCAACCACAGAGGATTTCCCGCTCAGGCTGCTGTCAGCTGCTCCCTCCCAGACATCTGTGTACTTCTGTGCCAGCAGTTACTC	0	0	0	0	0	0	0	2	0	2	1	0	0	0	0	0	1	7	2	2	2	0	0	0	0	0	0	5	0	14	0	19
		TRBV6-5_3		AS3	NA	NA				ATGAGCATCGGCCTCCTGTGCTGTGCAGCCTTGTCTCTCCTGTGGGCAGGTCCAGTGAATGCTGGTGTCACTCAGACCCCAAAATTCCAGGTCCTGAAGACAGGACAGAGCATGACACTGCAGTGTGCCCAGGATATGAACCATGAATACATGTCCTGGTATCGACAAGACCCAGGCATGGGGCTGAGGCTGATTCATTACTTCATTACTCAGTTGGTGCTGGTATCACTGACCAAGGAGAAGTCCCCAATGGCTACAATGTCTCCAGATCAACCACAGAGGATTTCCCGCTCAGGCTGCTGTTGGCTGCTCCCTCCCAGACATCTGTGTACTTCTGTGCCAGCAGTTACTC	0	0	0	0	0	0	0	0	0	0	0	0	3	1	5	0	0	1	0	0	0	0	0	0	0	0	0	0	9	1	0	10
		TRBV6-5_4	TRBV6-5*01	AS1	P	P				ATGAGCATCGGCCTCCTGTGCTGTGCAGCCTTGTCTCTCCTGTGGGCAGGTCCAGTGAATGCTGGTGTCACTCAGACCCCAAAATTCCAGGTCCTGAAGACAGGACAGAGCATGACACTGCAGTGTGCCCAGGATATGAACCATGAATACATGTCCTGGTATCGACAAGACCCAGGCATGGGGCTGAGGCTGATTCATTACTCAGTTGGTGCTGGTATCACTGACCAAGGAGAAGTCCCCAATGGCTACAATGTCTCCAGATCAACCACAGAGGATTTCCCGCTCAGGCTGCTGTCGGCTGCTCCCTCCCAGACATCTGTGTACTTCTGTGCCAGCAGTTACTC	0	0	0	0	0	0	0	2	1	0	1	0	1	0	3	0	0	0	0	0	0	0	0	0	0	0	0	4	4	0	0	8
		TRBV6-5_5		AS3	NA	NA				ATGAGCATCGGCCTCCTGTGCTGTGCAGCCTTGTCTCTCCTGTGGGCAGGTCCAGTGAATGCTGGTGTCACTCAGACCCCAAAATTCCAGGTCCTGAAGACAGGACAGAGCATGACACTGCAGTGTGCCCAGGATATGAACCATGAATACATGTCCTGGTATCGACAAGACCCAGGCATGGGGCTGAGGCTGATTCATTACTTCATTACTCAGTTGGTGCTGGTATCACTGACCAAGGAGAAGTCCCCAGTGGCTACAATGTCTCCAGATCAACCACAGAGGATTTCCCGCTCAGGCTGCTGTCGGCTGCTCCCTCCCAGACATCTGTGTACTTCTGTGCCAGCAGTTACTC	0	1	0	1	0	2	0	0	0	0	0	0	0	0	0	1	0	0	0	0	0	0	0	0	0	0	4	0	1	0	0	5
	TRBV6-6	TRBV6-6_1	TRBV6-6*03	AS1	NA	NA				ATGAGCATCAGCCTCCTGTGCTGTGCAGCCTTTCCTCTCCTGTGGGCAGGTCCAGTGAATGCTGGTGTCACTCAGACCCCAAAATTCCGCATCCTGAAGATAGGACAGAGCATGACACTGCAGTGTGCCCAGGATATGAACCATAACTACATGTACTGGTATCGACAAGACCCAGGCATGGGGCTGAAGCTGATTTATTATTCAGTTGGTGCTGGTATCACTGATAAAGGAGAAGTCCCGAATGGCTACAACGTCTCCAGATCAACCACAGAGGATTTCCCGCTCAGGCTGGAGTTGGCTGCTCCCTCCCAGACATCTGTGTACTTCTGTGCCAGCAGTTACTC	94	79	115	147	96	96	123	114	57	67	139	149	170	162	182	147	143	135	145	143	157	105	135	113	124	114	750	377	810	723	591	3251
		TRBV6-6_2	TRBV6-6*02	AS1	P	P				ATGAGCATCAGCCTCCTGTGCTGTGCAGCCTTTCCTCTCCTGTGGGCAGGTCCAGTGAATGCTGGTGTCACTCAGACCCCAAAATTCCGCATCCTGAAGATAGGACAGAGCATGACACTGCAGTGTGCCCAGGATATGAACCATAACTACATGTACTGGTATCGACAAGACCCAGGCATGGGGCTGAAGCTGATTTATTATTCAGTTGGTGCTGGTATCACTGACAAAGGAGAAGTCCCGAATGGCTACAACGTCTCCAGATCAACCACAGAGGATTTCCCGCTCAGGCTGGAGTTGGCTGCTCCCTCCCAGACATCTGTGTACTTCTGTGCCAGCAGTTACTC	53	26	33	27	60	36	50	68	65	100	59	49	37	48	27	51	54	75	53	62	63	62	75	83	61	83	285	292	212	307	364	1460
		TRBV6-6_3		AS2	NA	NA				ATGAGCATCAGCCTCCTGTGCTGTGCAGCCTTTCCTCTCCTGTGGGCAGGTCCAGTGAATGCTGGTGTCACTCAGACCCCAAAATTCCACATCCTGAAGATAGGACAGAGCATGACACTGCAGTGTGCCCAGGATATGAACCATAACTACATGTACTGGTATCGACAAGACCCAGGCATGGGGCTGAAGCTGATTTATTATTCAGTTGGTGCTGGTATCACTGATAAAGGAGAAGTCCCGAATGGCTACAACGTCTCCAGATCAACCACAGAGGATTTCCCGCTCAGGCTGGAGTTGGCTGCTCCCTCCCAGACATCTGTGTACTTCTGTGCCAGCAGTTACTC	33	10	35	36	30	25	28	5	3	1	7	0	0	0	0	0	0	0	0	3	0	0	0	0	0	0	197	16	0	3	0	216
		TRBV6-6_4		AS2	P	P	TRBV6-6*03_gt216DY (AFR specific)	TRBV6-6*03/n01		ATGAGCATCAGCCTCCTGTGCTGTGCAGCCTTTCCTCTCCTGTGGGCAGGTCCAGTGAATGCTGGTGTCACTCAGACCCCAAAATTCCGCATCCTGAAGATAGGACAGAGCATGACACTGCAGTGTGCCCAGGATATGAACCATAACTACATGTACTGGTATCGACAAGACCCAGGCATGGGGCTGAAGCTGATTTATTATTCAGTTGGTGCTGGTATCACTGATAAAGGAGAAGTCCCGAATGGCTACAACGTCTCCAGATCAACCACAGAGTATTTCCCGCTCAGGCTGGAGTTGGCTGCTCCCTCCCAGACATCTGTGTACTTCTGTGCCAGCAGTTACTC	11	4	15	6	15	11	6	1	0	1	2	0	0	0	0	0	0	0	0	1	0	3	2	4	5	6	68	4	0	1	20	93
		TRBV6-6_5		AS3	NA	NA				ATGAGCATCAGCCTCCTGTGCTGTGCAGCCTTTCCTCTCCTGTGGGCAGGTCCAGTGAATGCTGGTGTCACTCAGACCCCAAAATTCCGCATCCTGAAGATAGGACAGAGCATGACACTGCAGTGTGCCCAGGATATGAACCATAACTACATGTACTGGTATCGACAAGACCCAGGCATGGGGCTGAAGCTGATTTATTATTCAGTTGGTGCTGGTATCACTGATAAAGGAGAAGTCCCAAATGGCTACAACGTCTCCAGATCAACCACAGAGGATTTCCCGCTCAGGCTGGAGTTGGCTGCTCCCTCCCAGACATCTGTGTACTTCTGTGCCAGCAGTTACTC	1	1	1	1	3	6	4	1	0	0	0	0	0	0	0	0	0	0	0	0	0	0	0	0	0	0	17	1	0	0	0	18
		TRBV6-6_6		AS3	NA	NA				ATGAGCATCAGCCTCCTGTGCTGTGCAGCCTTTCCTCTCCTGTGGGCAGGTCCAGTGAATGCTGGTGTCACTCAGACCCCAAAATTCCGCATCCTGAAGATAGGACAGAGCATGACACTGCAGTGTGCCCAGGATATGAACCATAACTACATGTACTGGTATCGACAAGACTCAGGCATGGGGCTGAAGCTGATTTATTATTCAGTTGGTGCTGGTATCACTGATAAAGGAGAAGTCCCGAATGGCTACAACGTCTCCAGATCAACCACAGAGGATTTCCCGCTCAGGCTGGAGTTGGCTGCTCCCTCCCAGACATCTGTGTACTTCTGTGCCAGCAGTTACTC	1	1	0	4	1	0	1	1	0	0	0	0	0	0	0	0	0	0	0	0	0	0	0	0	0	0	8	1	0	0	0	9
		TRBV6-6_7		AS3	NA	NA				ATGAGCATCAGCCTCCTGTGCTGTGCAGCCTTTCCTCTCCTGTGGGCAGGTCCAGTGAATGCTGGTGTCACTCAGACCCCAAAATTCCGCATCCCGAAGATAGGACAGAGCATGACACTGCAGTGTGCCCAGGATATGAACCATAACTACATGTACTGGTATCGACAAGACCCAGGCATGGGGCTGAAGCTGATTTATTATTCAGTTGGTGCTGGTATCACTGATAAAGGAGAAGTCCCGAATGGCTACAACGTCTCCAGATCAACCACAGAGGATTTCCCGCTCAGGCTGGAGTTGGCTGCTCCCTCCCAGACATCTGTGTACTTCTGTGCCAGCAGTTACTC	0	0	1	2	0	3	2	0	0	0	0	0	0	0	0	0	0	0	0	0	0	0	0	0	0	0	8	0	0	0	0	8
		TRBV6-6_8		AS3	NA	NA				ATGAGCATCAGCCTCCTGTGCTGTGCAGCCTTTCCTCTCCTGTGGGCAGGTCCAGTGAATGCTGGTGTCACTCAGACCCCAAAATTCCGCATCCTGAAGATAGGACAGAGCATGACACTGCAGTGTGCCCAGGATATGAACCATAACTACATGTACTGGTATCGACAAGACCCAGGCATGGGGCTGAAGCTGATTTATTATTCAGTTGGTGCTGGTATCACTGATAAAGGAGAAGTCCCGAATGGCTACAACGTCTCCAGATCAACCACAGAGGATTTTCCGCTCAGGCTGGAGTTGGCTGCTCCCTCCCAGACATCTGTGTACTTCTGTGCCAGCAGTTACTC	0	0	0	1	0	0	0	0	2	1	1	0	0	0	0	0	0	0	0	1	1	1	0	0	0	0	1	4	0	2	1	8
		TRBV6-6_9		AS3	NA	NA				ATGAGCATCAGCCTCCTGTGCTGTGCAGCCTTTCCTCTCCTGTGGGCAGGTCCAGTGAATGCTGGTGTCACTCAGACCCCAAAATTCCGCATCCTGAAGATAGGACAGAGCATGACACTGCAGTGTGCCCAGGATATGAACCATAACTACATGTACTGGTATCGACAAGACCCAGGCATGGGGCTGAAGCTGATTTATTATTCAGTTGGTGCTGGTATCACTGATAAAGGAGAAGTCCCGAATGGCTACAACGTCTCCAGAACAACCACAGAGGATTTCCCGCTCAGGCTGGAGTTGGCTGCTCCCTCCCAGACATCTGTGTACTTCTGTGCCAGCAGTTACTC	0	0	0	0	0	0	0	0	0	0	0	0	3	0	1	0	0	0	0	0	0	0	0	0	0	0	0	0	4	0	0	4
	TRBV6-7	TRBV6-7_1		AS2	P	P				ATGAGCCTCGGGCTCCTGTGCTGTGTGGCCTTTTCTCTCCTGTGGGCAGGTCCAATGAATGCTGGTGTCACTCAGACCCCAAAATTCCACGTCCTGAAGACAGGACAGAGCATGACTCTGCTGTGTGCCCAGGATATGAACCATGAATACATGTATCGGTATCGACAAGACCCAGGCAAGGGGCTGAGGCTGATTTACTACTCAGTTGCTGCTGCTCTCACTGACAAAGGAGAAGTTCCCAATGGCTACAATGTCTCCAGATCAAACACAGAGAGGATTTCCCCCTCAAGCTGGAGTCAGCTGCTCCCTCTCAGACTTCTGTTTACTTCTGTGCCAGCAGTTACTC	182	118	179	220	188	170	204	187	128	169	204	197	211	209	209	194	193	210	196	213	216	166	208	197	188	194	1261	688	1020	1028	953	4950
		TRBV6-7_2		AS2	P	P				ATGAGCCTCGGGCTCCTGTGCTGTGTGGCCTTTTCTCTCCTGTGGGCAGGTCCAATGAATGCTGGTGTCACTCAGACCCCAAAATTCCACGTCCTGAAGACAGGACAGAGCATGACTCTGCTGTGTGCCCAGGATATGAACCATGAATACATGTATCGGTATCGACAAGACCCAGGCAAGGGGCTGAGGCTTATTTACTACTCAGTTGCTGCTGCTCTCACTGACAAAGGAGAAGTTCCCAATGGCTACAATGTCTCCAGATCAAACACAGAGAGGATTTCCCCCTCAAGCTGGAGTCAGCTGCTCCCTCTCAGACTTCTGTTTACTTCTGTGCCAGCAGTTACTC	4	2	6	6	12	7	3	2	0	0	0	0	0	0	0	0	0	0	0	0	0	0	0	0	0	0	40	2	0	0	0	42
		TRBV6-7_3		AS2	P	P				ATGAGCCTCGGGCTCCTGTGCTGTGTGGCCTTTTCTCTCCTGTGGGCAGGTCCAATGAATGCTGGTGTCACTCAGACCCCAAAATTCCACGTCCTGAAGACAGGACAGAGCATGACTCTGCTGTGTGCCCAGGATATGAACCATGAATACATGTATCGGTATCGACAAGACCCAGGCAAGGGGCTGAGGCTGATTTACTACTCAGTTGCTGCTGCTCTCACTGACAAAGGAGAAGTTCCCAATGGCTACAATGTCTCCACATCAAACACAGAGAGGATTTCCCCCTCAAGCTGGAGTCAGCTGCTCCCTCTCAGACTTCTGTTTACTTCTGTGCCAGCAGTTACTC	5	1	9	0	5	1	3	0	0	0	2	0	0	0	0	0	0	0	0	0	0	0	0	0	0	0	24	2	0	0	0	26
		TRBV6-7_4		AS3	P	P				ATGAGCCTCGGGCTCCTGTGCTGTGTGGCCTTTTCTCTCCTGTGGGCAGGTCCAATGAATGCTGGTGTCACTCAGACCCCAAAATTCGACGTCCTGAAGACAGGACAGAGCATGACTCTGCTGTGTGCCCAGGATATGAACCATGAATACATGTATCGGTATCGACAAGACCCAGGCAAGGGGCTGAGGCTGATTTACTACTCAGTTGCTGCTGCTCTCACTGACAAAGGAGAAGTTCCCAATGGCTACAATGTCTCCAGATCAAACACAGAGAGGATTTCCCCCTCAAGCTGGAGTCAGCTGCTCCCTCTCAGACTTCTGTTTACTTCTGTGCCAGCAGTTACTC	0	0	0	0	0	0	0	0	0	0	0	3	0	0	0	2	0	0	0	0	0	4	1	2	3	4	0	0	5	0	14	19
		TRBV6-7_5		AS3	NA	NA				ATGAGCCTCGGGCTCCTGTGCTGTGTGGCCTTTTCTCTCCTGTGGGCAGGTCCAATGAATGCTGGTGTCACTCAGACCCCAAAATTCCACGTCCTGAAGACAGGACAGAGCATGACTCTGCTGTGTGCCCAGGATATGAACCATGAATACATGTATCGGTATCGACAAGACCCAGGCAAGAGGCTGAGGCTGATTTACTACTCAGTTGCTGCTGCTCTCACTGACAAAGGAGAAGTTCCCAATGGCTACAATGTCTCCAGATCAAACACAGAGAGGATTTCCCCCTCAAGCTGGAGTCAGCTGCTCCCTCTCAGACTTCTGTTTACTTCTGTGCCAGCAGTTACTC	3	1	6	0	1	1	4	0	0	0	1	0	0	0	0	0	0	0	0	0	0	0	0	0	0	0	16	1	0	0	0	17
		TRBV6-7_6		AS3	P	P				ATGAGCCTCGGGCTCCTGTGCTGTGTGGCCTTTTCTCTCCTGTGGGCAGGTCCAATGAATGCTGGTGTCACTCAGACCCCAAAATTCCACGTCCTGAAGACAGGACAGAGCATGACTCTGCTGTGTGCCCAGGATATGAACCATGAATACATGTATCGGTATCGACAAGACCCAGGCAAGGGGCTGAGGCTGATTTACTACTCAGTTGCTGCTGCCCTCACTGACAAAGGAGAAGTTCCCAATGGCTACAATGTCTCCAGATCAAACACAGAGAGGATTTCCCCCTCAAGCTGGAGTCAGCTGCTCCCTCTCAGACTTCTGTTTACTTCTGTGCCAGCAGTTACTC	0	0	0	0	0	0	0	1	0	0	1	0	0	0	0	0	4	0	3	1	6	0	1	1	0	0	0	2	0	14	2	18
		TRBV6-7_7	TRBV6-7*01	AS1	P	P				ATGAGCCTCGGGCTCCTGTGCTGTGTGGCCTTTTCTCTCCTGTGGGCAGGTCCAATGAATGCTGGTGTCACTCAGACCCCAAAATTCCACGTCCTGAAGACAGGACAGAGCATGACTCTGCTGTGTGCCCAGGATATGAACCATGAATACATGTATCGGTATCGACAAGACCCAGGCAAGGGGCTGAGGCTGATTTACTACTCAGTTGCTGCTGCTCTCACTGACAAAGGAGAAGTTCCCAATGGCTACAATGTCTCCAGATCAAACACAGAGGATTTCCCCCTCAAGCTGGAGTCAGCTGCTCCCTCTCAGACTTCTGTTTACTTCTGTGCCAGCAGTTACTC	0	0	0	0	0	0	0	0	0	0	0	0	0	0	0	0	0	0	0	0	0	2	2	2	0	1	0	0	0	0	7	7
	TRBV6-8	TRBV6-8_1	TRBV6-8*01	AS1	P	P				ATGAGCCTCGGGCTCCTGTGCTGTGCGGCCTTTTCTCTCCTGTGGGCAGGTCCCGTGAATGCTGGTGTCACTCAGACCCCAAAATTCCACATCCTGAAGACAGGACAGAGCATGACACTGCAGTGTGCCCAGGATATGAACCATGGATACATGTCCTGGTATCGACAAGACCCAGGCATGGGGCTGAGACTGATTTACTACTCAGCTGCTGCTGGTACTACTGACAAAGAAGTCCCCAATGGCTACAATGTCTCTAGATTAAACACAGAGGATTTCCCACTCAGGCTGGTGTCGGCTGCTCCCTCCCAGACATCTGTGTACTTGTGTGCCAGCAGTTACTC	141	97	139	157	135	127	163	187	124	169	197	200	212	210	210	197	198	210	200	212	222	172	212	204	192	204	959	677	1029	1042	984	4691
		TRBV6-8_2		AS2	NA	NA				ATGAGCCTCGGGCTCCTGTGCTGTGCGGCCTTTTCTCTCCTGTGGGCAGGTCCCGTGAATGCTGGTGTCACTCAGACCCCAAAATTCCACATCCTGAAGACAGGACAGAGCATGACACTGCAGTGTGCCCAGGATATGAACCATGGATACATGTCCTGGTATTGACAAGACCCAGGCATGGGGCTGAGACTGATTTACTACTCAGCTGCTGCTGGTACTACTGACAAAGAAGTCCCCAATGGCTACAATGTCTCTAGATTAAACACAGAGGATTTCCCACTCAGGCTGGTGTCGGCTGCTCCCTCCCAGACATCTGTGTACTTGTGTGCCAGCAGTTACTC	53	25	61	69	65	53	51	3	4	1	11	0	0	0	0	0	0	0	0	2	0	0	0	0	0	0	377	19	0	2	0	398
		TRBV6-8_3		AS3	NA	NA				ATGAGCCTCGGGCTCCTGTGCTGTGCGGCCTTTTCTCTCCTGTGGGCAGGTCCCGTGAATGCTGGTGTCACTCAGACCCCAAAATTCCACATCCTGAAGACAGGACAGAGCATGACACTGCAGTGTGCCCAGGATATGAACCATGGATACATGTCCTGGTATCGACAAGACCCAGGCATGGGGCTGAGACTGATTTACTACTCAGCTGCTGCTGGTACTACTGACAAAGAAGTCCCCAATGGCTACAATGTCTCTAGATTAAACACAGAGGATTTCCCACTCAGGCTGGTGTCAGCTGCTCCCTCCCAGACATCTGTGTACTTGTGTGCCAGCAGTTACTC	0	0	0	0	6	0	0	0	0	0	0	0	0	0	0	0	0	0	0	0	0	0	0	0	0	0	6	0	0	0	0	6
	TRBV7-1	TRBV7-1_1	TRBV7-1*01	AS1	P	P				ATGGGCACAAGGCTCCTCTGCTGGGCAGCCATATGTCTCCTGGGGGCAGATCACACAGGTGCTGGAGTCTCCCAGTCCCTGAGACACAAGGTAGCAAAGAAGGGAAAGGATGTAGCTCTCAGATATGATCCAATTTCAGGTCATAATGCCCTTTATTGGTACCGACAGAGCCTGGGGCAGGGCCTGGAGTTTCCAATTTACTTCCAAGGCAAGGATGCAGCAGACAAATCGGGGCTTCCCCGTGATCGGTTCTCTGCACAGAGGTCTGAGGGATCCATCTCCACTCTGAAGTTCCAGCGCACACAGCAGGGGGACTTGGCTGTGTATCTCTGTGCCAGCAGCTCAGC	192	122	198	223	204	173	210	189	127	170	207	200	212	210	208	198	198	210	200	214	222	172	212	204	191	204	1322	693	1028	1044	983	5070
		TRBV7-1_2		AS3	P	P		TRBV7-1*01/n01		ATGGGCACAAGGCTCCTCTGCTGGGCAGCCATATGTCTCCTGGGGGCAGATCACACAGGTGCTGGAGTCTCCCAGTCCCTGAGACACAAGGTAGCAAAGAAGGGAAAGGATGTAGCTCTCAGATATGATCCAATTTCAGGTCATAATGCCCTTTATTGGTACCGACAGAGCCTGGGGCAGGGCCTGGAGTTTCCAATTTACTTCCAAGGCAAGGATGCAGCAGACAAATCGGGGCTTCCCCGTGATCGGTTCTCTGCACAGAGGTCTGAGGGATCCATCTCCACTCTGAAGTTCCAGCGCACACAGCAGGGGGACTTGGCTGTGTATCCCTGTGCCAGCAGCTCAGC	1	0	1	3	1	6	2	0	0	0	1	0	0	0	0	0	0	0	0	0	0	0	0	0	0	0	14	1	0	0	0	15
		TRBV7-1_3		AS3	P	P				ATGGGCACGAGGCTCCTCTGCTGGGCAGCCATATGTCTCCTGGGGGCAGATCACACAGGTGCTGGAGTCTCCCAGTCCCTGAGACACAAGGTAGCAAAGAAGGGAAAGGATGTAGCTCTCAGATATGATCCAATTTCAGGTCATAATGCCCTTTATTGGTACCGACAGAGCCTGGGGCAGGGCCTGGAGTTTCCAATTTACTTCCAAGGCAAGGATGCAGCAGACAAATCGGGGCTTCCCCGTGATCGGTTCTCTGCACAGAGGTCTGAGGGATCCATCTCCACTCTGAAGTTCCAGCGCACACAGGAGGGGGACTTGGCTGTGTATCTCTGTGCCAGCAGCTCAGC	1	0	0	0	1	1	1	0	0	0	0	0	0	0	0	0	0	0	0	0	0	0	0	0	0	0	4	0	0	0	0	4
	TRBV7-2	TRBV7-2_1	TRBV7-2*02	AS1	NA	NA				ATGGGCACCAGGCTCCTCTTCTGGGTGGCCTTCTGTCTCCTGGGGGCATATCACACAGGAGCTGGAGTCTCCCAGTCCCCCAGTAACAAGGTCACAGAGAAGGGAAAGGATGTAGAGCTCAGGTGTGATCCAATTTCAGGTCATACTGCCCTTTACTGGTACCGACAGAGGCTGGGGCAGGGCCTGGAGTTTTTAATTTACTTCCAAGGCAACAGTGCACCAGACAAATCAGGGCTGCCCAGTGATCGCTTCTCTGCAGAGAGGACTGGGGAATCCGTCTCCACTCTGACGATCCAGCGCACACAGCAGGAGGACTCGGCCGTGTATCTCTGTGCCAGCAGCTTAGC	93	52	98	110	78	70	111	75	77	109	84	102	124	107	142	112	62	64	62	73	81	129	137	138	120	126	612	345	587	342	650	2536
		TRBV7-2_2	TRBV7-2*01	AS1	P	P				ATGGGCACCAGGCTCCTCTTCTGGGTGGCCTTCTGTCTCCTGGGGGCAGATCACACAGGAGCTGGAGTCTCCCAGTCCCCCAGTAACAAGGTCACAGAGAAGGGAAAGGATGTAGAGCTCAGGTGTGATCCAATTTCAGGTCATACTGCCCTTTACTGGTACCGACAGAGCCTGGGGCAGGGCCTGGAGTTTTTAATTTACTTCCAAGGCAACAGTGCACCAGACAAATCAGGGCTGCCCAGTGATCGCTTCTCTGCAGAGAGGACTGGGGGATCCGTCTCCACTCTGACGATCCAGCGCACACAGCAGGAGGACTCGGCCGTGTATCTCTGTGCCAGCAGCTTAGC	97	69	98	116	120	108	100	114	51	61	120	98	88	103	67	84	135	146	138	141	139	41	75	62	72	75	708	346	440	699	325	2518
		TRBV7-2_3		AS3	NA	NA		TRBV6-7*01/n02		ATGGGCACCAGGCTCCTCTTCTGGGTGGCCTTCTGTCTCCTGGGGGCATATCACACAGGAGCTGGAGTCTCCCAGTCCCCCAGTAACAAGGTCACAGAGAAGGGAAAGGATGTAGAGCTCAGGTGTGATCCAATTTCAGGTCATACTGCCCTTTACTGGTACCAACAGAGGCTGGGGCAGGGCCTGGAGTTTTTAATTTACTTCCAAGGCAACAGTGCACCAGACAAATCAGGGCTGCCCAGTGATCGCTTCTCTGCAGAGAGGACTGGGGAATCCGTCTCCACTCTGACGATCCAGCGCACACAGCAGGAGGACTCGGCCGTGTATCTCTGTGCCAGCAGCTTAGC	3	1	2	0	4	1	3	0	0	0	0	0	0	0	0	0	0	0	0	0	0	0	0	0	0	0	14	0	0	0	0	14
		TRBV7-2_4		AS3	NA	NA				ATGGGCACCAGGCTCCTCTTCTGGGTGGCCTTCTGTCTCCTGGGGGCAGATCACACAGGAGCTGGAGTCTCCCAGTCCCCCAGTAACAAGGTCACAGAGAAGGGAAAGGATGTAGAGCTCAGGTGTGATCCAATTTCAGGTCATACTGCCCTTTACTGGTACCGACAGAGGCTGGGGCAGGGCCTGGAGTTTTTAATTTACTTCCAAGGCAACAGTGCACCAGACAAATCAGGGCTGCCCAGTGATCGCTTCTCTGCAGAGAGGACTGGGGAATCCGTCTCCACTCTGACGATCCAGCGCACACAGCAGGAGGACTCGGCCGTGTATCTCTGTGCCAGCAGCTTAGC	0	0	0	0	4	1	0	1	0	0	3	0	0	0	0	0	0	0	0	0	0	0	0	0	0	0	5	4	0	0	0	9
		TRBV7-2_5		AS3	NA	NA		TRBV7-2*02/n01		ATGGGCACCAGCCTCCTCTTCTGGGTGGCCTTCTGTCTCCTGGGGGCATATCACACAGGAGCTGGAGTCTCCCAGTCCCCCAGTAACAAGGTCACAGAGAAGGGAAAGGATGTAGAGCTCAGGTGTGATCCAATTTCAGGTCATACTGCCCTTTACTGGTACCGACAGAGGCTGGGGCAGGGCCTGGAGTTTTTAATTTACTTCCAAGGCAACAGTGCACCAGACAAATCAGGGCTGCCCAGTGATCGCTTCTCTGCAGAGAGGACTGGGGAATCCGTCTCCACTCTGACGATCCAGCGCACACAGCAGGAGGACTCGGCCGTGTATCTCTGTGCCAGCAGCTTAGC	0	0	0	0	0	0	0	0	0	0	0	0	0	0	0	0	0	0	0	0	0	2	0	4	0	2	0	0	0	0	8	8
	TRBV7-3	TRBV7-3_1	TRBV7-3*01	AS1	P	P				ATGGGCACCAGGCTCCTCTGCTGGGCAGCCCTGTGCCTCCTGGGGGCAGATCACACAGGTGCTGGAGTCTCCCAGACCCCCAGTAACAAGGTCACAGAGAAGGGAAAATATGTAGAGCTCAGGTGTGATCCAATTTCAGGTCATACTGCCCTTTACTGGTACCGACAAAGCCTGGGGCAGGGCCCAGAGTTTCTAATTTACTTCCAAGGCACGGGTGCGGCAGATGACTCAGGGCTGCCCAACGATCGGTTCTTTGCAGTCAGGCCTGAGGGATCCGTCTCTACTCTGAAGATCCAGCGCACAGAGCGGGGGGACTCAGCCGTGTATCTCTGTGCCAGCAGCTTAAC	127	84	113	135	113	108	138	145	112	152	156	181	184	176	175	167	135	126	146	152	172	120	129	130	128	130	818	565	883	731	637	3634
		TRBV7-3_2	TRBV7-3*03	AS1	P	P				ATGGGCACCAGGCTCCTCTGCTGGGCAGCCCTGTGCCTCCTGGGGGCAGATCACACAGGTGCTGGAGTCTCCCAGACCCCCAGTAACAAGGTCACAGAGAAGGGAAAAGATGTAGAGCTCAGGTGTGATCCAATTTCAGGTCATACTGCCCTTTACTGGTACCGACAAAGCCTGGGGCAGGGCCCAGAGTTTCTAATTTACTTCCAAGGCACGGGTGCGGCAGATGACTCAGGGCTGCCCAAAGATCGGTTCTTTGCAGTCAGGCCTGAGGGATCCGTCTCTACTCTGAAGATCCAGCGCACAGAGCAGGGGGACTCAGCCGCGTATCTCCGTGCCAGCAGCTTAAC	18	9	20	20	33	14	16	18	9	11	28	1	7	4	7	5	40	55	31	40	30	14	44	29	40	40	130	66	24	196	167	583
		TRBV7-3_3		AS2	P	P				ATGGGCACCAGCCTCCTCTGCTGGGCAGCCCTGTGCCTCCTGGGGGCAGATCACACAGGTGCTGGAGTCTCCCAGACCCCCAGTAACAAGGTCACAGAGAAGGGAAAAGATGTAGAGCTCAGGTGTGATCCAATTTCAGGTCATACTGCCCTTTACTGGTACCGACAAAGCCTGGGGCAGGGCCCAGAGTTTCTAATTTACTTCCAAGGCACGGGTGCGGCAGATGACTCAGGGCTGCCCAAAGATCGGTTCTTTGCAGTCAGGCCTGAGGGATCCGTCTCTACTCTGAAGATCCAGCGCACAGAGCAGGGGGACTCAGCCGTGTATCTCCGTGCCAGCAGCTTAAC	35	18	50	53	47	38	45	25	7	6	20	0	0	0	0	0	21	17	21	22	20	2	3	4	6	1	286	58	0	101	16	461
		TRBV7-3_4		AS2	P	P	TRBV7-3*01_gt255DY(T)	TRBV7-3*01/n01	TRBV7-3*ap01_G292T	ATGGGCACCAGGCTCCTCTGCTGGGCAGCCCTGTGCCTCCTGGGGGCAGATCACACAGGTGCTGGAGTCTCCCAGACCCCCAGTAACAAGGTCACAGAGAAGGGAAAATATGTAGAGCTCAGGTGTGATCCAATTTCAGGTCATACTGCCCTTTACTGGTACCGACAAAGCCTGGGGCAGGGCCCAGAGTTTCTAATTTACTTCCAAGGCACGGGTGCGGCAGATGACTCAGGGCTGCCCAACGATCGGTTCTTTGCAGTCAGGCCTGAGGGATCCGTCTCTACTCTGAAGATCCAGCGCACAGAGCGGGGGTACTCAGCCGTGTATCTCTGTGCCAGCAGCTTAAC	0	1	0	0	0	0	0	0	0	0	0	7	6	13	7	16	0	11	0	0	0	35	34	41	17	33	1	0	49	11	160	221
		TRBV7-3_5		AS2	P	P		TRBV7-3*01/n02	TRBV7-3*01_G301A, TRBV7-3*ap01_G301A	ATGGGCACCAGGCTCCTCTGCTGGGCAGCCCTGTGCCTCCTGGGGGCAGATCACACAGGTGCTGGAGTCTCCCAGACCCCCAGTAACAAGGTCACAGAGAAGGGAAAATATGTAGAGCTCAGGTGTGATCCAATTTCAGGTCATACTGCCCTTTACTGGTACCGACAAAGCCTGGGGCAGGGCCCAGAGTTTCTAATTTACTTCCAAGGCACGGGTGCGGCAGATGACTCAGGGCTGCCCAACGATCGGTTCTTTGCAGTCAGGCCTGAGGGATCCGTCTCTACTCTGAAGATCCAGCGCACAGAGCGGGGGGACTCAGCCATGTATCTCTGTGCCAGCAGCTTAAC	9	7	15	12	11	11	13	1	0	1	1	11	14	17	20	10	0	0	0	0	0	1	2	0	1	0	78	3	72	0	4	157
		TRBV7-3_6		AS3	P	P				ATGGGCACCAGGCTCCTCTGCTGGGCAGCCCTGTGCCTCCTGGGGGCAGATCACACAGGTGCTGGAGTCTCCCAGACCCCCAGTAACAAGGTCACAGAGAAGGGAAAAGATGTAGAGCTCAGGTGTGATCCAATTTCAGGTCATATTGCCCTTTACTGGTACCGACAAAGCCTGGGGCAGGGCCCAGAGTTTCTAATTTACTTCCAAGGCACGGGTGCGGCAGATGACTCAGGGCTGCCCAAAGATCGGTTCTTTGCAGTCAGGCCTGAGGGATCCGTCTCTACTCTGAAGATCCAGCGCACAGAGCAGGGGGACTCAGCCGCGTATCTCCGTGCCAGCAGCTTAAC	2	1	0	2	0	6	0	1	0	0	1	0	0	0	0	0	0	0	0	0	0	0	0	0	0	0	11	2	0	0	0	13
		TRBV7-3_7		AS3	P	P		TRBV7-3*02/n01		ATGGGCACCAGCCTCCTCTGCTGGGCAGCCCTGTGCCTCCTGGGGGCAGATCACACAGGTGCTGGAGTCTCCCAGACCCCCAGTAACAAGGTCACAGAGAAGGGAAAAGATGTAGAGCTCAGGTGTGATCCAATTTCAGGTCATACTGCCCTTTACTGGTACCGACAAAGCCTGGGGCAGGGCCCAGAGTTTCTAATTTACTTCCAAGGCACGGGTGCGGCAGATGACTCAGGGCTGCCCAAAGATCGGTTCTTTGCAGTCAGGCCTGAGGGATCCGTCTCTACTCTGAAGATCCAGCGCACAGTGCAGGGGGACTCAGCCGTGTATCTCCGTGCCAGCAGCTTAAC	3	0	2	0	1	2	1	0	0	0	0	0	0	0	0	0	0	0	0	0	0	0	0	0	0	0	9	0	0	0	0	9
		TRBV7-3_8		AS3	P	P				ATGGGCACCAGGCTCCTCTGCTGGGCAGCCCTGTGCCTCCTGGGGGCAGATCACACAGGTGCTGGAGTCTCCCAGACCCCCAGTAACAAGGTCACAGAGAAGGGAAAATATGTAGAGCTCAGGTGTGATCCAATTTCAGTTCATACTGCCCTTTACTGGTACCGACAAAGCCTGGGGCAGGGCCCAGAGTTTCTAATTTACTTCCAAGGCACGGGTGCGGCAGATGACTCAGGGCTGCCCAACGATCGGTTCTTTGCAGTCAGGCCTGAGGGATCCGTCTCTACTCTGAAGATCCAGCGCACAGAGCGGGGGGACTCAGCCGTGTATCTCTGTGCCAGCAGCTTAAC	0	2	0	4	1	0	1	0	0	0	0	0	0	0	0	0	0	0	0	0	0	0	0	0	0	0	8	0	0	0	0	8
		TRBV7-3_9		AS3	P	P		TRBV7-3*01/n03		ATGGGCACCAGGCTCCTCTGTTGGGCAGCCCTGTGCCTCCTGGGGGCAGATCACACAGGTGCTGGAGTCTCCCAGACCCCCAGTAACAAGGTCACAGAGAAGGGAAAATATGTAGAGCTCAGGTGTGATCCAATTTCAGGTCATACTGCCCTTTACTGGTACCGACAAAGCCTGGGGCAGGGCCCAGAGTTTCTAATTTACTTCCAAGGCACGGGTGCGGCAGATGACTCAGGGCTGCCCAACGATCGGTTCTTTGCAGTCAGGCCTGAGGGATCCGTCTCTACTCTGAAGATCCAGCGCACAGAGCGGGGGGACTCAGCCGTGTATCTCTGTGCCAGCAGCTTAAC	0	0	0	0	0	0	0	0	0	0	2	0	0	0	0	0	2	1	2	0	0	0	0	0	0	0	0	2	0	5	0	7
	TRBV7-4	TRBV7-4_1	TRBV7-4*01	AS1	P	P				ATGGGCACCAGGCTCCTCTGCTGGGTGGTCCTGGGTTTCCTAGGGACAGATCACACAGGTGCTGGAGTCTCCCAGTCCCCAAGGTACAAAGTCGCAAAGAGGGGACGGGATGTAGCTCTCAGGTGTGATTCAATTTCGGGTCATGTAACCCTTTATTGGTACCGACAGACCCTGGGGCAGGGCTCAGAGGTTCTGACTTACTCCCAGAGTGATGCTCAACGAGACAAATCAGGGCGGCCCAGTGGTCGGTTCTCTGCAGAGAGGCCTGAGAGATCCGTCTCCACTCTGAAGATCCAGCGCACAGAGCAGGGGGACTCAGCTGTGTATCTCTGTGCCAGCAGCTTAGC	174	116	179	215	187	161	199	182	125	169	200	200	212	210	210	197	192	200	192	207	218	169	209	200	184	201	1231	676	1029	1009	963	4908
		TRBV7-4_2		AS2	P	P	TRBV7-4*01_ct240RC (AFR specific)	TRBV7-4*01/n03		ATGGGCACCAGGCTCCTCTGCTGGGTGGTCCTGGGTTTCCTAGGGACAGATCACACAGGTGCTGGAGTCTCCCAGTCCCCAAGGTACAAAGTCGCAAAGAGGGGACGGGATGTAGCTCTCAGGTGTGATTCAATTTCGGGTCATGTAACCCTTTATTGGTACCGACAGACCCTGGGGCAGGGCTCAGAGGTTCTGACTTACTCCCAGAGTGATGCTCAACGAGACAAATCAGGGCGGCCCAGTGGTCGGTTCTCTGCAGAGAGGCCTGAGAGATCCGTCTCCACTCTGAAGATCCAGTGCACAGAGCAGGGGGACTCAGCTGTGTATCTCTGTGCCAGCAGCTTAGC	17	5	21	11	18	19	13	2	0	0	5	0	0	0	0	0	0	0	0	1	0	0	0	0	0	0	104	7	0	1	0	112
		TRBV7-4_3		AS2	P	P	TRBV7-4*01_ga214RK	TRBV7-4*01/n01		ATGGGCACCAGGCTCCTCTGCTGGGTGGTCCTGGGTTTCCTAGGGACAGATCACACAGGTGCTGGAGTCTCCCAGTCCCCAAGGTACAAAGTCGCAAAGAGGGGACGGGATGTAGCTCTCAGGTGTGATTCAATTTCGGGTCATGTAACCCTTTATTGGTACCGACAGACCCTGGGGCAGGGCTCAGAGGTTCTGACTTACTCCCAGAGTGATGCTCAACGAGACAAATCAGGGCGGCCCAGTGGTCGGTTCTCTGCAGAGAGGCCTGAGAAATCCGTCTCCACTCTGAAGATCCAGCGCACAGAGCAGGGGGACTCAGCTGTGTATCTCTGTGCCAGCAGCTTAGC	1	0	0	0	0	0	0	6	3	1	3	0	0	0	0	0	4	10	8	6	4	2	2	2	6	1	1	13	0	32	13	59
		TRBV7-4_4		AS3	NA	NA				ATGGGCACCAGGCTCCTCTGCTGGGTGGTCCTGGGTTTCCTAGGGACAGATCACACAGGTGCTGGAGTCTCCCAGTCCCCAAGGTACAAAGTCGCAAAGAGGGGACGGGATGTAGCTCTCAGGTGTGATTCAATTTCGGGTCATGTAACCCTTTATTGGTACCGACAGACCCTGGGGCAGGGCTCAGAGGTTCTGACTTACTCCCAGAGTGATGCTCAACGAGACAAATCAGGGCGGCCCAGTGGTCGGTTCTCTGCAGAGAGGCCTGAGAAATCCGTCTCCACTCTGAAGATCCAGCGCACAGAGCAGAGGGACTCAGCTGTGTATCTCTGTGCCAGCAGCTTAGC	0	0	0	0	0	0	0	0	0	0	0	0	0	0	0	0	0	0	0	0	0	1	1	1	1	2	0	0	0	0	6	6
	TRBV7-5	TRBV7-5_1	TRBV7-5*01	AS1	P	P				ATGGGCACCAGGCTCCTCTGCTGGGTGGTCCTGGGTTTCCTAGGGACAGATCACACAGGTGCTGGAGTCTCCCAGTCCCCAAGGTACGAAGTCACACAGAGGGGACAGGATGTAGCTCCCAGGTGTGATCCAATTTCGGGTCAGGTAACCCTTTATTGGTACCGACAGACCCTGGGGCAGGGCCAAGAGTTTCTGACTTCCTTCCAGGATGAAACTCAACAAGATAAATCAGGGCTGCTCAGTGATCAATTCTCCACAGAGAGGTCTGAGGATCTTTCTCCACCTGAAGATCCAGCGCACAGAGCAAGGGCGACTCGGCTGTGTATCTCTGTGCCAGAAGCTTAG	85	75	98	135	105	89	99	117	58	67	135	149	176	160	183	147	144	135	146	147	159	110	146	123	132	123	686	377	815	731	634	3243
		TRBV7-5_2	TRBV7-5*02	AS1	P	P				ATGGGCACCAGGCTCCTCTGCTGGGTGGTCCTGGGTTTCCTAGGGACAGATCACACAGGTGCTGGAGTCTCCCAGTCCCCAAGGTACGAAGTCACACAGAGGGGACAGGATGTAGCTCCCAGGTGTGATCCAATTTCGGGTCAGGTAACCCTTTATTGGTACCGACAGACCCTGGGGCAGGGCCAAGAGTTTCTGACTTCCTTCCAGGATGAAACTCAACAAGATAAATCAGGGCTGCTCAGTGATCAATTCTCCACAGAGAGGTCTGAGGATCTTTCTCCACCTGAAGATCCAGCGCACAGAGCAAGGGCGACTCGGCTGTGTATCTCTGTGTCAGAAGCTTAG	53	27	40	34	60	42	50	66	66	101	61	51	36	48	27	51	54	75	53	62	63	59	65	76	59	74	306	294	213	307	333	1453
		TRBV7-5_3		AS2	P	P		TRBV7-5*01/n01		ATGGGCACCAGGCTCCTCTGCTGGGTGGTCCTGGGTTTCCTAGGGACAGATCACACAGGTGCTGGAGTCTCCCAGTCCCCAAGGTATGAAGTCACACAGAGGGGACAGGATGTAGCTCCCAGGTGTGATCCAATTTCGGGTCAGGTAACCCTTTATTGGTACCGACAGACCCTGGGGCAGGGCCAAGAGTTTCTGACTTCCTTCCAGGATGAAACTCAACAAGATAAATCAGGGCTGCTCAGTGATCAATTCTCCACAGAGAGGTCTGAGGATCTTTCTCCACCTGAAGATCCAGCACACAGAGCAAGGGCGACTCGGCTGTGTATCTCTGTGCCAGAAGCTTAG	33	10	35	36	30	25	28	5	3	1	7	0	0	0	0	0	0	0	0	3	0	0	0	0	0	0	197	16	0	3	0	216
		TRBV7-5_4		AS2	P	P		TRBV7-5*01/n02		ATGGGCACCAGGCTCCTCTGCTGGGTGGTCCTGGGTTTCCTAGGGACAGATCACACAGGTGCTGGAGTCTCCCAGTCCCCAAGGTACGAAGTCACACAGAGGGGACAGGATGTAGCTCCCAGGTGTGGTCCAATTTCGGGTCAGGTAACCCTTTATTGGTACCGACAGACCCTGGGGCAGGGCCAAGAGTTTCTGACTTCCTTCCAGGATGAAACTCAACAAGATAAATCAGGGCTGCTCAGTGATCAATTCTCCACAGAGAGGTCTGAGGATCTTTCTCCACCTGAAGATCCAGCGCACAGAGCAAGGGCGACTCGGCTGTGTATCTCTGTGCCAGAAGCTTAG	9	6	14	10	1	14	21	1	0	1	2	0	0	0	0	0	0	0	0	0	0	0	0	0	0	0	75	4	0	0	0	79
		TRBV7-5_5		AS2	P	P				ATGGGCACCAGGCTCCTCTGCTGGGTGGTCCTGGGTTTCCTAGGGACAGATCACACGGGTGCTGGAGTCTCCCAGTCCCCAAGGTACGAAGTCACACAGAGGGGACAGGATGTAGCTCCCAGGTGTGATCCAATTTCGGGTCAGGTAACCCTTTATTGGTACCGACAGACCCTGGGGCAGGGCCAAGAGTTTCTGACTTCCTTCCAGGATGAAACTCAACAAGATAAATCAGGGCTGCTCAGTGATCAATTCTCCACAGAGAGGTCTGAGGATCTTTCTCCACCTGAAGATCCAGCGCACAGAGCAAGGGCGACTCGGCTGTGTATCTCTGTGTCAGAAGCTTAG	9	4	7	2	9	6	12	0	0	0	0	0	0	0	0	0	0	0	0	0	0	0	0	0	0	0	49	0	0	0	0	49
		TRBV7-5_6		AS2	P	P		TRBV7-5*01/n03		ATGGGCACCAGGCTCCTCTGCTGGGTGGTCCTGGGTTTCCTAGGGACAGATCACACAGGTGCTGGAGTCTCCCAGTCCCCAAGGTACGAAGTCACACAGAGGGGACAGGATGTAGCTCCCAGGTGTGATCCAATTTCGGGTCAGGTAACCCTTTATTGGTACCGACAGACCCTGGGGCAGGGCCAAGAGTTTCTGACTTCCTTCCAGGATGAAACTCAACAAGATAAATCAGGGATGCTCAGTGATCAATTCTCCACAGAGAGGTCTGAGGATCTTTCTCCACCTGAAGATCCAGCGCACAGAGCAAGGGCGACTCGGCTGTGTATCTCTGTGCCAGAAGCTTAG	5	0	6	9	0	3	4	0	0	0	0	0	0	0	0	0	0	0	0	0	0	0	0	0	0	0	27	0	0	0	0	27
		TRBV7-5_7		AS3	P	P				ATGGGCACCAGGCTCCTCTGCTGGGTGGTCCTGGGTTTCCTAGGGACAGATCACACAGGTGCTGGAGTCTCCCAGTCCCCAAGGTACGAAGTCACACAGAGGGGACAGGATGTAGCTCCCAGGTGTGATCCAATTTCGGGTCAGGTAACCCTTTATTGGTACCGACAGACCCTGGGGCAGGGCCAAGAGTTTCTGACTTCCTTCCAGGATGAAACTCAACAAGATAAATCAGGGCTGCTCAGTGATCAATTCTCCACAGAGGGGTCTGAGGATCTTTCTCCACCTGAAGATCCAGCGCACAGAGCAAGGGCGACTCGGCTGTGTATCTCTGTGCCAGAAGCTTAG	0	0	0	0	0	0	0	1	0	0	3	0	0	0	0	0	0	0	1	1	0	0	0	0	0	0	0	4	0	2	0	6
		TRBV7-5_8		AS3	P	P				ATGGGCACCAGGCTCCTCTGCTGGGTGGTCCTGGGTTTCCTAGGGACAGATCACACAGGTGCTGGAGTCTCCCAGTCCCCAAGGTACGAAGTCACACAGAGGGGACAGGATGTAGCTCCCAGGTGTGATCCAATTTCGGGTTAGGTAACCCTTTATTGGTACCGACAGACCCTGGGGCAGGGCCAAGAGTTTCTGACTTCCTTCCAGGATGAAACTCAACAAGATAAATCAGGGCTGCTCAGTGATCAATTCTCCACAGAGAGGTCTGAGGATCTTTCTCCACCTGAAGATCCAGCGCACAGAGCAAGGGCGACTCGGCTGTGTATCTCTGTGTCAGAAGCTTAG	0	0	0	0	0	0	0	0	0	0	0	0	0	0	0	0	0	0	0	0	0	0	0	2	0	5	0	0	0	0	7	7
	TRBV7-6	TRBV7-6_1	TRBV7-6*01	AS1	P	P				ATGGGCACCAGTCTCCTATGCTGGGTGGTCCTGGGTTTCCTAGGGACAGATCACACAGGTGCTGGAGTCTCCCAGTCTCCCAGGTACAAAGTCACAAAGAGGGGACAGGATGTAGCTCTCAGGTGTGATCCAATTTCGGGTCATGTATCCCTTTATTGGTACCGACAGGCCCTGGGGCAGGGCCCAGAGTTTCTGACTTACTTCAATTATGAAGCCCAACAAGACAAATCAGGGCTGCCCAATGATCGGTTCTCTGCAGAGAGGCCTGAGGGATCCATCTCCACTCTGACGATCCAGCGCACAGAGCAGCGGGACTCGGCCATGTATCGCTGTGCCAGCAGCTTAGC	181	114	189	215	182	165	203	188	127	170	207	200	211	210	210	198	196	210	200	214	222	169	211	204	190	202	1249	692	1029	1042	976	4988
		TRBV7-6_2		AS2	NA	NA		TRBV7-6*01/n02		ATGGGCACCAGTCTCCTATGCTGGGTGGTCCTGGGTTTCCTAGGGACAGATCACACAGGTGCTGGAGTCTCCCAGTCTCCCAGGTACAAAGTCACAAAGAGGGGACAGGATGTAGCTCTCAGGTGTGATCCAATTTCGGGTCATGTATCCCTTTATTGGTACCGACAGGCCCTGGGGCAGGGCCCAGAGTTTCTGACTTACTTCAATTATGAAGCCCAACAAGACAAATCAGGGCTGCCCAATGATCGGTTCTCTGCAGAGAGGCCTGAGGGATCCGTCTCCACTCTGACGATCCAGCGCACAGAGCAGCGGGACTCGGCCATGTATCGCTGTGCCAGCAGCTTAGC	4	2	6	6	10	7	3	2	0	0	0	0	0	0	0	0	0	0	0	0	0	0	0	0	0	0	38	2	0	0	0	40
		TRBV7-6_3		AS2	P	P				ATGGGCACCAGTCTCCTATGCTGGGTGGTCCTGGGTTTCCTAGGGACAGATCACACAGGTGCTGGAGTCTCCCAGTCTCCCAGGTACAAAGTCACAAAGAGGGGACAGGATGTAGCTCTCAGGTGTGATCCAATTTCGGGTCATGTATCCCTTTATTGGTACCGACAGGCCCTGGGGCAGGGCCCAGAGTTTCTGACTTACTTCAATTATGAAGCCCAACAAGACAAATCAGGGCTGCCCAATGATCGGTTCTCTGCAGAGAGGGCTGAGGGATCCATCTCCACTCTGACGATCCAGCGCACAGAGCAGCGGGACTCGGCCATGTATCGCTGTGCCAGCAGCTTAGC	6	3	4	2	5	2	3	0	0	0	0	0	0	0	0	0	0	0	0	0	0	0	0	0	0	0	25	0	0	0	0	25
		TRBV7-6_4		AS3	P	P				ATGGGCACCAGTCTCCTATGCTGGGTGGTCCTGGGTTTCCTAGGGACAGATCATACAGGTGCTGGAGTCTCCCAGTCTCCCAGGTACAAAGTCACAAAGAGGGGACAGGATGTAGCTCTCAGGTGTGATCCAATTTCAGGTCATGTATCCCTTTATTGGTACCGACAGGCCCTGGGGCAGGGCCCAGAGTTTCTGACTTACTTCAATTATGAAGCCCAACAAGACAAATCAGGGCTGCCCAATGATCGGTTCTCTGCAGAGAGGCCTGAGGGATCCATCTCCACTCTGACGATCCAGCGCACAGAGCAGCGGGACTCGGCCATGTATCGCTGTGCCAGCAGCTTAGC	2	1	1	1	2	3	3	0	0	0	1	0	0	0	0	0	0	0	0	0	0	0	0	0	0	0	13	1	0	0	0	14
		TRBV7-6_5		AS3	P	P				ATGGGCACCAGTCTCCTATGCTGGGTGGTCCTGGGTTTCCTAGGGAAAGATCACACAGGTGCTGGAGTCTCCCAGTCTCCCAGGTACAAAGTCACAAAGAGGGGACAGGATGTAGCTCTCAGGTGTGATCCAATTTCGGGTCATGTATCCCTTTATTGGTACCGACAGGCCCTGGGGCAGGGCCCAGAGTTTCTGACTTACTTCAATTATGAAGCCCAACAAGACAAATCAGGGCTGCCCAATGATCGGTTCTCTGCAGAGAGGCCTGAGGGATCCATCTCCACTCTGACGATCCAGCGCACAGAGCAGCGGGACTCGGCCATGTATCGCTGTGCCAGCAGCTTAGC	0	0	0	0	0	0	0	0	1	0	0	0	0	0	0	0	1	0	0	0	0	1	1	0	2	2	0	1	0	1	6	8
		TRBV7-6_6		AS3	P	P				ATGGGCACCAGTCTCCTATGCTGGGTGGTCCTGGGTTTCCTAGGGACAGATCACACAGGTGCTGGAGTCTCCCAGTCTCCCAGGTACAAAGTCACAAAGAGGGGACAGGATGTAGCTCTCAGGTGTGATCCAATTTCGGGTCATGTATCCCTTTATTGGTACCGACAGGCCCTGGGGCAGGGCCCAGAGTTTCTGACTTACTTCAATTATGAAGCCCAACAAGACAAATCAGGGCTGCCCAATGATCGGTTCTCTGCAGAGAGGCCTGAGGGATCCATCTCCACTCTGACGATCCAGCGCACAGAGCAGCGGGACTCGGCCATGTATCTCTGTGCCAGCAGCTTAGC	1	1	0	2	0	2	1	0	0	0	0	0	0	0	0	0	0	0	0	0	0	0	0	0	0	0	7	0	0	0	0	7
		TRBV7-6_7		AS3	NA	NA				ATGGGCACCAGTCTCCTATGCTGGGTGGTCCTGGGTTTCCTAGGGACAGATCACACAGGTGCTGGAGTCTCCCAGTCTCCCAGGTACAAAGTCACAAAGAGGGGACAGGATGTAGCTCTCAGGTGTGATCCAATTTCAGGTCATGTATCCCTTTATTGGTACCGACAGGCCCTGGGGCAGGGCCCAGAGTTTCTGACTTACTTCAATTATGAAGCCCAACAAGACAAATCAGGGCTGCCCAATGATCGGTTCTCTGCAGAGAGGCCTGAGGGATCCATCTCCACTCTGACGATCCAGCGCACAGAGCAGCGGGACTCGGCCATGTATCGCTGTGCCAGCAGCTTAGC	0	1	0	0	3	0	0	0	0	0	0	0	0	0	0	0	0	0	0	0	0	0	0	0	0	0	4	0	0	0	0	4
	TRBV7-7	TRBV7-7_1	TRBV7-7*01	AS1	P	P				ATGGGTACCAGTCTCCTATGCTGGGTGGTCCTGGGTTTCCTAGGGACAGATCACACAGGTGCTGGAGTCTCCCAGTCTCCCAGGTACAAAGTCACAAAGAGGGGACAGGATGTAACTCTCAGGTGTGATCCAATTTCGAGTCATGCAACCCTTTATTGGTATCAACAGGCCCTGGGGCAGGGCCCAGAGTTTCTGACTTACTTCAATTATGAAGCTCAACCAGACAAATCAGGGCTGCCCAGTGATCGGTTCTCTGCAGAGAGGCCTGAGGGATCCATCTCCACTCTGACGATTCAGCGCACAGAGCAGCGGGACTCAGCCATGTATCGCTGTGCCAGCAGCTTAGC	153	76	172	178	156	135	167	99	78	76	105	51	49	50	35	59	87	113	95	103	97	64	79	93	67	90	1037	358	244	495	393	2527
		TRBV7-7_2		AS2	NA	NA		TRBV7-7*01/n01	TRBV7-7*01_C315T, TRBV7-7*ap01_C315T	ATGGGTACCAGTCTCCTATGCTGGGTGGTCCTGGGTTTCCTAGGGACAGATCACACAGGTGCTGGAGTCTCCCAGTCTCCCAGGTACAAAGTCACAAAGAGGGGACAGGATGTAACTCTCAGGTGTGATCCAATTTCGAGTCATGCAACCCTTTATTGGTATCAACAGGCCCTGGGGCAGGGCCCAGAGTTTCTGACTTACTTCAATTATGAAGCTCAACCAGACAAATCAGGGCTGCCCAGTGATCGGTTCTCTGCAGAGAGGCCTGAGGGATCCATCTCCACTCTGACGATTCAGCGCACAGAGCAGCGGGACTCAGCCATGTATCGCTGTGCTAGCAGCTTAGC	37	41	23	36	45	26	30	87	49	93	101	149	163	159	172	139	109	95	105	108	124	108	133	110	125	113	238	330	782	541	589	2480
		TRBV7-7_4		AS3	NA	NA				ATGGGTACCAGTCTCCTATGCTGGGTGGTCCTGGGTTTCCTAGGGACAGATCACACAGGTGCTGGAGTCTCCCAGTCTCTCAGGTACAAAGTCACAAAGAGGGGACAGGATGTAACTCTCAGGTGTGATCCAATTTCGAGTCATGCAACCCTTTATTGGTATCAACAGGCCCTGGGGCAGGGCCCAGAGTTTCTGACTTACTTCAATTATGAAGCTCAACCAGACAAATCAGGGCTGCCCAGTGATCGGTTCTCTGCAGAGAGGCCTGAGGGATCCATCTCCACTCTGACGATTCAGCGCACAGAGCAGCGGGACTCAGCCATGTATCGCTGTGCCAGCAGCTTAGC	2	1	1	1	2	3	3	0	0	0	1	0	0	0	0	0	0	0	0	0	0	0	0	0	0	0	13	1	0	0	0	14
		TRBV7-7_5		AS3	NA	NA				ATGGGTACCAGTCTCCTATGCTGGGTGGTCCTGGGTTTCCTAGGGACAGATCACACAGGTGCTGGAGTCTCCCAGTCTCCCAGGTACAAAGTCACAAAGAGGGGACAGGATGTAACTCTCAGGTGTGATCCAATTTCGAGTCATGCAACCCTTTATTGGTATCAACAGGCCCTGGGGCAGGGCCCAGAGTTTCTGACTTACTTCAATTATGAAGCTCAACCAGACAAATCAGGGCTGCCCAGTGATCAGTTCTCTGCAGAGAGGCCTGAGGGATCCATCTCCACTCTGACGATTCAGCGCACAGAGCAGCGGGACTCAGCCATGTATCGCTGTGCTAGCAGCTTAGC	0	0	0	0	0	0	0	2	1	1	0	0	0	0	0	0	1	1	0	3	1	0	0	0	0	1	0	4	0	6	1	11
		TRBV7-7_7		AS3	NA	NA				ATGGGTACCAGTCTCCTATGCTGGGTGGTCCTGGGTTTCCTAGGGACAGATCACACAGGTGCTGGAGTCTCCCAGTCTCCCAGGTACAAAGTCACAAAGAGGGGACAGGATGTAACTCTCAGGTGTGATCCAATTTCGAGTCATGCAACCCTTTATTGGTATCAACAGGCCCTGGGGCAGGGCCCAGAGTTTCTGACTTACTTCAATTATGAAGCTCAACCAGACAAATCAGGGCTGCTCAGTGATCGGTTCTCTGCAGAGAGGCCTGAGGGATCCATCTCCACTCTGACGATTCAGCGCACAGAGCAGCGGGACTCAGCCATGTATCGCTGTGCCAGCAGCTTAGC	0	3	0	0	0	1	2	0	0	0	0	0	0	0	0	0	0	0	0	0	0	0	0	0	0	0	6	0	0	0	0	6
		TRBV7-7_8		AS3	NA	NA				ATGGGTACCAGTCTCCTATGCTGGGTGGTCCTGGGTTTCCTAGGGACAGATCACACAGGTGCTGGAGTCTCCCAGTCTCCCAGGTATAAAGTCACAAAGAGGGGACAGGATGTAACTCTCAGGTGTGATCCAATTTCGAGTCATGCAACCCTTTATTGGTATCAACAGGCCCTGGGGCAGGGCCCAGAGTTTCTGACTTACTTCAATTATGAAGCTCAACCAGACAAATCAGGGCTGCCCAGTGATCGGTTCTCTGCAGAGAGGCCTGAGGGATCCATCTCCACTCTGACGATTCAGCGCACAGAGCAGCGGGACTCAGCCATGTATCGCTGTGCTAGCAGCTTAGC	0	0	0	2	0	2	0	0	0	0	0	0	0	0	0	0	0	0	0	0	0	0	0	0	0	0	4	0	0	0	0	4
	TRBV7-9	TRBV7-9_1	TRBV7-9*03	AS1	P	P				ATGGGCACCAGCCTCCTCTGCTGGATGGCCCTGTGTCTCCTGGGGGCAGATCACGCAGATACTGGAGTCTCCCAGGACCCCAGACACAAGATCACAAAGAGGGGACAGAATGTAACTTTCAGGTGTGATCCAATTTCTGAACACAACCGCCTTTATTGGTACCGACAGACCCTGGGGCAGGGCCCAGAGTTTCTGACTTACTTCCAGAATGAAGCTCAACTAGAAAAATCAAGGCTGCTCAGTGATCGGTTCTCTGCAGAGAGGCCTAAGGGATCTTTCTCCACCTTGGAGATCCAGCGCACAGAGCAGGGGGACTCGGCCATGTATCTCTGTGCCAGCAGCTTAGC	149	84	141	181	117	139	153	117	63	99	132	159	174	159	179	149	122	140	117	137	116	126	145	130	135	119	964	411	820	632	655	3482
		TRBV7-9_2	TRBV7-9*01	AS1	P	P				ATGGGCACCAGCCTCCTCTGCTGGATGGCCCTGTGTCTCCTGGGGGCAGATCACGCAGATACTGGAGTCTCCCAGAACCCCAGACACAAGATCACAAAGAGGGGACAGAATGTAACTTTCAGGTGTGATCCAATTTCTGAACACAACCGCCTTTATTGGTACCGACAGACCCTGGGGCAGGGCCCAGAGTTTCTGACTTACTTCCAGAATGAAGCTCAACTAGAAAAATCAAGGCTGCTCAGTGATCGGTTCTCTGCAGAGAGGCCTAAGGGATCTTTCTCCACCTTGGAGATCCAGCGCACAGAGCAGGGGGACTCGGCCATGTATCTCTGTGCCAGCAGCTTAGC	19	23	24	22	30	20	19	71	63	71	71	32	37	45	30	45	76	70	83	77	106	46	67	73	53	82	157	276	189	412	321	1355
		TRBV7-9_3		AS2	P	P	TRBV7-9*03_ga67CY_ct105R__ag111TA (P)	TRBV7-9*03/n01		ATGGGCACCAGCCTCCTCTGCTGGATGGCCCTGTGTCTCCTGGGGGCAGATCACGCAGATACTGGAGTCTCCCAGGACCCCAGACACAAGATCACAAAGAGGGGACAGAATGTAACTTTCAGGTATGATCCAATTTCTGAACACAACCGCCTTTATTGGTACTGACAGGCCCTGGGGCAGGGCCCAGAGTTTCTGACTTACTTCCAGAATGAAGCTCAACTAGAAAAATCAAGGCTGCTCAGTGATCGGTTCTCTGCAGAGAGGCCTAAGGGATCTTTCTCCACCTTGGAGATCCAGCGCACAGAGCAGGGGGACTCGGCCATGTATCTCTGTGCCAGCAGCTTAGC	16	9	28	14	27	16	27	1	1	0	3	0	0	0	0	0	0	0	0	0	0	0	0	0	0	0	137	5	0	0	0	142
		TRBV7-9_4		AS2	P	P				ACGGGCACCAGCCTCCTCTGCTGGATGGCCCTGTGTCTCCTGGGGGCAGATCACGCAGATACTGGAGTCTCCCAGGACCCCAGACACAAGATCACAAAGAGGGGACAGAATGTAACTTTCAGGTGTGATCCAATTTCTGAACACAACCGCCTTTATTGGTACCGACAGACCCTGGGGCAGGGCCCAGAGTTTCTGACTTACTTCCAGAATGAAGCTCAACTAGAAAAATCAAGGCTGCTCAGTGATCGGTTCTCTGCAGAGAGGCCTAAGGGATCTTTCTCCACCTTGGAGATCCAGCGCACAGAGCAGGGGGACTCGGCCATGTATCTCTGTGCCAGCAGCTTAGC	2	3	2	8	18	1	6	1	1	0	0	0	0	0	0	0	0	0	0	0	0	0	0	0	0	0	40	2	0	0	0	42
		TRBV7-9_5		AS3	P	P				ATGGGCACCAGCCTCCTCTGCTGGATGGCCCTGTGTCTCCTGGGGGCAGATCACGCAGATACTGGAGTCTCCCAGGACCCCAGACACAAGATCACAAAGAGGGGACAGAATGTAACTTTCAGGTGTGATCCAATTTCTGAACACAACCACCTTTATTGGTACCGACAGACCCTGGGGCAGGGCCCAGAGTTTCTGACTTACTTCCAGAATGAAGCTCAACTAGAAAAATCAAGGCTGCTCAGTGATCGGTTCTCTGCAGAGAGGCCTAAGGGATCTTTCTCCACCTTGGAGATCCAGCGCACAGAGCAGGGGGACTCGGCCATGTATCTCTGTGCCAGCAGCTTAGC	4	2	3	0	3	2	3	0	0	0	0	0	0	0	0	0	0	0	0	0	0	0	0	0	0	0	17	0	0	0	0	17
		TRBV7-9_6		AS3	P	P		TRBV7-9*03/n02		ATGGGCACCAGCCTCCTCTGCTGGATGGCCCTGTGTCTCCTGGGGGCAGATCACGCAGATACTGGAGTCTCCCAGGACCCCAGACACAAGATCACAAAGAGGGGACAGAATGTAACTTTCAGGTGTGATCCAATTTCTGAACACAACCGCCTTTATTGGTACCGACAGACCCTGGGGCAGGGCCCAGAGTTTCTGACTTACTTCCAGAATGAAGCTCAACTAGAAAAATCAAGGCTGCTCAGTAATCGGTTCTCTGCAGAGAGGCCTAAGGGATCTTTCTCCACCTTGGAGATCCAGCGCACAGAGCAGGGGGACTCGGCCATGTATCTCTGTGCCAGCAGCTTAGC	3	1	1	1	3	2	5	0	0	0	1	0	0	0	1	0	0	0	0	0	0	0	0	0	0	0	16	1	1	0	0	18
		TRBV7-9_7		AS3	P	P				ATGGGCACCAGCCTCCTCTGCTGGATGGCCCTGTGTCTCCTGGGGGCAGATCACGCAGATACTGGAGTCTCCCAGGACCCCAGACACAAGATCACAAAGAGGGGACAGAATGTAACTTTCAGGTGTGATCCAATTTCTGAACACAACCGCCTTTATTGGTACCGACAGACCCTGGGGCAGGGCCCAGAGTTTCTGACTTACTTCCAGAATGAAGCTCAACTAGAAAAATCAAGGCTGCTCAGTGATCGGTTCTCTGCAGAGAGGCCTAAGGGATCTTTCTCCACCTTGGAGATCCAGCACACAGAGCAGGGGGACTCGGCCATGTATCTCTGTGCCAGCAGCTTAGC	0	0	0	0	0	0	0	0	0	0	0	7	1	6	0	1	0	0	0	0	0	0	0	0	0	0	0	0	15	0	0	15
		TRBV7-9_8		AS3	P	P				ATGGGCACCAGCCTCCTCTGCTGGATGGCCCTGTGTCTCCTGGGGGCAGATCACGCAGATACTGGAGTCTCCCAGGACCCCAGACACAAGATCACAAAGAGGGGACAGAATGTAACTTTCAGGTGTGATCCAATTTCTGAACACAACTGCCTTTATTGGTACCGACAGACCCTGGGGCAGGGCCCAGAGTTTCTGACTTACTTCCAGAATGAAGCTCAACTAGAAAAATCAAGGCTGCTCAGTGATCGGTTCTCTGCAGAGAGGCCTAAGGGATCTTTCTCCACCTTGGAGATCCAGCGCACAGAGCAGGGGGACTCGGCCATGTATCTCTGTGCCAGCAGCTTAGC	0	0	0	0	6	0	0	0	0	0	0	0	0	0	0	0	0	0	0	0	0	0	0	0	0	0	6	0	0	0	0	6
		TRBV7-9_9		AS3	P	P				ATGGGCACCAGCCTCCTCTGCTGGATGGCCCTGTGTCTCCTGGGGGCAGATCACGCAGATACTGGAGTCTCCCAGAACCCCAGACACAAGATCACAAAGAGGGGACAGAATGTAACTTTCAGGTGTGATCCAATTTCTGAACACAACCGCCTTTATTGGTACTGACAGACCCTGGGGCAGGGCCCAGAGTTTCTGACTTACTTCCAGAATGAAGCTCAACTAGAAAAATCAAGGCTGCTCAGTGATCGGTTCTCTGCAGAGAGGCCTAAGGGATCTTTCTCCACCTTGGAGATCCAGCGCACAGAGCAGGGGGACTCGGCCATGTATCTCTGTGCCAGCAGCTTAGC	0	0	0	0	0	0	0	0	0	0	0	2	0	0	0	2	0	0	0	0	0	0	0	0	0	0	0	0	4	0	0	4
		TRBV7-9_10		AS3	P	P				ATGGGCACCAGCCTCCTCTGCTGGATGGCCCTGTGTCTCCTGGGGGCAGATCACGCAGATACTGGAGTCTCCCAGGACCCCAGACACAAGATCACAAAGAGGGGACAGAATGTAACTTTCAGGTGTGATCCAATTTCTGAACACAACCGCCTTTATTGGTACCGACAGACCCTGGGGCAGGGCCCAGAGTTTCTGACTTTCTTCCAGAATGAAGCTCAACTAGAAAAATCAAGGCTGCTCAGTGATCGGTTCTCTGCAGAGAGGCCTAAGGGATCTTTCTCCACCTTGGAGATCCAGCGCACAGAGCAGGGGGACTCGGCCATGTATCTCTGTGCCAGCAGCTTAGC	0	0	1	0	2	0	1	0	0	0	1	0	0	0	0	0	0	0	0	0	0	0	0	0	0	0	4	1	0	0	0	5
	TRBV8-1	TRBV8-1_1		AS2	P	P		TRBV8-1*02/n01		GAGGCAGGGATCAGCCAGATACCAAGATATCACAGACACACAGGGAAAAAGATCATCCTGAAATTTGCTCAGATTAGGAACCATTATTCAGTGTTCTGTTATCAATAAGACCAAGAATAGGGGCTGAGGCTGATCCATTATTCAGGTAGTATTGGCAGCATGACCAAAGGCGGTGCCAAGGAAGGGTACAATGTCTCTGGAAACAAACTCAAGCATTTTCCCTCAACCCTGGAGTCTACTAGCACCAGCCAGACCTCTGTACCTCTGTGGCAGTGCATC	96	59	95	109	106	74	108	79	79	112	78	142	161	160	171	147	49	45	59	71	76	131	127	145	100	132	647	348	781	300	635	2711
		TRBV8-1_2	TRBV8-1*02	AS1	P	P				GAGGCAGGGATCAGCCAGATACCAAGATATCACAGACACACAGGGAAAAAGATCATCCTGAAATTTGCTCAGATTAGGAACCATTATTCAGTGTTCTGTTATCAATAAGACCAAGAATAGGGGCTGAGGCTGATCCATTATTCAGGTAGTATTGGCAGCATGACCAAAGGCGGTGCCAAGGAAGGGTACAATGTCTCTGGAAACAAGCTCAAGCATTTTCCCTCAACCCTGGAGTCTACTAGCACCAGCCAGACCTCTGTACCTCTGTGGCAGTGCATC	64	45	51	72	61	60	63	86	43	54	110	57	51	50	39	51	128	152	120	122	125	39	82	55	85	71	416	293	248	647	332	1936
		TRBV8-1_3	TRBV8-1*01	AS1	P	P				GAGGCAGGGATCAGCCAGATACCAAGATATCACAGACACACAGGGAAAAAGATCATCCTGAAATATGCTCAGATTAGGAACCATTATTCAGTGTTCTGTTATCAATAAGACCAAGAATAGGGGCTGAGGCTGATCCATTATTCAGGTAGTATTGGCAGCATGACCAAAGGCGGTGCCAAGGAAGGGTACAATGTCTCTGGAAACAAGCTCAAGCATTTTCCCTCAACCCTGGAGTCTACTAGCACCAGCCAGACCTCTGTACCTCTGTGGCAGTGCATC	32	16	49	41	38	40	40	24	6	4	18	0	0	0	0	0	20	13	21	20	21	2	3	4	7	1	256	52	0	95	17	420
		TRBV8-1_4		AS3	P	P				GAGGCAGGGATCAGCCAGATACCAAGATATCACAGACACACAGGGAAAAAGATCATCCTGAAATTTGCTCAGATTAGGAACCATTATTCAGCGTTCTGTTATCAATAAGACCAAGAATAGGGGCTGAGGCTGATCCATTATTCAGGTAGTATTGGCAGCATGACCAAAGGCGGTGCCAAGGAAGGGTACAATGTCTCTGGAAACAAGCTCAAGCATTTTCCCTCAACCCTGGAGTCTACTAGCACCAGCCAGACCTCTGTACCTCTGTGGCAGTGCATC	1	1	3	3	1	5	3	1	0	0	0	0	0	0	0	0	0	0	0	0	0	0	0	0	0	0	17	1	0	0	0	18
		TRBV8-1_5		AS3	P	P				GAGGCAGGGATCAGCCAGATACCAAGATATCACAGACACACAGGGAAAAAGATCATCCTGAAATTTGCTCAGATTAGGAACCATTATTCAGTGTTCTGTTATCAATAAGACCAAGAATAGGGGCTGAGGCTGATCCATTATTCAGGTAGTATTGGCAGCATGACCAAAGGCAGTGCCAAGGAAGGGTACAATGTCTCTGGAAACAAACTCAAGCATTTTCCCTCAACCCTGGAGTCTACTAGCACCAGCCAGACCTCTGTACCTCTGTGGCAGTGCATC	1	1	2	0	0	1	0	0	0	0	1	0	0	0	0	0	0	0	0	0	0	0	0	0	0	0	5	1	0	0	0	6
	TRBV8-2	TRBV8-2_1	TRBV8-2*01	AS1	P	P				ATGCTGGGATCACCCAGATGCCAAGATATCACATTGTACAGAAGAAAGAGATGATCCTGGAATGTGCTCAGGTTAGGAACAGTGTTCTGATATCGACAGGACCCAAGACGGGGGCTGAAGCTTATCCACTATTCAGGCAGTGGTCACAGCAGGACCAAAGTTGATGTCACAGAGGGGTACTGTGTTTCTTGAAACAAGCTTGAGCATTTCCCCAATCCTGGCATCCACCAGCACCAGCCAGACCTATCTGTACCACTGTGGCAGCACATC	136	94	128	150	125	120	151	144	112	153	159	199	205	206	203	193	137	138	148	152	172	156	165	171	146	163	904	568	1006	747	801	4026
		TRBV8-2_2	TRBV8-2*02	AS1	P	P				ATGCTGGGATCACCCAGATGCCAAGATATCACATTGTACAGAAGAAAGAGATGATCCTGGAATGTGCTCAGGTTAGGAACAGTGTTCTGATATCGACAAGACCCAAGACGGGGGCTGAAGCTTATCCACTATTCAGGCAGTGGTCACAGCAGGACCAAAGTTGATGTCACAGAGGGGTACTGTGTCTCTTGAAACAAGCTTGAGCATTTCCCCAATCCTGGCATCCACCAGCACCAGCCAGACCTATCTGTACCACTGTGGCAGCACATC	28	11	25	40	36	27	21	20	9	12	29	1	7	4	7	5	40	55	31	40	30	14	44	29	40	40	188	70	24	196	167	645
		TRBV8-2_3		AS2	P	P		TRBV8-2*02/n01		ATGCTGGGATCACCCAGATGCCAAGATATCACATTGTACAGAAGAAAGAGATGATCCTGGAATGTGCTCAGGTTAGGAACAGTGTTCTGATATCTACAAGACCCAAGACGGGGGCTGAAGCTTATCCACTATTCAGGCAGTGGTCACAGCAGGACCAAAGTTGATGTCACAGAGGGGTACTGTGTCTCTTGAAACAAGCTTGAGCATTTCCCCAATCCTGGCATCCACCAGCACCAGCCAGACCTATCTGTACCACTGTGGCAGCACATC	30	17	47	35	45	33	41	24	7	5	20	0	0	0	0	0	21	17	21	22	20	2	3	4	6	1	248	56	0	101	16	421
	TRBV9	TRBV9_1	TRBV9*01	AS1	P	P				ATGGGCTTCAGGCTCCTCTGCTGTGTGGCCTTTTGTCTCCTGGGAGCAGGCCCAGTGGATTCTGGAGTCACACAAACCCCAAAGCACCTGATCACAGCAACTGGACAGCGAGTGACGCTGAGATGCTCCCCTAGGTCTGGAGACCTCTCTGTGTACTGGTACCAACAGAGCCTGGACCAGGGCCTCCAGTTCCTCATTCAGTATTATAATGGAGAAGAGAGAGCAAAAGGAAACATTCTTGAACGATTCTCCGCACAACAGTTCCCTGACTTGCACTCTGAACTAAACCTGAGCTCTCTGGAGCTGGGGGACTCAGCTTTGTATTTCTGTGCCAGCAGCGTAG	145	102	150	170	151	117	161	165	118	158	173	199	205	206	203	193	157	155	168	171	192	156	168	176	149	168	996	614	1006	843	817	4276
		TRBV9_2	TRBV9*02	AS1	P	P				ATGGGCTTCAGGCTCCTCTGCTGTGTGGCCTTTTGTCTCCTGGGAGCAGGCCCAGTGGATTCTGGAGTCACACAAACCCCAAAGCACCTGATCACAGCAACTGGACAGCGAGTGACGCTGAGATGCTCCCCTAGGTCTGGAGACCTCTCTGTGTACTGGTACCAACAGAGCCTGGACCAGGGCCTCCAGTTCCTCATTCACTATTATAATGGAGAAGAGAGAGCAAAAGGAAACATTCTTGAACGATTCTCCGCACAACAGTTCCCTGACTTGCACTCTGAACTAAACCTGAGCTCTCTGGAGCTGGGGGACTCAGCTTTGTATTTCTGTGCCAGCAGCGTAG	49	20	50	56	55	63	53	25	10	11	34	1	7	4	7	5	39	54	29	41	28	16	44	26	42	35	346	80	24	191	163	804
		TRBV9_3		AS3	P	P				ATGGGCTTCAGGCTCCTCTGCTGTGTGGCCTTTTGTCTCCTGGGAGCAGGCCCAGTGGATTCTGGAGTCACACAAACCCCAAAGCACCTGATCACAGCAACTGGACAGCGAGTGACGCTGAGATGCTCCCCTAGGTCTGAAGACCTCTCTGTGTACTGGTACCAACAGAGCCTGGACCAGGGCCTCCAGTTCCTCATTCACTATTATAATGGAGAAGAGAGAGCAAAAGGAAACATTCTTGAACGATTCTCCGCACAACAGTTCCCTGACTTGCACTCTGAACTAAACCTGAGCTCTCTGGAGCTGGGGGACTCAGCTTTGTATTTCTGTGCCAGCAGCGTAG	0	0	0	0	0	0	0	0	0	1	0	0	0	0	0	0	1	0	2	1	2	0	0	0	0	1	0	1	0	6	1	8
		TRBV9_4		AS3	P	P				ATGGGCTTCAGGCTCCTCTGCTGTGTGGCCTTTTGTCTGCTGGGAGCAGGCCCAGTGGATTCTGGAGTCACACAAACCCCAAAGCACCTGATCACAGCAACTGGACAGCGAGTGACGCTGAGATGCTCCCCTAGGTCTGGAGACCTCTCTGTGTACTGGTACCAACAGAGCCTGGACCAGGGCCTCCAGTTCCTCATTCAGTATTATAATGGAGAAGAGAGAGCAAAAGGAAACATTCTTGAACGATTCTCCGCACAACAGTTCCCTGACTTGCACTCTGAACTAAACCTGAGCTCTCTGGAGCTGGGGGACTCAGCTTTGTATTTCTGTGCCAGCAGCGTAG	0	0	0	0	0	0	0	0	0	0	0	0	0	0	0	0	1	1	1	1	0	0	0	0	0	0	0	0	0	4	0	4
	TRBV10-1	TRBV10-1_1	TRBV10-1*01	AS1	P	P				ATGGGCACGAGGCTCTTCTTCTATGTGGCCCTTTGTCTGCTGTGGGCAGGACACAGGGATGCTGAAATCACCCAGAGCCCAAGACACAAGATCACAGAGACAGGAAGGCAGGTGACCTTGGCGTGTCACCAGACTTGGAACCACAACAATATGTTCTGGTATCGACAAGACCTGGGACATGGGCTGAGGCTGATCCATTACTCATATGGTGTTCAAGACACTAACAAAGGAGAAGTCTCAGATGGCTACAGTGTCTCTAGATCAAACACAGAGGACCTCCCCCTCACTCTGGAGTCTGCTGCCTCCTCCCAGACATCTGTATATTTCTGCGCCAGCAGTGAGTC	120	74	127	129	140	106	134	107	83	115	97	129	148	145	156	135	73	66	82	95	101	119	119	135	103	125	830	402	713	417	601	2963
		TRBV10-1_2	TRBV10-1*03	AS1	P	P	TRBV10-1*02_gt234E_(P)			ATGGGCACGAGGCTCTTCTTCTATGTGGCCCTTTGTCTGCTGTGGGCAGGACACAGGGATGCTGAAATCACCCAGAGCCCAAGACACAAGATCACAGAGACAGGAAGGCAGGTGACCTTGGCGTGTCACCAGACTTGGAACCACAACAATATGTTCTGGTATCGACAAGACCTGGGACATGGGCTGAGGCTGATCCATTACTCATATGGTGTTCACGACACTAACAAAGGAGAAGTCTCAGATGGCTACAGTGTCTCTAGATCAAACACAGAGGACCTCCCCCTCACTCTGTAGTCTGCTGCCTCCTCCCAGACATCTGTATATTTCTGCGCCAGCAGTGAGTC	36	28	32	38	30	23	28	64	36	44	85	57	36	41	26	46	91	96	97	80	98	23	36	28	45	30	215	229	206	462	162	1274
		TRBV10-1_3	TRBV10-1*02	AS1	P	P				ATGGGCACGAGGCTCTTCTTCTATGTGGCCCTTTGTCTGCTGTGGGCAGGACACAGGGATGCTGAAATCACCCAGAGCCCAAGACACAAGATCACAGAGACAGGAAGGCAGGTGACCTTGGCGTGTCACCAGACTTGGAACCACAACAATATGTTCTGGTATCGACAAGACCTGGGACATGGGCTGAGGCTGATCCATTACTCATATGGTGTTCACGACACTAACAAAGGAGAAGTCTCAGATGGCTACAGTGTCTCTAGATCAAACACAGAGGACCTCCCCCTCACTCTGGAGTCTGCTGCCTCCTCCCAGACATCTGTATATTTCTGCGCCAGCAGTGAGTC	38	20	41	58	35	51	52	19	9	11	26	13	22	21	27	15	34	48	20	39	23	29	56	41	43	47	295	65	98	164	216	838
		TRBV10-1_4		AS3	P	P				ATGGGCACGAGGCTCTTCTTCTATGTGGCCCTTTGTCTGCTGTGGGCAGGACACAGGGATGCTGAAATCACCCAGAGCCCAAGACACAAGATCACAGAGACAGGAAGGCAGGTGACCTTGGCGTGTCACCAGACTTGGAACCACAACAATATGTTCTGGTATCGACAAGACCTGGGACATGGGCTGAGGCTGCTCCATTACTCATATGGTGTTCAAGACACTAACAAAGGAGAAGTCTCAGATGGCTACAGTGTCTCTAGATCAAACACAGAGGACCTCCCCCTCACTCTGGAGTCTGCTGCCTCCTCCCAGACATCTGTATATTTCTGCGCCAGCAGTGAGTC	0	0	0	0	0	0	0	0	0	0	0	1	6	3	1	2	0	0	0	0	0	0	0	0	0	0	0	0	13	0	0	13
	TRBV10-2	TRBV10-2_1	TRBV10-2*01	AS1	P	P				ATGGGCACCAGGCTCTTCTTCTATGTGGCCCTTTGTCTGCTGTGGGCAGGACACAGGGATGCTGGAATCACCCAGAGCCCAAGATACAAGATCACAGAGACAGGAAGGCAGGTGACCTTGATGTGTCACCAGACTTGGAGCCACAGCTATATGTTCTGGTATCGACAAGACCTGGGACATGGGCTGAGGCTGATCTATTACTCAGCAGCTGCTGATATTACAGATAAAGGAGAAGTCCCCGATGGCTATGTTGTCTCCAGATCCAAGACAGAGAATTTCCCCCTCACTCTGGAGTCAGCTACCCGCTCCCAGACATCTGTGTATTTCTGCGCCAGCAGTGAGTC	186	118	198	205	191	163	211	173	120	161	186	188	190	190	182	183	162	155	175	176	198	139	151	158	143	155	1272	640	933	866	746	4457
		TRBV10-2_2	TRBV10-2*02	AS1	NA	NA	TRBV10-2*01_tc191YY(T)			ATGGGCACCAGGCTCTTCTTCTATGTGGCCCTTTGTCTGCTGTGGGCAGGACACAGGGATGCTGGAATCACCCAGAGCCCAAGATACAAGATCACAGAGACAGGAAGGCAGGTGACCTTGATGTGTCACCAGACTTGGAGCCACAGCTATATGTTCTGGTATCGACAAGACCTGGGACATGGGCTGAGGCTGATCTATTACTCAGCAGCTGCTGATATTACAGATAAAGGAGAAGTCCCCGATGGCTACGTTGTCTCCAGATCCAAGACAGAGAATTTCCCCCTCACTCTGGAGTCAGCTACCCGCTCCCAGACATCTGTGTATTTCTGCGCCAGCAGTGAGTC	4	3	1	14	13	3	2	15	8	9	21	1	8	4	7	5	36	55	24	37	24	31	58	44	45	48	40	53	25	176	226	520
		TRBV10-2_3		AS2	NA	NA			TRBV10-2*01_C214T	ATGGGCACCAGGCTCTTCTTCTATGTGGCCCTTTGTCTGCTGTGGGCAGGACACAGGGATGCTGGAATCACCCAGAGCCCAAGATACAAGATCACAGAGACAGGAAGGCAGGTGACCTTGATGTGTCACCAGACTTGGAGCCACAGCTATATGTTCTGGTATCGACAAGACCTGGGACATGGGCTGAGGCTGATCTATTACTCAGCAGCTGCTGATATTACAGATAAAGGAGAAGTCTCCGATGGCTATGTTGTCTCCAGATCCAAGACAGAGAATTTCCCCCTCACTCTGGAGTCAGCTACCCGCTCCCAGACATCTGTGTATTTCTGCGCCAGCAGTGAGTC	0	0	0	0	0	0	0	0	0	0	0	11	14	16	21	10	0	0	0	0	0	1	2	0	1	0	0	0	72	0	4	76
		TRBV10-2_4		AS2	NA	NA				ATGGGCACCAGGCTCTTCTTCTATGTGGCCCTTTGTCTGCTGTGGGCAGGACACAGGGATGCTGGAATCACCCAGAGCCCAAGATACAAGATCACAGAGACAGGAAAGCAGGTGACCTTGATGTGTCACCAGACTTGGAGCCACAGCTATATGTTCTGGTATCGACAAGACCTGGGACATGGGCTGAGGCTGATCTATTACTCAGCAGCTGCTGATATTACAGATAAAGGAGAAGTCCCCGATGGCTACGTTGTCTCCAGATCCAAGACAGAGAATTTCCCCCTCACTCTGGAGTCAGCTACCCGCTCCCAGACATCTGTGTATTTCTGCGCCAGCAGTGAGTC	3	1	0	7	1	13	0	1	0	0	1	0	0	0	0	0	0	0	0	0	0	0	0	0	0	0	25	2	0	0	0	27
	TRBV10-3	TRBV10-3_1	TRBV10-3*01	AS1	P	P				ATGGGCACAAGGTTGTTCTTCTATGTGGCCCTTTGTCTCCTGTGGACAGGACACATGGATGCTGGAATCACCCAGAGCCCAAGACACAAGGTCACAGAGACAGGAACACCAGTGACTCTGAGATGTCACCAGACTGAGAACCACCGCTATATGTACTGGTATCGACAAGACCCGGGGCATGGGCTGAGGCTGATCCATTACTCATATGGTGTTAAAGATACTGACAAAGGAGAAGTCTCAGATGGCTATAGTGTCTCTAGATCAAAGACAGAGGATTTCCTCCTCACTCTGGAGTCCGCTACCAGCTCCCAGACATCTGTGTACTTCTGTGCCATCAGTGAGTC	123	73	120	152	137	120	127	92	75	77	90	5	20	21	18	18	90	79	97	93	121	66	80	94	77	95	852	334	82	480	412	2160
		TRBV10-3_2	TRBV10-3*02	AS1	P	P				ATGGGCACAAGGTTGTTCTTCTATGTGGCCCTTTGTCTCCTGTGGACAGGACACATGGATGCTGGAATCACCCAGAGCCCAAGACACAAGGTCACAGAGACAGGAACACCAGTGACTCTGAGATGTCATCAGACTGAGAACCACCGCTATATGTACTGGTATCGACAAGACCCGGGGCATGGGCTGAGGCTGATCCATTACTCATATGGTGTTAAAGATACTGACAAAGGAGAAGTCTCAGATGGCTATAGTGTCTCTAGATCAAAGACAGAGGATTTCCTCCTCACTCTGGAGTCCGCTACCAGCTCCCAGACATCTGTGTACTTCTGTGCCATCAGTGAGTC	51	38	51	55	51	41	58	55	25	18	75	136	119	141	133	122	81	103	86	84	77	94	112	89	97	94	345	173	651	431	486	2086
		TRBV10-3_3	TRBV10-3*03	AS1	P	P				ATGGGCACAAGGTTGTTCTTCTATGTGGCCCTTTGTCTCCTGTGGACAGGACACGTGGATGCTGGAATCACCCAGAGCCCAAGACACAAGGTCACAGAGACAGGAACACCAGTGACTCTGAGATGTCACCAGACTGAGAACCACCGCTACATGTACTGGTATCGACAAGACCCGGGGCATGGGCTGAGGCTAATCCATTACTCATATGGTGTTAAAGATACTGACAAAGGAGAAGTCTCAGATGGCTATAGTGTCTCTAGATCAAAGACAGAGGATTTCCTCCTCACTCTGGAGTCCGCTACCAGCTCCCAGACATCTGTGTACTTCTGTGCCATCAGTGAGTC	14	7	20	11	9	12	19	42	27	75	42	57	69	47	58	54	27	28	15	36	24	11	16	20	18	14	92	186	285	130	79	772
		TRBV10-3_4	TRBV10-3*04	AS1	P	P				ATGGGCACAAGGTTGTTCTTCTATGTGGCCCTTTGTCTCCTGTGGACAGGACACGTGGATGCTGGAATCACCCAGAGCCCAAGACACAAGGTCACAGAGACAGGAACACCAGTGACTCTGAGATGTCACCAGACTGAGAACCACCGCTACATGTACTGGTATCGACAAGACCCGGGGCATGGGCTGAGGCTGATCCATTACTCATATGGTGTTAAAGATACTGACAAAGGAGAAGTCTCAGATGGCTATAGTGTCTCTAGATCAAAGACAGAGGATTTCCTCCTCACTCTGGAGTCCGCTACCAGCTCCCAGACATCTGTGTACTTCTGTGCCATCAGTGAGTC	4	3	6	8	5	5	7	1	0	0	1	1	1	1	0	4	0	0	0	0	0	1	0	1	0	0	38	2	7	0	2	49
		TRBV10-3_5		AS3	P	P				ATGGGCACAAGGTTGTTCTTCTATGTGGCCCTTTGTCTCCTGTGCACAGGACACATGGATGCTGGAATCACCCAGAGCCCAAGACACAAGGTCACAGAGACAGGAACACCAGTGACTCTGAGATGTCACCAGACTGAGAACCACCGCTATATGTACTGGTATCGACAAGACCCGGGGCATGGGCTGAGGCTGATCCATTACTCATATGGTGTTAAAGATACTGACAAAGGAGAAGTCTCAGATGGCTATAGTGTCTCTAGATCAAAGACAGAGGATTTCCTCCTCACTCTGGAGTCCGCTACCAGCTCCCAGACATCTGTGTACTTCTGTGCCATCAGTGAGTC	0	0	0	0	0	0	0	0	0	0	0	0	0	0	0	0	0	0	0	0	0	0	4	0	0	0	0	0	0	0	4	4
		TRBV10-3_6		AS3	P	P	TRBV10-3*01_ga118GE(T)			ATGGGCACAAGGTTGTTCTTCTATGTGGCCCTTTGTCTCCTGTGGACAGGACACATGGATGCTGGAATCACCCAGAGCCCAAGACACAAGGTCACAGAGACAGGAACACCAGTGACTCTGAGATGTCACCAGACTGAGAACCACCGCTATATGTACTGGTATCGACAAGACCCGGAGCATGGGCTGAGGCTGATCCATTACTCATATGGTGTTAAAGATACTGACAAAGGAGAAGTCTCAGATGGCTATAGTGTCTCTAGATCAAAGACAGAGGATTTCCTCCTCACTCTGGAGTCCGCTACCAGCTCCCAGACATCTGTGTACTTCTGTGCCATCAGTGAGTC	0	0	0	0	0	0	0	0	1	0	0	1	3	0	0	0	0	0	0	0	0	0	0	0	0	0	0	1	4	0	0	5
		TRBV10-3_7		AS3	P	P				ATGGGCACAAGGTTGTTCTTCTATGTGGCCCTTTGTCTCCTGTGGACAGGACACATGGATGCTGGAATCACCCAGAGCCCAAGACACAAGGTCACAGAGACAGGAACACCAGTGACTCTGAGATGTCACCAGACTGAGAACCACCGCTATATGTACTGGTATCGACAAGACCCGGGGCGTGGGCTGAGGCTGATCCATTACTCATATGGTGTTAAAGATACTGACAAAGGAGAAGTCTCAGATGGCTATAGTGTCTCTAGATCAAAGACAGAGGATTTCCTCCTCACTCTGGAGTCCGCTACCAGCTCCCAGACATCTGTGTACTTCTGTGCCATCAGTGAGTC	1	1	3	0	0	0	1	0	0	0	0	0	0	0	0	0	0	0	0	0	0	0	0	0	0	0	6	0	0	0	0	6
		TRBV10-3_8		AS3	P	P				ATGGGCACAAGGTTGTTCTTCTATGTGGCCCTTTGTCTCCTGTGGACATGACACATGGATGCTGGAATCACCCAGAGCCCAAGACACAAGGTCACAGAGACAGGAACACCAGTGACTCTGAGATGTCACCAGACTGAGAACCACCGCTATATGTACTGGTATCGACAAGACCCGGGGCATGGGCTGAGGCTGATCCATTACTCATATGGTGTTAAAGATACTGACAAAGGAGAAGTCTCAGATGGCTATAGTGTCTCTAGATCAAAGACAGAGGATTTCCTCCTCACTCTGGAGTCCGCTACCAGCTCCCAGACATCTGTGTACTTCTGTGCCATCAGTGAGTC	1	0	0	0	0	2	1	0	0	0	0	0	0	0	0	0	0	0	0	0	0	0	0	0	0	0	4	0	0	0	0	4
	TRBV11-1	TRBV11-1_1	TRBV11-1*01	AS1	P	P				ATGAGCACCAGGCTTCTCTGCTGGATGGCCCTCTGTCTCCTGGGGGCAGAACTCTCAGAAGCTGAAGTTGCCCAGTCCCCCAGATATAAGATTACAGAGAAAAGCCAGGCTGTGGCTTTTTGGTGTGATCCTATTTCTGGCCATGCTACCCTTTACTGGTACCGGCAGATCCTGGGACAGGGCCCGGAGCTTCTGGTTCAATTTCAGGATGAGAGTGTAGTAGATGATTCACAGTTGCCTAAGGATCGATTTTCTGCAGAGAGGCTCAAAGGAGTAGACTCCACTCTCAAGATCCAGCCTGCAGAGCTTGGGGACTCGGCCATGTATCTCTGTGCCAGCAGCTTAGC	153	105	150	166	159	138	162	163	120	165	185	200	212	210	210	198	176	192	176	189	203	169	208	196	185	201	1033	633	1030	936	959	4591
		TRBV11-1_2		AS2	P	P	TRBV11-1*01_ag85HR_ct98YY_ag142QR	TRBV11-1*01/n01		ATGAGCACCAGGCTTCTCTGCTGGATGGCCCTCTGTCTCCTGGGGGCAGAACTCTCAGAAGCTGAAGTTGCCCAGTCCCCCAGATATAAGATTACAGAGAAAAGCCAGGCTGTGGCTTTTTGGTGTGATCCTATTTCTGGCCGTGCTACCCTTTATTGGTACCGGCAGATCCTGGGACAGGGCCCGGAGCTTCTGGTTCGATTTCAGGATGAGAGTGTAGTAGATGATTCACAGTTGCCTAAGGATCGATTTTCTGCAGAGAGGCTCAAAGGAGTAGACTCCACTCTCAAGATCCAGCCTGCAGAGCTTGGGGACTCGGCCATGTATCTCTGTGCCAGCAGCTTAGC	36	17	48	53	41	37	48	23	7	5	22	0	0	0	0	0	21	16	21	22	18	2	3	4	6	1	280	57	0	98	16	451
		TRBV11-1_3		AS2	P	P		TRBV11-1*01/n02		ATGAGCACCAGGCTTCTCTGCTGGATGGCCCTCTGTCTCCTGGGGGCAGAACTCTCAGAAGCTGAAGTTGCCCAGTCCCCCAGATATAAGATTACAGAGAAAAGCCAGGCTGTGGCTTTTTGGTGTGATCCTATTTCTGGCCATGCTACCCTTTACTGGTACCGGCAGATCCTGGGACAGGGCCCGGAGCTTCTGGTTCAATTTCAGGATGAGAGTGTAGTAGATGATTCACAGTTGCCTAAGGATTGATTTTCTGCAGAGAGGCTCAAAGGAGTAGACTCCACTCTCAAGATCCAGCCTGCAGAGCTTGGGGACTCGGCCATGTATCTCTGTGCCAGCAGCTTAGC	5	0	1	4	2	3	1	3	1	0	1	0	0	0	0	0	0	0	0	2	0	0	0	0	0	0	16	5	0	2	0	23
		TRBV11-1_4		AS3	P	P				ATGAGCACCAGGCTACTCTGCTGGATGGCCCTCTGTCTCCTGGGGGCAGAACTCTCAGAAGCTGAAGTTGCCCAGTCCCCCAGATATAAGATTACAGAGAAAAGCCAGGCTGTGGCTTTTTGGTGTGATCCTATTTCTGGCCATGCTACCCTTTACTGGTACCGGCAGATCCTGGGACAGGGCCCGGAGCTTCTGGTTCAATTTCAGGATGAGAGTGTAGTAGATGATTCACAGTTGCCTAAGGATCGATTTTCTGCAGAGAGGCTCAAAGGAGTAGACTCCACTCTCAAGATCCAGCCTGCAGAGCTTGGGGACTCGGCCATGTATCTCTGTGCCAGCAGCTTAGC	0	0	0	0	0	0	0	0	0	0	0	0	0	0	0	0	0	0	0	0	0	1	0	4	0	2	0	0	0	0	7	7
		TRBV11-1_5		AS3	P	P				ATGAGCACCAGGCTTCTCTGCTGGATGGCCCTCTGTCTCCTGGGGGCAGAACTCTCAGAAGCTGAAGTTGCCCAGTCCCCCAGATATAAGATTACAGAGAAAAGCCAGGCTGTGGCTTTTTGGTGTGATCCTATTTCTGGCCATGCTACCCTTTACTGGTACCGGCAGATCCTGGGACAGGGCCTGGAGCTTCTGGTTCAATTTCAGGATGAGAGTGTAGTAGATGATTCACAGTTGCCTAAGGATCGATTTTCTGCAGAGAGGCTCAAAGGAGTAGACTCCACTCTCAAGATCCAGCCTGCAGAGCTTGGGGACTCGGCCATGTATCTCTGTGCCAGCAGCTTAGC	0	0	0	0	0	0	0	1	0	0	0	0	0	0	0	0	1	1	2	1	1	0	0	0	1	0	0	1	0	6	1	8
		TRBV11-1_6		AS3	P	P				ATGAGCACCAGGCTTCTCTGCTGGATGGCCCTCTGTCTCCTGGGGGCAGAACTCTCAGAAGCTGAAGTTGCCCAGTCCCCCAGATATAAGATTACAGAGAAAAGCCAGGCTGTGGCTTTTTGGTGTGATCCTATTTCTGGCCATGCTACCCTTTACTGGTACCGGCAGATCCTGGGACAGGGCCCGGAGCTTCTGGTTCAATTTCAGGATGAGAGTGTAGTAGATGATTCACAGTTGCCTAAGGATCAATTTTCTGCAGAGAGGCTCAAAGGAGTAGACTCCACTCTCAAGATCCAGCCTGCAGAGCTTGGGGACTCGGCCATGTATCTCTGTGCCAGCAGCTTAGC	0	0	1	1	1	1	1	0	0	0	0	0	0	0	0	0	0	0	0	0	0	0	0	0	0	0	5	0	0	0	0	5
		TRBV11-1_7		AS3	P	P				ATGAGCACCAGGCTTCTCTGCTGGATGGCCCTCTGTCTCCTGGGGGCAGAACTCTCAGAAGCTGAAGTTGCCCAGTCCCCCAGATATAAGATTACAGAGAAAAGCCAGGCTGTGGCTTTTTGGTGTGATCCTATTTCTGGCCATGCTACCCTTTACTGGTACCGGCAGATCCTGGGACAGGGCCCGGAGCTTCTGGTTCAATTTCAGGATGAGAGTGTAGTAGATGATTCACAGTTGCCTGAGGATCGATTTTCTGCAGAGAGGCTCAAAGGAGTAGACTCCACTCTCAAGATCCAGCCTGCAGAGCTTGGGGACTCGGCCATGTATCTCTGTGCCAGCAGCTTAGC	0	0	0	1	0	1	2	0	0	0	0	0	0	0	0	0	0	0	0	0	0	0	0	0	0	0	4	0	0	0	0	4
	TRBV11-2	TRBV11-2_1		AS2	NA	NA				CTCTGCTTTTGCTCACAGTGACCCTGATTGGGCAAAGCTCCCATCCTTCCCTGACCCTGCCATGGGCACCAGGCTCCTCTGCTGGGCGGGCCCTCTGTCTCCTGGGAGCAGAACTCACAGAAGCTGGAGTTGCCCAGTCTCCCAGATATAAGATTATAGAGAAAAGGCAGAGTGTGGCTTTTTGGTGCAATCCTATATCTGGCCATGCTACCCTTTACTGGTACCAGCAGATCCTGGGACAGGGCCCAAAGCTTCTGATTCAGTTTCAGAATAACGGTGTAGTGGATGATTCACAGTTGCCTAAGGATCGATTTTCTGCAGAGAGGCTCAAAGGAGTAGACTCCACTCTCAAGATCCAGCCTGCAAAGCTTGAGGACTCGGCCGTGTATCTCTGTGCCA…	89	51	95	111	91	74	104	71	41	66	72	109	118	109	125	96	58	52	60	77	80	71	102	79	75	74	615	250	557	327	401	2150
		TRBV11-2_2		AS2	NA	NA				CTTTGCTGTTGCTCACAGTGACCCTGATTGGGCAAAGCTCCCATCCTTCCCTGACCCTGCCATGGGCACCAGGCTCCTCTGCTGGGCGGGCCCTCTGTCTCCTGGGAGCAGAACTCACAGAAGCTGGAGTTGCCCAGTCTCCCAGATATAAGATTATAGAGAAAAGGCAGAGTGTGGCTTTTTGGTGCAATCCTATATCTGGCCATGCTACCCTTTACTGGTACCAGCAGATCCTGGGACAGGGCCCAAAGCTTCTGATTCAGTTTCAGAATAACGGTGTAGTGGATGATTCACAGTTGCCTAAGGATCGATTTTCTGCAGAGAGGCTCAAAGGAGTAGACTCCACTCTCAAGATCCAACCTGCAAAGCTTGAGGACTCGGCCGTGTATCTCTGTGCCA…	37	21	40	50	49	48	48	52	51	55	54	43	61	59	48	60	40	66	33	53	45	70	73	93	72	94	293	212	271	237	402	1415
		TRBV11-2_3		AS2	NA	NA				CTTTGCTGTTGCTCACAGTGACCCTGATTGGGCAAAGCTCCCATCCTTCCCTGACCCTGCCATGGGCACCAGGCTCCTCTGCTGGGCGGGCCCTCTGTCTCCTGGGAGCAGAACTCACAGAAGCTGGAGTTGCCCAGTCTCCCAGATATAAGATTATAGAGAAAAGGCAGAGTGTGGCTTTTTGGTGCAATCCTATATCTGGCCATGCTACCCTTTACTGGTACCAGCAGATCCTGGGACAGGGCCCAAAGCTTCTGATTCAGTTTCAGAATAACGGTGTAGTGGATGATTCACAGTTGCCTAAGGATCGATTTTCTGCAGAGAGGCTCAAAGGAGTAGACTCCACTCTCAAGATCCAGCCTGCAAAGCTTGAGGACTCGGCCGTGTATCTCTGTGCCA…	44	41	34	34	52	30	30	65	36	48	78	48	33	42	37	42	100	92	107	84	96	30	37	27	44	36	265	227	202	479	174	1347
		TRBV11-2_4		AS2	NA	NA		TRBV11-2*01/n01		CTTTGCTGTTGCTCACAGTGACCCTGATTGGGCAAAGCTCCCATCCTTCCCTGACCCTGCCATGGGCACCAGGCTCCTCTGCTAGGCGGGCCCTCTGTCTCCTGGGAGCAGAACTCACAGAAGCTGGAGTTGCCCAGTCTCCCGGATATAAGATTATAGAGAAAAGGCAGAGTGTGGCTTTTTGGTGCAATCCTATATCTGGCCATGCTACCCTTTACTGGTACCAGCAGATCCTGGGACAGGGCCCAAAGCTTCTGATTCAGTTTCAGAATAACGGTGTAGTGGATGATTCACAGTTGCCTAAGGATCGATTTTCTGCAGAGAGGCTCAAAGGAGTAGACTCCACTCTCAAGATCCAGCCTGCAAAGCTTGAGGACTCGGCCGTGTATCTCTGTGCCA…	12	5	20	19	13	19	21	1	0	1	1	0	0	0	0	0	0	0	0	0	0	0	0	0	0	0	109	3	0	0	0	112
		TRBV11-2_5		AS2	NA	NA				CTTTGCTGTTGCTCACAGTGACCCTGATTGGGCAAAGTTCCCATCCTTCCCTGACCCTGCCATGGGCACCAGGCTCCTCTGCTGGGCGGGCCCTCTGTCTCCTGGGAGCAGAACTCACAGAAGCTGGAGTTGCCCAGTCTCCCAGATATAAGATTATAGAGAAAAGGCAGAGTGTGGCTTTTTGGTGCAATCCTATATCTGGCCATGCTACCCTTTACTGGTACCAGCAGATCCTGGGACAGGGCCCAAAGCTTCTGATTCAGTTTCAGAATAACGGTGTAGTGGATGATTCACAGTTGCCTAAGGATCGATTTTCTGCAGAGAGGCTCAAAGGAGTAGACTCCACTCTCAAGATCCAACCTGCAAAGCTTGAGGACTCGGCCGTGTATCTCTGTGCCA…	7	2	4	4	1	5	6	0	0	0	1	0	0	0	0	0	0	0	0	0	0	0	0	0	0	0	29	1	0	0	0	30
		TRBV11-2_6		AS2	NA	NA				CTCTGCTTTTGCTCACAGTGACCCTGATTGGGCAAAGCTCCCATCCTTCCCTGACCCTGCCATGGGCACCAGGCTCCTCTGCTGGGCGAGCCCTCTGTCTCCTGGGAGCAGAACTCACAGAAGCTGGAGTTGCCCAGTCTCCCAGATATAAGATTATAGAGAAAAGGCAGAGTGTGGCTTTTTGGTGCAATCCTATATCTGGCCATGCTACCCTTTACTGGTACCAGCAGATCCTGGGACAGGGCCCAAAGCTTCTGATTCAGTTTCAGAATAACGGTGTAGTGGATGATTCACAGTTGCCTAAGGATCGATTTTCTGCAGAGAGGCTCAAAGGAGTAGACTCCACTCTCAAGATCCAGCCTGCAAAGCTTGAGGACTCGGCCGTGTATCTCTGTGCCA…	2	2	7	6	0	3	5	1	0	0	1	0	0	0	0	0	0	0	0	0	0	0	0	0	0	0	25	2	0	0	0	27
		TRBV11-2_7		AS3	NA	NA				CTTTGCTGTTGCTCACAGTGACCCTGATTGGGCAAAGCTCCCATCCTTCCCTGACCCTGCCATGGGCACCAGGCTCCTCTGCTGGGCGGGCCCTCTGTCTCCTGGGAGCAGAACTCACAGAAGCTGGAGTTGCCCAGTCTCCCAGATATAAGATTATAGAGAAAAGGCAGAGTGTGGCTTTTTGGTGCAATCCTATATCTGGCCATGCTACCCTTTACTGGTACCAGCAGATCCTGGGACAGGGTCCAAAGCTTCTGATTCAGTTTCAGAATAACGGTGTAGTGGATGATTCACAGTTGCCTAAGGATCGATTTTCTGCAGAGAGGCTCAAAGGAGTAGACTCCACTCTCAAGATCCAGCCTGCAAAGCTTGAGGACTCGGCCGTGTATCTCTGTGCCA…	2	0	0	1	0	1	0	0	0	0	0	0	0	0	0	0	0	0	0	0	0	0	0	0	0	0	4	0	0	0	0	4
		TRBV11-2_8	TRBV11-2*03	AS1	P	P				CTTTGCTGTTGCTCACAGTGACCCTGATTGGGCAAAGCTCCCATCCTTCCCTGACCCTGCCATGGGCACCAGGCTCCTCTGCTGGGCGGCCCTCTGTCTCCTGGGAGCAGAACTCACAGAAGCTGGAGTTGCCCAGTCTCCCAGATATAAGATTATAGAGAAAAGGCAGAGTGTGGCTTTTTGGTGCAATCCTATATCTGGCCATGCTACCCTTTACTGGTACCAGCAGATCCTGGGACAGGGCCCAAAGCTTCTGATTCAGTTTCAGAATAACGGTGTAGTGGATGATTCACAGTTGCCTAAGGATCGATTTTCTGCAGAGAGGCTCAAAGGAGTAGACTCCACTCTCAAGATCCAACCTGCAAAGCTTGAGGACTCGGCCGTGTATCTCTGTGCCAG…	0	0	0	0	0	0	0	0	0	0	0	0	0	0	0	0	0	0	0	0	0	1	0	2	1	0	0	0	0	0	4	4
	TRBV11-3	TRBV11-3_1		AS2	NA	NA				ATGGGTACCAGGCTCCTCTGCTGGGTGGCCTTCTGGTCTCCTGGTGGAAGAACTCATAGAAGCTGGAGTGGTTCAGTCTCCCAGATATAAGATTATAGAGAAAAAACAGCCTGTGGCTTTTTGGTGCAATCCTATTTCTGGCCACAATACCCTTTACTGGTACCTGCAGAACTTGGGACAGGGCCCGGAGCTTCTGATTCGATATGAGAATGAGGAAGCAGTAGACGATTCACAGTTGCCTAAGGATCGATTTTCTGCAGAGAGGCTCAAAGGAGTAGACTCCACTCTCAAGATCCAGCCTGCAGAGCTTGGGGACTCGGCCGTGTATCTCTGTGCCAGCAGCTTAGA	177	110	171	197	187	165	183	147	100	94	165	143	143	163	150	143	171	179	183	176	197	161	196	184	174	190	1190	506	742	906	905	4249
		TRBV11-3_2	TRBV11-3*04	AS1	NA	NA				ATGGGTACCAGGCTCCTCTGCTGGGTGGCCTTCTGGTCTCCTGGTGGAAGAACTCATAGAAGCTGGAGTGGTTCAGTCTCCCAGATATAAGATTATAGAGAAAAAACAGCCTGTGGCTTTTTGGTGCAATCCTATTTCTGGCCACAATACCCTTTACTGGTACCGGCAGAACTTGGGACAGGGCCCGGAGCTTCTGATTCGATATGAGAATGAGGAAGCAGTAGACGATTCACAGTTGCCTAAGGATCGATTTTCTGCAGAGAGGCTCAAAGGAGTAGACTCCACTCTCAAGATCCAGCCTGCAGAGCTTGGGGACTCGGCCGTGTATCTCTGTGCCAGCAGCTTAGA	17	12	29	29	15	14	30	41	27	76	43	57	69	47	59	53	27	28	15	37	24	11	16	20	18	14	146	187	285	131	79	828
		TRBV11-3_3	TRBV11-3*01	AS1	P	P				ATGGGTACCAGGCTCCTCTGCTGGGTGGCCTTCTGTCTCCTGGTGGAAGAACTCATAGAAGCTGGAGTGGTTCAGTCTCCCAGATATAAGATTATAGAGAAAAAACAGCCTGTGGCTTTTTGGTGCAATCCTATTTCTGGCCACAATACCCTTTACTGGTACCTGCAGAACTTGGGACAGGGCCCGGAGCTTCTGATTCGATATGAGAATGAGGAAGCAGTAGACGATTCACAGTTGCCTAAGGATCGATTTTCTGCAGAGAGGCTCAAAGGAGTAGACTCCACTCTCAAGATCCAGCCTGCAGAGCTTGGGGACTCGGCCGTGTATCTCTGTGCCAGCAGCTTAGA	0	0	0	0	4	0	0	0	0	0	0	0	0	0	0	0	0	1	2	1	1	0	0	0	0	0	4	0	0	5	0	9
	TRBV12-1	TRBV12-1_1	TRBV12-1*01	AS1	P	P				ATGGGCTCTTGGACCCTCTGTGTGTCCCTTTATATCCTGGTAGCGACACACACAGATGCTGGTGTTATCCAGTCACCCAGGCACAAAGTGACAGAGATGGGACAATCAGTAACTCTGAGATGCGAACCAATTTCAGGCCACAATGATCTTCTCTGGTACAGACAGACCTTTGTGCAGGGACTGGAATTGCTGAATTACTTCTGCAGCTGGACCCTCGTAGATGACTCAGGAGTGTCCAAGGATTGATTCTCAGCACAGATGCCTGATGTATCATTCTCCACTCTGAGGATCCAGCCCATGGAACCCAGGGACTTGGGCCTATATTTCTGTGCCAGCAGCTTTGC	167	96	185	212	189	164	195	127	94	126	125	143	176	168	184	154	109	121	106	135	127	151	178	173	144	173	1208	472	825	598	819	3922
		TRBV12-1_2		AS2	P	P		TRBV12-1*01/n01		ATGGGCTCTTGGACCCTCTGTGTGTCCCTTTATATCCTGGTAGCGACACACACAGATGCTGGTGTTATCCAGTCACCCAGGCACAAAGTGACAGAGATGGGACAATCAGTAACTCTGAGATGCGAACCAATTTCAGGCCACAATGATCTTCTCTGGTACAGACAGACCTTTGTGCAGGGACTGGAATTGCTGAATTAATTCTGCAGCTGGACCCTCGTAGATGACTCAGGAGTGTCCAAGGATTGATTCTCAGCACAGATGCCTGATGTATCATTCTCCACTCTGAGGATCCAGCCCATGGAACCCAGGGACTTGGGCCTATATTTCTGTGCCAGCAGCTTTGC	22	25	11	12	15	9	14	61	34	44	82	57	36	41	26	42	89	89	94	78	94	21	33	27	44	30	108	221	202	444	155	1130
		TRBV12-1_3		AS3	P	P				ATGGGCTCTTGGACCCTCTGTGTGTCCCTTTATATCCTGGTAGCGACACACACAGATGCTGGTGTTATCCAGTCACCCAGGCACAAAGTGACAGAGATGGGACAATCAGTAACTCTGAGATGCGAACCAATTTCAGGCCACAATGATCTTCTCTGGTACAGACAGACCTTTGTGCAGGGACTGGAATTGCTGAATTACTTCTGCAGCTGGACCCTCGTAGATGACTCAGGAGTGTCCAAGGATTGATTCTCAGCACAGATGCCTGATGTATCATTCTCCACTCTGAGGATCCAGCCCATGGAACCCAGGGACTTGGGCCTATATTTCTGTTCCAGCAGCTTTGC	3	1	1	0	2	2	2	0	0	0	1	0	0	0	0	0	0	0	0	0	0	0	0	0	0	0	11	1	0	0	0	12
		TRBV12-1_4		AS3	P	P				ATGGGCTCTTGGACCCTCTGTGTGTCCCTTTATATCCTGGTAGCGACACACACAGATGCTGGTGTTATCCAGTCACCCAGGCACAAAGTGACAGAGATGGGACAATCAGTAACTCTGAGATGCGAACCAATTTCAGGCCACAATGATCTTCTGTGGTACAGACAGACCTTTGTGCAGGGACTGGAATTGCTGAATTACTTCTGCAGCTGGACCCTCGTAGATGACTCAGGAGTGTCCAAGGATTGATTCTCAGCACAGATGCCTGATGTATCATTCTCCACTCTGAGGATCCAGCCCATGGAACCCAGGGACTTGGGCCTATATTTCTGTGCCAGCAGCTTTGC	1	0	1	2	0	3	3	0	0	0	0	0	0	0	0	0	0	0	0	0	0	0	0	0	0	0	10	0	0	0	0	10
		TRBV12-1_5		AS3	P	P				ATGGGCTCTTGGACCCTCTGTGTGTCCCTTTATATCCTGGTAGCGACACACACAGATGCTGGTGTTGTCCAGTCACCCAGGCACAAAGTGACAGAGATGGGACAATCAGTAACTCTGAGATGCGAACCAATTTCAGGCCACAATGATCTTCTCTGGTACAGACAGACCTTTGTGCAGGGACTGGAATTGCTGAATTACTTCTGCAGCTGGACCCTCGTAGATGACTCAGGAGTGTCCAAGGATTGATTCTCAGCACAGATGCCTGATGTATCATTCTCCACTCTGAGGATCCAGCCCATGGAACCCAGGGACTTGGGCCTATATTTCTGTGCCAGCAGCTTTGC	0	0	0	0	0	0	0	0	0	0	0	0	0	0	0	0	0	0	0	1	0	0	1	2	3	1	0	0	0	1	7	8
	TRBV12-2	TRBV12-2_1	TRBV12-2*01	AS1	P	P				ATGGACTCCTGGACCCTCTGTGTGTCCCTTTGTATCCTGGTAGCGACATGCACAGATGCTGGCATTATCCAGTCACCCAAGCATGAGGTGACAGAAATGGGACAAACAGTGACTCTGAGATGTGAGCCAATTTTTGGCCACAATTTCCTTTTCTGGTACAGAGATACCTTCGTGCAGGGACTGGAATTGCTGAGTTACTTCCGGAGCTGATCTATTATAGATAATGCAGGTATGCCCACAGAGCGATTCTCAGCTGAGAGGCCTGATGGATCATTCTCTACTCTGAAGATCCAGCCTGCAGAGCAGGGGGACTCGGCCGTGTATGTCTGTGCAAGTCGCTTAGC	148	84	151	177	160	145	172	127	91	123	128	155	182	177	176	158	110	125	93	134	127	135	172	160	140	156	1037	469	848	589	763	3706
		TRBV12-2_2		AS2	P	P		TRBV12-2*01/n01		ATGGACTCCTGGACCCTCTGTGTGTCCCTTTGTATCCTGGTAGCGACATGCACAGATGCTGGCATTATCCAGTCACCCAAGCATGAGGTGACAGAAATGGGACAAACAGTGACTCTGAGATGTGAGCCAATTTTTGGCCACAATTTCCTTTTCTGGTACAGAGATACCTTCGTGCAGGGACTGGAATTGCTGAGTTACTTCCGGAGCCGATCTATTATAGATAATGCAGGTATGCCCACAGAGCGATTCTCAGCTGAGAGGCCTGATGGATCATTCTCTACTCTGAAGATCCAGCCTGCAGAGCAGGGGGACTCGGCCGTGTATGTCTGTGCAAGTCGCTTAGC	38	37	40	44	40	29	38	61	36	46	76	44	30	33	34	40	85	84	101	79	93	35	37	43	46	47	266	219	181	442	208	1316
		TRBV12-2_3		AS2	P	P		TRBV12-2*01/n03		ATGGACTCCTGGACCCTCTGTGTGTCCCTTTGTATCCTGGTAGCGACATGCACAGATGCTGGCATTATCCAGTCACCCAAGCATGAGGTGACAGAAATGGGAAAAACAGTGACTCTGAGATGTGAGCCAATTTTTGGCCACAATTTCCTTTTCTGGTACAGAGATACCTTCGTGCAGGGACTGGAATTGCTGAGTTACTTCCGGAGCCGATCTATTATAGATAATGCAGGTATGCCCACAGAGCGATTCTCAGCTGAGAGGCCTGATGGATCATTCTCTACTCTGAAGATCCAGCCTGCAGAGCAGGGGGACTCGGCCGTGTATGTCTGTGCAAGTCGCTTAGC	6	1	9	0	5	1	3	0	0	0	2	0	0	0	0	0	0	0	0	0	0	0	0	0	0	0	25	2	0	0	0	27
		TRBV12-2_4		AS2	P	P		TRBV12-2*01/n02		ATGGACTCCTGGACCCTCTGTGTGTCCCTTTGTATCCTGGTAGCGACATGCACAGATGCTGGCATTATCCAGTCACCCAAGCATGAGGTGACAGAAATGGGACAAACAGTGACTCTGAGATGTGAGCCAATTTTTGGCCACAATTTCCTTTTCTGGTACAGAGATACCTTCGTGCAGGGACTGGAATTGCTGAGTTACTTCCGGAGCTGATCTATTATAGATAATGCAGGTATGCCCACAGAGCGATTCTCAGCTGAGAGGCCTGATGGATCATTCTCTACTCTGAAGATCCAGCCTGCAGAGCAGGGGGACTCGGCCATGTATGTCTGTGCAAGTCGCTTAGC	1	0	0	0	0	0	0	2	1	1	1	0	0	0	0	0	3	1	6	1	1	2	2	1	6	1	1	5	0	12	12	30
		TRBV12-2_5		AS3	P	P				ATGGACTCCTGGACCCTCTGTGTGTCCCTTTGTATCCTGGTAGCGACATGCACAGATGCTGGCATTATCCAGTCACCCAAGCATGAGGTGACAGAAATGGGACAAACAGTGACTCTGAGATGTGAGCCAATTTTTGGCCACAATTTCCTTTTCTGGTACAGAGATACCTTCGTGCAGGGACTGGAATTGCTGAGTTACTTCCGGAGCCGATCTATTACAGATAATGCAGGTATGCCCACAGAGCGATTCTCAGCTGAGAGGCCTGATGGATCATTCTCTACTCTGAAGATCCAGCCTGCAGAGCAGGGGGACTCGGCCGTGTATGTCTGTGCAAGTCGCTTAGC	1	0	0	5	1	5	0	0	0	0	0	0	0	0	0	0	0	0	0	0	0	0	0	0	0	0	12	0	0	0	0	12
	TRBV12-3	TRBV12-3_1	TRBV12-3*01	AS1	P	P				ATGGACTCCTGGACCTTCTGCTGTGTGTCCCTTTGCATCCTGGTAGCGAAGCATACAGATGCTGGAGTTATCCAGTCACCCCGCCATGAGGTGACAGAGATGGGACAAGAAGTGACTCTGAGATGTAAACCAATTTCAGGCCACAACTCCCTTTTCTGGTACAGACAGACCATGATGCGGGGACTGGAGTTGCTCATTTACTTTAACAACAACGTTCCGATAGATGATTCAGGGATGCCCGAGGATCGATTCTCAGCTAAGATGCCTAATGCATCATTCTCCACTCTGAAGATCCAGCCCTCAGAACCCAGGGACTCAGCTGTGTACTTCTGTGCCAGCAGTTTAGC	135	90	127	159	151	122	140	181	126	168	200	200	211	207	210	197	198	210	200	214	220	172	211	204	192	204	924	675	1025	1042	983	4649
		TRBV12-3_2		AS2	P	P		TRBV12-3*01/n01		ATGGACTCCTGGACCTTCTGCTGTGTGTCCCTTTGCATCCTGGTAGCGAAGCATACAGATGCTGGAGTTATCCAGTCACCCCGCCATGAGGTGACAGAGATGGGACAAGAAGTGACTCTGAGATGTAAACTAATTTCAGGCCACAACTCCCTTTTCTGGTACAGACAGACCATGATGCGGGGACTGGAGTTGCTCATTTACTTTAACAACAACGTTCCGATAGATGATTCAGGGATGCCCGAGGATCGATTCTCAGCTAAGATGCCTAATGCATCATTCTCCACTCTGAAGATCCAGCCCTCAGAACCCAGGGACTCAGCTGTGTACTTCTGTGCCAGCAGTTTAGC	34	22	51	43	39	31	42	4	1	1	6	0	0	0	0	0	0	0	0	0	0	0	0	0	0	0	262	12	0	0	0	274
		TRBV12-3_3		AS2	P	P				ATGGACTCCTGGACCTTCTGCTGTGTGTCCCTTTGCATCCTGGTAGCGAAGCACACAGATGCTGGAGTTATCCAGTCACCCCGCCATGAGGTGACAGAGATGGGACAAGAAGTGACTCTGAGATGTAAACCAATTTCAGGCCACAACTCCCTTTTCTGGTACAGACAGACCATGATGCGGGGACTGGAGTTGCTCATTTACTTTAACAACAACGTTCCGATAGATGATTCAGGGATGCCCGAGGATCGATTCTCAGCTAAGATGCCTAATGCATCATTCTCCACTCTGAAGATCCAGCCCTCAGAACCCAGGGACTCAGCTGTGTACTTCTGTGCCAGCAGTTTAGC	16	6	12	15	7	20	16	3	1	1	1	0	0	0	0	0	0	0	0	0	1	0	0	0	0	0	92	6	0	1	0	99
		TRBV12-3_4		AS2	P	P				ATGGACTCCTGGACCTTCTGCTGTGTGTCCCTTTGCATCCTGGTAGCAAAGCATACAGATGCTGGAGTTATCCAGTCACCCCGCCATGAGGTGACAGAGATGGGACAAGAAGTGACTCTGAGATGTAAACCAATTTCAGGCCACAACTCCCTTTTCTGGTACAGACAGACCATGATGCGGGGACTGGAGTTGCTCATTTACTTTAACAACAACGTTCCGATAGATGATTCAGGGATGCCCGAGGATCGATTCTCAGCTAAGATGCCTAATGCATCATTCTCCACTCTGAAGATCCAGCCCTCAGAACCCAGGGACTCAGCTGTGTACTTCTGTGCCAGCAGTTTAGC	5	0	2	3	7	6	6	2	0	0	0	0	0	0	0	0	0	0	0	0	0	0	1	0	0	0	29	2	0	0	1	32
		TRBV12-3_5		AS2	P	P				ATGGACTCCTGGACCTTCTGCTGTGTGTCCCTTTGCATCCTGGTAGCGAAGCATACAGATGTTGGAGTTATCCAGTCACCCCGCCATGAGGTGACAGAGATGGGACAAGAAGTGACTCTGAGATGTAAACTAATTTCAGGCCACAACTCCCTTTTCTGGTACAGACAGACCATGATGCGGGGACTGGAGTTGCTCATTTACTTTAACAACAACGTTCCGATAGATGATTCAGGGATGCCCGAGGATCGATTCTCAGCTAAGATGCCTAATGCATCATTCTCCACTCTGAAGATCCAGCCCTCAGAACCCAGGGACTCAGCTGTGTACTTCTGTGCCAGCAGTTTAGC	3	3	6	6	2	1	7	0	0	0	1	0	0	0	0	0	0	0	0	0	0	0	0	0	0	0	28	1	0	0	0	29
		TRBV12-3_6		AS3	P	P				ATGGACTCCTGGACCTTCTGCTGTGTGTCCCTTTGCATCCTGGTAGCGAAGTATACAGATGCTGGAGTTATCCAGTCACCCCGCCATGAGGTGACAGAGATGGGACAAGAAGTGACTCTGAGATGTAAACCAATTTCAGGCCACAACTCCCTTTTCTGGTACAGACAGACCATGATGCGGGGACTGGAGTTGCTCATTTACTTTAACAACAACGTTCCGATAGATGATTCAGGGATGCCCGAGGATCGATTCTCAGCTAAGATGCCTAATGCATCATTCTCCACTCTGAAGATCCAGCCCTCAGAACCCAGGGACTCAGCTGTGTACTTCTGTGCCAGCAGTTTAGC	0	1	2	0	0	0	2	0	0	0	0	0	0	0	0	0	0	0	0	0	1	0	0	0	0	0	5	0	0	1	0	6
	TRBV12-4	TRBV12-4_1	TRBV12-4*01	AS1	P	P				ATGGGCTCCTGGACCCTCTGCTGTGTGTCCCTTTGCATCCTGGTAGCAAAGCACACAGATGCTGGAGTTATCCAGTCACCCCGGCACGAGGTGACAGAGATGGGACAAGAAGTGACTCTGAGATGTAAACCAATTTCAGGACACGACTACCTTTTCTGGTACAGACAGACCATGATGCGGGGACTGGAGTTGCTCATTTACTTTAACAACAACGTTCCGATAGATGATTCAGGGATGCCCGAGGATCGATTCTCAGCTAAGATGCCTAATGCATCATTCTCCACTCTGAAGATCCAGCCCTCAGAACCCAGGGACTCAGCTGTGTACTTCTGTGCCAGCAGTTTAGC	144	77	158	171	171	142	172	73	62	71	100	7	25	22	19	23	74	54	64	79	95	67	92	97	85	90	1035	306	96	366	431	2234
		TRBV12-4_2		AS2	P	P				ATGGACTCCTGGACCCTCTGCTGTGTGTCCCTTTGCATCCTGGTAGCAAAGCACACAGATGCTGGAGTTATCCAGTCACCCCGGCACGAGGTGACAGAGATGGGACAAGAAGTGACTCTGAGATGTAAACCAATTTCAGGACACGACTACCTTTTCTGGTACAGACAGACCATGATGCGGGGACTGGAGTTGCTCATTTACTTTAACAACAACGTTCCGATAGATGATTCAGGGATGCCCGAGGATCGATTCTCAGCTAAGATGCCTAATGCATCATTCTCCACTCTGAAGATCCAGCCCTCAGAACCCAGGGACTCAGCTGTGTACTTCTGTGCCAGCAGTTTAGC	30	34	17	31	19	17	17	76	41	22	72	131	113	132	130	124	97	133	119	100	106	90	101	87	93	97	165	211	630	555	468	2029
		TRBV12-4_3		AS2	P	P		TRBV12-4*01/n01	TRBV12-4*01_C87T	ATGGGCTCCTGGACCCTCTGCTGTGTGTCCCTTTGCATCCTGGTAGCAAAGCACACAGATGCTGGAGTTATCCAGTCACCCCGGCACGAGGTGACAGAGATGGGACAAGAAGTGACTCTGAGATGTAAACCAATTTCAGGACATGACTACCTTTTCTGGTACAGACAGACCATGATGCGGGGACTGGAGTTGCTCATTTACTTTAACAACAACGTTCCGATAGATGATTCAGGGATGCCCGAGGATCGATTCTCAGCTAAGATGCCTAATGCATCATTCTCCACTCTGAAGATCCAGCCCTCAGAACCCAGGGACTCAGCTGTGTACTTCTGTGCCAGCAGTTTAGC	12	9	21	18	8	9	18	39	25	76	35	62	74	56	60	51	27	23	17	35	20	13	19	19	14	15	95	175	303	122	80	775
		TRBV12-4_4		AS2	NA	NA				ATAGGCTCCTGGACCCTCTGCTGTGTGTCCCTTTGCATCCTGGTAGCAAAGCACACAGATGCTGGAGTTATCCAGTCACCCCGGCACGAGGTGACAGAGATGGGACAAGAAGTGACTCTGAGATGTAAACCAATTTCAGGACACGACTACCTTTTCTGGTACAGACAGACCATGATGCGGGGACTGGAGTTGCTCATTTACTTTAACAACAACGTTCCGATAGATGATTCAGGGATGCCCGAGGATCGATTCTCAGCTAAGATGCCTAATGCATCATTCTCCACTCTGAAGATCCAGCCCTCAGAACCCAGGGACTCAGCTGTGTACTTCTGTGCCAGCAGTTTAGC	8	2	4	5	8	12	7	2	0	0	1	0	0	0	0	0	0	0	0	0	0	0	0	0	0	0	46	3	0	0	0	49
	TRBV12-5	TRBV12-5_1	TRBV12-5*01	AS1	P	P				ATGGCCACCAGGCTCCTCTGCTGTGTGGTTCTTTGTCTCCTGGGAGAAGAGCTTATAGATGCTAGAGTCACCCAGACACCAAGGCACAAGGTGACAGAGATGGGACAAGAAGTAACAATGAGATGTCAGCCAATTTTAGGCCACAATACTGTTTTCTGGTACAGACAGACCATGATGCAAGGACTGGAGTTGCTGGCTTACTTCCGCAACCGGGCTCCTCTAGATGATTCGGGGATGCCGAAGGATCGATTCTCAGCAGAGATGCCTGATGCAACTTTAGCCACTCTGAAGATCCAGCCCTCAGAACCCAGGGACTCAGCTGTGTATTTTTGTGCTAGTGGTTTGGT	191	119	198	226	204	179	213	186	122	169	201	200	212	209	209	194	197	204	193	205	212	166	206	196	189	202	1330	678	1024	1011	959	5002
		TRBV12-5_2		AS2	NA	NA				ATGGCCACCAGGCTCCTCTGCTGTGTGGTTCTTTGTCTCCTGGGAGAAGAGCTTATAGATGCTAGAGTCACCCAGACACCAAGGCACAAGGTGACAGAGATGGGACAAGAAGTAACAATGAGATGTCAGCCAATTTTAGGCCACAATACTGTTTTCTGGTACAGACAGACCATGAAGCAAGGACTGGAGTTGCTGGCTTACTTCCGCAACCGGGCTCCTCTAGATGATTCGGGGATGCCGAAGGATCGATTCTCAGCAGAGATGCCTGATGCAACTTTAGCCACTCTGAAGATCCAGCCCTCAGAACCCAGGGACTCAGCTGTGTATTTTTGTGCTAGTGGTTTGGT	1	1	0	0	0	0	0	4	5	1	7	0	0	0	0	0	1	6	7	8	10	1	1	0	1	0	2	17	0	32	3	54
		TRBV12-5_3		AS2	P	P				ATGGCCACCAGGCTCCTCTGCTGTGTGGTTCTTTGTCTCCTGGGAGAAGAGCTTATAGATGCTAGAGTCACCCAGACACCAAGGCACAAGGTGACAGAGATGGGACAAGAAGTAACAATGAGATGTCAGCCAATTTTAGGCCACAATACTGTTTTCTGGTACAGACAGACCATGATGCAAGGACTGGAGTTGCTGGCTTACTTCCGCAACCGAGCTCCTCTAGATGATTCGGGGATGCCGAAGGATCGATTCTCAGCAGAGATGCCTGATGCAACTTTAGCCACTCTGAAGATCCAGCCCTCAGAACCCAGGGACTCAGCTGTGTATTTTTGTGCTAGTGGTTTGGT	0	0	0	0	0	0	0	0	0	0	0	0	0	0	0	0	0	0	0	0	0	3	5	8	2	2	0	0	0	0	20	20
		TRBV12-5_4		AS3	P	P				ATGGCCACCAGGCTCCTCTGCTGTGTGGTTCTTTGTCTCCTGGGAGAAGAGCTTATAGATGCTAGAGTCACCCAGACACCAAGGCACAAGGTGACAGAGATGGGACAAGAAGTAACAATGAGATGTCAGCCAATTTTAGGCCACAATACTGTTTTCTGGTACAGACAGACCATGATGCAAGGACTGGAGTTGCTGGCTTACTTCCGCAACTGGGCTCCTCTAGATGATTCGGGGATGCCGAAGGATCGATTCTCAGCAGAGATGCCTGATGCAACTTTAGCCACTCTGAAGATCCAGCCCTCAGAACCCAGGGACTCAGCTGTGTATTTTTGTGCTAGTGGTTTGGT	2	1	2	0	1	1	1	0	0	0	0	0	0	0	0	0	0	0	0	0	0	0	0	0	0	0	8	0	0	0	0	8
		TRBV12-5_5		AS3	P	P				ATGGCCACCAGGCTCCTCTGCTGTGTGGTTCTTTGTCTCCTGGGAGAAGAGCTTATAGATGCTAGAGTTACCCAGACACCAAGGCACAAGGTGACAGAGATGGGACAAGAAGTAACAATGAGATGTCAGCCAATTTTAGGCCACAATACTGTTTTCTGGTACAGACAGACCATGATGCAAGGACTGGAGTTGCTGGCTTACTTCCGCAACCGGGCTCCTCTAGATGATTCGGGGATGCCGAAGGATCGATTCTCAGCAGAGATGCCTGATGCAACTTTAGCCACTCTGAAGATCCAGCCCTCAGAACCCAGGGACTCAGCTGTGTATTTTTGTGCTAGTGGTTTGGT	0	0	0	0	0	0	0	0	0	0	0	0	0	0	0	4	0	0	0	0	0	1	0	0	0	0	0	0	4	0	1	5
	TRBV13	TRBV13_1		AS2	P	P				ATGCTTAGTCCTGACCTGCCTGACTCTGCCTGGAACACCAGGCTCCTCTGCCGTGTCATGCTTTGTCTCCTGGGAGCAGGTTCAGTGGCTGCTGGAGTCATCCAGTCCCCAAGACATCTGATCAAAGAAAAGAGGGAAACAGCCACTCTGAAATGCTATCCTATCCCTAGACACGACACTGTCTACTGGTACCAGCAGGGTCCAGGTCAGGACCCCCAGTTCCTCATTTCGTTTTATGAAAAGATGCAGAGCGATAAAGGAAGCATCCCCTGATCGATTCTCAGCTCAACAGTTCAGTGACTATCATTCTGAACTGAACATGAGCTCCTTGGAGCTGGGGGACTCAGCCCTGTACTTCTGTGCCAGCAGCTTAGG	125	84	113	137	129	114	130	132	96	87	148	142	136	158	139	140	156	158	171	166	188	149	181	172	159	179	832	463	715	839	840	3689
		TRBV13_2		AS2	P	P				ATGCTTAGTCCTGACCTGCCTGACTCTGCCTGGAACACCAGGCTCCTCTGCCATGTCATGCTTTGTCTCCTGGGAGCAGGTTCAGTGGCTGCTGGAGTCATCCAGTCCCCAAGACATCTGATCAAAGAAAAGAGGGAAACAGCCACTCTGAAATGCTATCCTATCCCTAGACACGACACTGTCTACTGGTACCAGCAGGGTCCAGGTCAGGACCCCCAGTTCCTCATTTCGTTTTATGAAAAGATGCAGAGCGATAAAGGAAGCATCCCCTGATCGATTCTCAGCTCAACAGTTCAGTGACTATCATTCTGAACTGAACATGAGCTCCTTGGAGCTGGGGGACTCAGCCCTGTACTTCTGTGCCAGCAGCTTAGG	23	10	28	21	19	23	31	45	27	76	43	58	68	48	58	57	26	26	15	36	23	11	16	20	18	14	155	191	289	126	79	840
		TRBV13_3		AS2	P	P		TRBV13*01/n01		ATGCTTAGTCCTGACCTGCCTGACTCTGCCTGGAACACCAGGCTCCTCTGCCATGTCATGCTTTGTCTCCTGGGAGCAGTTTCAGTGGCTGCTGGAGTCATCCAGTCCCCAAGACATCTGATCAAAGAAAAGAGGGAAACAGCCACTCTGAAATGCTATCCTATCCCTAGACACGACACTGTCTACTGGTACCAGCAGGGTCCAGGTCAGGACCCCCAGTTCCTCATTTCGTTTTATGAAAAGATGCAGAGCGATAAAGGAAGCATCCCCTGATCGATTCTCAGCTCAACAGTTCAGTGACTATCATTCTGAACTGAACATGAGCTCCTTGGAGCTGGGGGACTCAGCCCTGTACTTCTGTGCCAGCAGCTTAGG	41	24	54	61	56	40	48	11	5	7	16	0	0	1	0	1	16	14	14	12	11	12	15	12	15	11	324	39	2	67	65	497
		TRBV13_4		AS2	P	P				ATGCTTAGTCCTGACCTGCCTGACTCTGCCTGGAACACCAGGCTCCTCTGCCGTGTCATGCTTTGTCTCCTGGGAGCAGGTTCAGTGGCTGCTGGAGTCATCCAGTCCCCAAGACATCTGATCAAAGAAAAGAGGGAAACAGCCACTCTGAAATGCTATCCTATCTCTAGACACGACACTGTCTACTGGTACCAGCAGGGTCCAGGTCAGGACCCCCAGTTCCTCATTTCGTTTTATGAAAAGATGCAGAGCGATAAAGGAAGCATCCCCTGATCGATTCTCAGCTCAACAGTTCAGTGACTATCATTCTGAACTGAACATGAGCTCCTTGGAGCTGGGGGACTCAGCCCTGTACTTCTGTGCCAGCAGCTTAGG	0	0	0	0	0	0	0	0	0	0	0	0	8	3	12	0	0	12	0	0	0	0	0	0	0	0	0	0	23	12	0	35
		TRBV13_5	TRBV13*01	AS1	P	P				ATGCTTAGTCCTGACCTGCCTGACTCTGCCTGGAACACCAGGCTCCTCTGCCATGTCATGCTTTGTCTCCTGGGAGCAGTTTCAGTGGCTGCTGGAGTCATCCAGTCCCCAAGACATCTGATCAAAGAAAAGAGGGAAACAGCCACTCTGAAATGCTATCCTATCCCTAGACACGACACTGTCTACTGGTACCAGCAGGGTCCAGGTCAGGACCCCCAGTTCCTCATTTCGTTTTATGAAAAGATGCAGAGCGATAAAGGAAGCATCCCTGATCGATTCTCAGCTCAACAGTTCAGTGACTATCATTCTGAACTGAACATGAGCTCCTTGGAGCTGGGGGACTCAGCCCTGTACTTCTGTGCCAGCAGCTTAGG	5	4	5	7	2	3	4	1	0	0	0	0	0	0	0	0	0	0	0	0	0	0	0	0	0	0	30	1	0	0	0	31
	TRBV14	TRBV14_1	TRBV14*01	AS1	P	P				ATGGTTTCCAGGCTTCTCAGTTTAGTGTCCCTTTGTCTCCTGGGAGCAAAGCACATAGAAGCTGGAGTTACTCAGTTCCCCAGCCACAGCGTAATAGAGAAGGGCCAGACTGTGACTCTGAGATGTGACCCAATTTCTGGACATGATAATCTTTATTGGTATCGACGTGTTATGGGAAAAGAAATAAAATTTCTGTTACATTTTGTGAAAGAGTCTAAACAGGATGAGTCCGGTATGCCCAACAATCGATTCTTAGCTGAAAGGACTGGAGGGACGTATTCTACTCTGAAGGTGCAGCCTGCAGAACTGGAGGATTCTGGAGTTTATTTCTGTGCCAGCAGCCAAGA	164	105	160	181	169	160	180	152	103	94	174	147	169	170	160	156	174	191	184	176	204	162	194	190	179	191	1119	523	802	929	916	4289
		TRBV14_2	TRBV14*02	AS1	P	P				ATGGTTTCCAGGCTTCTCAGTTTAGTGTCCCTTTGTCTCCTGGGAGCAAAGCACATAGAAGCTGGAGTTACTCAGTTCCCCAGCCACAGCGTAATAGAGAAGGGCCAGACTGTGACTCTGAGATGTGACCCAATTTCTGGACATGATAATCTTTATTGGTATCGACGTGTTATGGGAAAAGAAATAAAATTTCTGTTACATTTTGTGAAAGAGTCTAAACAGGATGAATCCGGTATGCCCAACAATCGATTCTTAGCTGAAAGGACTGGAGGGACGTATTCTACTCTGAAGGTGCAGCCTGCAGAACTGGAGGATTCTGGAGTTTATTTCTGTGCCAGCAGCCAAGA	29	16	38	45	29	19	32	38	25	76	34	52	42	39	49	40	24	19	16	37	17	10	17	14	13	13	208	173	222	113	67	783
		TRBV14_3		AS3	P	P				ATGGTTTCCAGGCTTCTCAGTTTAGTGTCCCTTTGTCTCCTGGGAGCAAAGCACATAGAAGCTGGAGTTACTCAGTTCCCCAGCCACAGCGTAATAGAGAAGGGCCAGACTGTGACTCTGAGATGTGATCCAATTTCTGGACATGATAATCTTTATTGGTATCGACGTGTTATGGGAAAAGAAATAAAATTTCTGTTACATTTTGTGAAAGAGTCTAAACAGGATGAGTCCGGTATGCCCAACAATCGATTCTTAGCTGAAAGGACTGGAGGGACGTATTCTACTCTGAAGGTGCAGCCTGCAGAACTGGAGGATTCTGGAGTTTATTTCTGTGCCAGCAGCCAAGA	1	0	0	0	7	1	0	0	0	0	0	0	0	0	0	0	0	0	0	0	0	0	0	0	0	0	9	0	0	0	0	9
		TRBV14_4		AS3	P	P				ATGGTTTCCAGGCTTCTCAGTTTAGTGTCCCTTTGTCTCCTGGGAGCAAAGCACATAGAAGCTGGAGTTACTCAGTTCCCCAGCCACAGCGTAATAGAGAAGGGCCAGACTGTGACTCTGAGATGTGACCCAATTTCTGGACATGATAATCTTTATTGGTATCGACGTGTTATGGGAAAAGAAATAAAATTTCTGTTACATTTTGTGAAAGAGTCTAAACAGGATGAGTCCGGTATGCCCAACAATCAATTCTTAGCTGAAAGGACTGGAGGGACGTATTCTACTCTGAAGGTGCAGCCTGCAGAACTGGAGGATTCTGGAGTTTATTTCTGTGCCAGCAGCCAAGA	0	0	0	0	0	0	0	0	0	0	0	1	0	1	0	2	0	0	0	0	0	0	0	0	0	0	0	0	4	0	0	4
		TRBV14_5		AS3	P	P				ATGGTTTCCAGGCTTCTCAGTTTAGTGTCCCTTTGTCTCCTGGGAGCAAAGCACATAGAAGCTGGAGTTACTCAGTTCCCCAGCCACAGCGTAATAGAGAAGGGCCAGACTGTGACTCTGAGATGTGACCCAATTTCTGGACATGATAATCTTTATTGGTATCGACGTGTTATGGGAAAAGAAATAAAATTTCTGTTACATTTTGTGAAAGAGTCTAAACAGGATGAGTCCGGTATGCCCAACAATCGATTCTTAGCTGAACGGACTGGAGGGACGTATTCTACTCTGAAGGTGCAGCCTGCAGAACTGGAGGATTCTGGAGTTTATTTCTGTGCCAGCAGCCAAGA	0	1	2	0	1	0	2	0	0	0	0	0	0	0	0	0	0	0	0	0	1	0	0	0	0	0	6	0	0	1	0	7
	TRBV15	TRBV15_1	TRBV15*02	AS1	P	P				ATGGGTCCTGGGCTTCTCCACTGGATGGCCCTTTGTCTCCTTGGAACAGGTCATGGGGATGCCATGGTCATCCAGAACCCAAGATACCAGGTTACCCAGTTTGGAAAGCCAGTGACCCTGAGTTGTTCTCAGACTTTGAACCATAACGTCATGTACTGGTACCAGCAGAAGTCAAGTCAGGCCCCAAAGCTGCTGTTCCACTACTATGACAAAGATTTTAACAATGAAGCAGACACCCCTGATAACTTCCAATCCAGGAGGCCGAACACTTCTTTCTGCTTTCTTGACATCCGCTCACCAGGCCTGGGGGACGCAGCCATGTACCTGTGTGCCACCAGCAGAGA	137	98	124	173	137	131	150	182	126	168	192	200	212	209	210	196	198	209	200	211	220	172	212	201	192	204	950	668	1027	1038	981	4664
		TRBV15_2	TRBV15*01	AS1	P	P				ATGGGTCCTGGGCTTCTCCACTGGATGGCCCTTTGTCTCCTTGGAACAGGTCATGGGGATGCCATGGTCATCCAGAACCCAAGATACCAGGTTACCCAGTTTGGAAAGCCAGTGACCCTGAGTTGTTCTCAGACTTTGAACCATAACGTCATGTACTGGTACCAGCAGAAGTCAAGTCAGGCCCCAAAGCTGCTGTTCCACTACTATGACAAAGATTTTAACAATGAAGCAGACACCCCTGATAACTTCCAATCCAGGAGGCCGAACACTTCTTTCTGCTTTCTTGACATCCGCTCACCAGGCCTGGGGGACACAGCCATGTACCTGTGTGCCACCAGCAGAGA	50	20	65	49	52	43	52	6	1	1	15	0	0	0	0	2	0	0	0	1	1	0	0	2	0	0	331	23	2	2	2	360
		TRBV15_3		AS2	P	P				ATGGGTCCTGGGCTTCTCCACTGGATGGCACTTTGTCTCCTTGGAACAGGTCATGGGGATGCCATGGTCATCCAGAACCCAAGATACCAGGTTACCCAGTTTGGAAAGCCAGTGACCCTGAGTTGTTCTCAGACTTTGAACCATAACGTCATGTACTGGTACCAGCAGAAGTCAAGTCAGGCCCCAAAGCTGCTGTTCCACTACTATGACAAAGATTTTAACAATGAAGCAGACACCCCTGATAACTTCCAATCCAGGAGGCCGAACACTTCTTTCTGCTTTCTTGACATCCGCTCACCAGGCCTGGGGGACACAGCCATGTACCTGTGTGCCACCAGCAGAGA	2	2	10	0	3	0	8	0	1	1	1	0	0	0	0	0	0	0	0	0	0	0	0	0	0	0	25	3	0	0	0	28
		TRBV15_4		AS3	P	P				ATGGGTCCTGGGCTTCTCCACTGGATGGCCCTTTGTCTCCTTGGAACAGGTCATGGGGATGCCATGGTCATCCAGAACCCAAGATACCAGGTTACCCAGTTTGGAAAGCCAGTGACCCTGAGTTGTTCTCAGACTTTGAACCATAACGTCATGTACTGGTACCAGCAGAAGTCAAGACAGGCCCCAAAGCTGCTGTTCCACTACTATGACAAAGATTTTAACAATGAAGCAGACACCCCTGATAACTTCCAATCCAGGAGGCCGAACACTTCTTTCTGCTTTCTTGACATCCGCTCACCAGGCCTGGGGGACGCAGCCATGTACCTGTGTGCCACCAGCAGAGA	3	1	1	2	1	3	2	0	0	0	0	0	0	0	0	0	0	0	0	0	0	0	0	0	0	0	13	0	0	0	0	13
		TRBV15_5		AS3	P	P				ATGGGTCCTGGGCTTCTCCACTGGATGGCCCTTTGTCTCCTTGGAACAGGTCATGGGGATGCCATGGTCATCCAGAACCCAAGATACCAGGTTACCCAGTTTGGAAAGCCAGTGACCCTGAGTTGTTCTCAGACTTTGAACCATAACGTCATGTACTGGTACCAGCAGAAGTCAAGTCAGGCCCCAAAGCTGCTGTTCCACTACTATGACAAAGATTTTAACAATGAAGCAGACACCCCTGATAACTTCCAATCCAGGAGGCCGAACACTTCTTTCTGCTTTCTTGACATCCGCTCACCAGGCCTGGGGGACGCAGCCATGTACCTGTGTGCTACCAGCAGAGA	1	0	0	0	7	0	0	0	0	0	0	0	0	0	0	0	0	0	0	0	0	0	0	0	0	0	8	0	0	0	0	8
		TRBV15_6		AS3	P	P				ATGGGTCCTGGGCTTCTCCACTGGATGGCCCTTTGTCTCCTTGGAACAGGTCATGGGGATGCCATGGTCATCCAGAACCCAAGATACCAGGTTACCCAGTTTGGAAAGCCAGTGACCCTGAGTTGTTCTCAGACTTTGAACCATAACGTCATGTACTGGTACCAGCAGAAGTCAAGTCAGGCCCCAAAGCTGCTGTTCCACTACTATGACAAAGATTTTAACAATGAAGCAGACACCCCTGATAACTTCCAATCCAGGAGGCCGAACACTTCTTTCTGCTTTCTTGACATCCGCTCACCAGGCCTGGGGGATGCAGCCATGTACCTGTGTGCCACCAGCAGAGA	0	0	0	0	4	1	0	0	0	0	0	0	0	0	0	0	0	0	0	0	0	0	0	0	0	0	5	0	0	0	0	5
	TRBV16	TRBV16_1	TRBV16*01	AS1	P	P				ATGAGCCCAATATTCACCTGCATCACAATCCTTTGTCTGCTGGCTGCAGGTTCTCCTGGTGAAGAAGTCGCCCAGACTCCAAAACATCTTGTCAGAGGGGAAGGACAGAAAGCAAAATTATATTGTGCCCCAATAAAAGGACACAGTTATGTTTTTTGGTACCAACAGGTCCTGAAAAACGAGTTCAAGTTCTTGATTTCCTTCCAGAATGAAAATGTCTTTGATGAAACAGGTATGCCCAAGGAAAGATTTTCAGCTAAGTGCCTCCCAAATTCACCCTGTAGCCTTGAGATCCAGGCTACGAAGCTTGAGGATTCAGCAGTGTATTTTTGTGCCAGCAGCCAATC	94	79	95	129	96	71	101	176	123	165	186	200	211	210	210	196	198	210	200	211	221	171	212	202	192	203	665	650	1027	1040	980	4362
		TRBV16_2	TRBV16*02	AS1	P	P				ATGAGCCCAATATTCACCTGCATCACAATCCTTTGTCTGCTGGCTGCAGGTTCTCCTGGTGAAGAAGTCGCCCAGACTCCAAAACATCTTGTCAGAGGGGAAGGACAGAAAGCAAAATTATATTGTGCCCCAATAAAAGGACACAGTTAGGTTTTTTGGTACCAACAGGTCCTGAAAAACGAGTTCAAGTTCTTGATTTCCTTCCAGAATGAAAATGTCTTTGATGAAACAGGTATGCCCAAGGAAAGATTTTCAGCTAAGTGCCTCCCAAATTCACCCTGTAGCCTTGAGATCCAGGCTACGAAGCTTGAGGATTCAGCAGTGTATTTTTGTGCCAGCAGCCAATC	99	42	105	97	101	107	110	14	5	5	22	0	0	0	0	2	0	0	0	2	1	0	0	2	0	0	661	46	2	3	2	714
		TRBV16_3		AS3	P	P				ATGAGCCCAATATTCACCTGCATCACAATCCTTTGTCTGCTGGCTGCAGGTTCTCCTGGTGAAGAAGTCGCCCAGACTCCAAAACATCTTGTCAGAGGGGAAGGACAGAAAGCAAAATTATATTGTGCCCCAATAAAAGGACACAGTTAGGTTTTTTGGTACCAACAGGTCCTGAAAAACGAGTTCAAGTTCTTGATTTCCTTCCAGAATGAAAATGTCTTTGATGAAACAGGTATGCCCAAGGAAAGATGTTCAGCTAAGTGCCTCCCAAATTCACCCTGTAGCCTTGAGATCCAGGCTACGAAGCTTGAGGATTCAGCAGTGTATTTTTGTGCCAGCAGCCAATC	1	1	0	0	9	2	2	0	0	0	0	0	0	0	0	0	0	0	0	0	0	0	0	0	0	0	15	0	0	0	0	15
	TRBV17	TRBV17_1	TRBV17*01	AS1	P	P				ATGGATATCTGGCTCCTCTGCTGGGTGACCCTGTGTCTCTTGGCGGCAGGACACTCGGAGCCTGGAGTCAGCCAGACCCCCAGACACAAGGTCACCAACATGGGACAGGAGGTGATTCTGAGGTGCGATCCATCTTCTGGTCACATGTTTGTTCACTGGTACCGACAGAATCTGAGGCAAGAAATGAAGTTGCTGATTTCCTTCCAGTACCAAAACATTGCAGTTGATTCAGGGATGCCCAAGGAACGATTCACAGCTGAAAGACCTAACGGAACGTCTTCCACGCTGAAGATCCATCCCGCAGAGCCGAGGGACTCAGCCGTGTATCTCTACAGTAGCGGTGG	149	92	163	173	158	128	157	123	74	106	127	189	180	182	182	176	123	155	135	138	131	100	120	108	105	109	1020	430	909	682	542	3583
		TRBV17_2	TRBV17*02	AS1	P	P				ATGGATATCTGGCTCCTCTGCTGGGTGACCCTGTGTCTCTTGGCGGCAGGACACTCGGAGCCTGGAGTCAGCCAGACCCCCAGACACAAGGTCACCAACATGGGACAGGAGGTGATTCTGAGGTGCGATCCATCTTCTGGTCACATGTTTGTTCACTGGTACCGACAGAATCTGAGGCAAGAAATGAAGTTGCTGATTTCCTTCCAGTACCAAAACATTGCAGTTGATTCAGGGATGCCCAAGGAACGATTCACAGCTGAAAGACCTAACGGAACGTCTTCCACACTGAAGATCCATCCCGCAGAGCCGAGGGACTCAGCCGTGTATCTCTACAGTAGCGGTGG	29	20	33	43	28	31	41	61	53	63	81	4	22	20	18	17	75	54	65	75	91	67	87	89	85	88	225	258	81	360	416	1340
		TRBV17_3		AS2	P	P				ATGGATATCTGGCTCCTCTGCTGGGTGACCCTGTGTCTCTTGGCGGCAGGACACTCGGAGCCTGGAGTCAGCCAGACCCCCAGACACAAGGTCACCAACATGGGGCAGGAGGTGATTCTGAGGTGCGATCCATCTTCTGGTCACATGTTTGTTCACTGGTACCGACAGAATCTGAGGCAAGAAATGAAGTTGCTGATTTCCTTCCAGTACCAAAACATTGCAGTTGATTCAGGGATGCCCAAGGAACGATTCACAGCTGAAAGACCTAACGGAACGTCTTCCACGCTGAAGATCCATCCCGCAGAGCCGAGGGACTCAGCCGTGTATCTCTACAGTAGCGGTGG	14	7	3	5	16	16	14	3	0	0	0	0	0	0	0	0	0	0	0	0	0	0	0	0	0	0	75	3	0	0	0	78
		TRBV17_4		AS2	P	P				ATGGATATCTGGCTCCTCTGCTGGGTGACCCTGTGTCTCTTGGCGGCAGGACACTCGGAGCCTGGAGTCAGCCAGACCCCCAGACACAAGGTCACCAACATGGGACAGGAGGTGATTCTGAGGTGCAATCCATCTTCTGGTCACATGTTTGTTCACTGGTACCGACAGAATCTGAGGCAAGAAATGAAGTTGCTGATTTCCTTCCAGTACCAAAACATTGCAGTTGATTCAGGGATGCCCAAGGAACGATTCACAGCTGAAAGACCTAACGGAACGTCTTCCACGCTGAAGATCCATCCCGCAGAGCCGAGGGACTCAGCCGTGTATCTCTACAGTAGCGGTGG	0	0	0	0	0	0	0	0	0	0	0	6	10	7	9	3	0	1	0	0	0	1	0	0	0	0	0	0	35	1	1	37
		TRBV17_5		AS2	P	P		TRBV17*02/n01		ATGGATATCTGGCTCCTCTGCTGGGTGACCCTGTGTCTCTTGGCGGCAGGACACTCGGAGCCTGGAGTCAGCCAGACCCCCAGACACAAGGTCACCAACATGGGACAGGAGGTGATTCTGAGGTGCGATCCATCTTCTGGTCACATGTTTGTTCACTGGTACCGACAGAATCTGAGGCAAGAAATGAAGTTGCTGATTTCCTTCCAGTACCAAAACATTGCAGTTGATTCAGGGATGCCCAAGGAACGATTCACAGCTGAAAGACCTAACGGAACATCTTCCACACTGAAGATCCATCCCGCAGAGCCGAGGGACTCAGCCGTGTATCTCTACAGTAGCGGTGG	0	2	0	0	0	1	0	0	0	0	0	0	0	0	0	0	0	0	0	0	0	4	4	7	2	7	3	0	0	0	24	27
		TRBV17_6		AS3	P	P				ATGGATATCTGGCTCCTCTGCTGGGTGACCCTGTGTCTCTTGGCGGCAGGACACTCGGAGCCTGGAGTCAGCCAGACCCCCAGACACAAGGTCACCAACATGGGACAGGAGGTGATTCTGAGGTGCGATCCATCTTCTGGTCACATGTTTGTTCACTGGTACCGACAGAATCTGAGGCAAGAAATGAAGTTGCTGATTTCCTTCCAGTACCAAAACATTGCAGTTGATTCAGGGATGCCCAAGGAACGATTCACAGCTGAAAGACCTAACGGAACATCTTCCACGCTGAAGATCCATCCCGCAGAGCCGAGGGACTCAGCCGTGTATCTCTACAGTAGCGGTGG	0	0	0	1	3	0	1	0	0	0	0	0	0	0	0	0	0	0	0	0	0	0	0	0	0	0	5	0	0	0	0	5
		TRBV17_7		AS3	P	P				ATGGATATCTGGCTCCTCTGCTGGGTGACCCTGTGTCTCTTGGCGGCAGGACACTCGGAGCCTGGAGTCAGCCAGACCCCCAGACACAAGGTCACCAACATGGGACAGGAGGTGATTCTGAGGTGCGATCCATCTTCTGGTCACATGTTTGTTCACTGGTACCGACAGAATCTGAGGCAAGAAATGAAGTTGCTGATTTCCTTCCAGTACCAAAACATTGCAGTTGATTCAGGGATGCCCAAGGAACGATTCACAGCTGAAAGACCTAACGGAACGTCTTCCACGCTGAAGATCCATCCCGCAGAGCCGAGGGACTCAGCCATGTATCTCTACAGTAGCGGTGG	0	0	0	0	0	0	0	0	0	0	0	1	0	1	0	2	0	0	0	0	0	0	0	0	0	0	0	0	4	0	0	4
		TRBV17_8		AS3	P	P				ATGGATATCTGGCTCCTCTGCTGGGTGACCCTGTGTCTCTTGGCGGCAGGACACTCGGAGCCTGGAGTCAGCCAGACCCCCAGACACAAGGTCACCAACATGGGACAGGAGGTGATTCTGAGGTGCGATCCATCTTCTGGTCACATGTTTGTTCACTGGTACCGACAGAATCTGAGGCAAGAAATGAAGTTGCTGATTTCCTTCCAGTACCAAAACATTGCAGTTGATTCAGGGATGCCCAAGGAACGATTCACAGCTGAAAGACCTAACGGAACGTCTTCCACGCTGAAGATCCATCCCGCAGAGCCGAGGGACTCAGCCGTGTATCTCTACAGTAGCGGTTG	2	1	1	0	0	2	0	0	0	0	0	0	0	0	0	0	0	0	0	0	0	0	0	0	0	0	6	0	0	0	0	6
		TRBV17_9		AS3	P	P				ATGGATATCTGGCTCCTCTGCTGGGTGACCCTGTGTCTCTTGGCGGCAGGACACTCGGAGCCTGGAGTCAGCCAGACCCCCAGACACAAGGTCACCAACATGGTACAGGAGGTGATTCTGAGGTGCGATCCATCTTCTGGTCACATGTTTGTTCACTGGTACCGACAGAATCTGAGGCAAGAAATGAAGTTGCTGATTTCCTTCCAGTACCAAAACATTGCAGTTGATTCAGGGATGCCCAAGGAACGATTCACAGCTGAAAGACCTAACGGAACGTCTTCCACGCTGAAGATCCATCCCGCAGAGCCGAGGGACTCAGCCGTGTATCTCTACAGTAGCGGTGG	0	0	0	3	0	0	1	0	0	0	0	0	0	0	0	0	0	0	0	0	0	0	0	0	0	0	4	0	0	0	0	4
	TRBV18	TRBV18_1	TRBV18*01	AS1	P	P				ATGGACACCAGAGTACTCTGCTGTGCGGTCATCTGTCTTCTGGGGGCAGGTCTCTCAAATGCCGGCGTCATGCAGAACCCAAGACACCTGGTCAGGAGGAGGGGACAGGAGGCAAGACTGAGATGCAGCCCAATGAAAGGACACAGTCATGTTTACTGGTATCGGCAGCTCCCAGAGGAAGGTCTGAAATTCATGGTTTATCTCCAGAAAGAAAATATCATAGATGAGTCAGGAATGCCAAAGGAACGATTTTCTGCTGAATTTCCCAAAGAGGGCCCCAGCATCCTGAGGATCCAGCAGGTAGTGCGAGGAGATTCGGCAGCTTATTTCTGTGCCAGCTCACCACC	68	59	59	82	68	57	65	119	69	98	101	196	190	190	191	180	123	156	134	136	129	101	121	108	100	109	458	387	947	678	539	3009
		TRBV18_2		AS2	P	P				ATGGACACCAGACTACTCTGCTGTGCGGTCATCTGTCTTCTGGGGGCAGGTCTCTCAAATGCCGGCGTCATGCAGAACCCAAGACACCTGGTCAGGAGGAGGGGACAGGAGGCAAGACTGAGATGCAGCCCAATGAAAGGACACAGTCATGTTTACTGGTATCGGCAGCTCCCAGAGGAAGGTCTGAAATTCATGGTTTATCTCCAGAAAGAAAATATCATAGATGAGTCAGGAATGCCAAAGGAACGATTTTCTGCTGAATTTCCCAAAGAGGGCCCCAGCATCCTGAGGATCCAGCAGGTAGTGCGAGGAGATTCGGCAGCTTATTTCTGTGCCAGCTCACCACC	29	21	27	34	34	30	32	60	54	64	85	4	22	20	18	17	75	54	66	76	91	71	91	95	89	95	207	263	81	362	441	1354
		TRBV18_3		AS2	P	P	TRBV18*01_ag75MV			ATGGACACCAGAGTACTCTGCTGTGCGGTCATCTGTCTTCTGGGGGCAGGTCTCTCAAATGCCGGCGTCATGCAGAACCCAAGACACCTGGTCAGGAGGAGGGGACAGGAGGCAAGACTGAGATGCAGCCCAGTGAAAGGACACAGTCATGTTTACTGGTATCGGCAGCTCCCAGAGGAAGGTCTGAAATTCATGGTTTATCTCCAGAAAGAAAATATCATAGATGAGTCAGGAATGCCAAAGGAACGATTTTCTGCTGAATTTCCCAAAGAGGGCCCCAGCATCCTGAGGATCCAGCAGGTAGTGCGAGGAGATTCGGCAGCTTATTTCTGTGCCAGCTCACCACC	86	36	100	96	92	89	103	11	5	5	21	0	0	0	0	0	0	0	0	2	1	0	0	0	0	0	602	42	0	3	0	647
		TRBV18_4		AS2	P	P				ATGGACACCAGAGTACTCTGCTGTGCGGTCATCTGTCTTCTGGGGGCAGGTCTCTCAAATGCCGACGTCATGCAGAACCCAAGACACCTGGTCAGGAGGAGGGGACAGGAGGCAAGACTGAGATGCAGCCCAATGAAAGGACACAGTCATGTTTACTGGTATCGGCAGCTCCCAGAGGAAGGTCTGAAATTCATGGTTTATCTCCAGAAAGAAAATATCATAGATGAGTCAGGAATGCCAAAGGAACGATTTTCTGCTGAATTTCCCAAAGAGGGCCCCAGCATCCTGAGGATCCAGCAGGTAGTGCGAGGAGATTCGGCAGCTTATTTCTGTGCCAGCTCACCACC	11	6	14	14	12	4	14	0	0	0	1	0	0	0	0	0	0	0	0	0	0	0	0	0	0	0	75	1	0	0	0	76
	TRBV19	TRBV19_1		AS2	P	P				ATGAGCAACCAGGTGCTCTGCTGTGTGGTCCTTTGTCTCCTGGGAGCAAACACCGTGGATGGTGGAATCACTCAGTCCCCAAAGTACCTGTTCAGAAAGGAAGGACAGAATGTGACCCTGAGTTGTGAACAGAATTTGAACCACGATGCCATGTACTGGTACCGACAGGACCCAGGGCAAGGGCTGAGATTGATCTACTACTCACAGATAGTAAATGACTTTCAGAAAGGAGATATAGCTGAAGGGTACAGCGTCTCTCGGGAGAAGAAGGAATCCTTTCCTCTCACTGTGACATCGGCCCAAAAGAACCCGACAGCTTTCTATCTCTGTGCCAGTAGTATAGA	140	75	155	178	160	145	170	73	60	70	108	5	22	21	18	21	73	53	65	78	92	70	91	98	89	94	1023	311	87	361	442	2224
		TRBV19_2	TRBV19*01	AS1	P	P				ATGAGCAACCAGGTGCTCTGCTGTGTGGTCCTTTGTTTCCTGGGAGCAAACACCGTGGATGGTGGAATCACTCAGTCCCCAAAGTACCTGTTCAGAAAGGAAGGACAGAATGTGACCCTGAGTTGTGAACAGAATTTGAACCACGATGCCATGTACTGGTACCGACAGGACCCAGGGCAAGGGCTGAGATTGATCTACTACTCACAGATAGTAAATGACTTTCAGAAAGGAGATATAGCTGAAGGGTACAGCGTCTCTCGGGAGAAGAAGGAATCCTTTCCTCTCACTGTGACATCGGCCCAAAAGAACCCGACAGCTTTCTATCTCTGTGCCAGTAGTATAGA	34	37	20	32	41	20	24	78	45	27	71	143	143	147	136	131	104	135	118	102	116	91	104	92	90	96	208	221	700	575	473	2177
		TRBV19_3		AS2	P	P	TRBV19*01_ag23PP(T)	TRBV19*01/n01	TRBV19*01_A24G	ATGAGCAACCAGGTGCTCTGCTGTGTGGTCCTTTGTCTCCTGGGAGCAAACACCGTGGATGGTGGAATCACTCAGTCCCCGAAGTACCTGTTCAGAAAGGAAGGACAGAATGTGACCCTGAGTTGTGAACAGAATTTGAACCACGATGCCATGTACTGGTACCGACAGGACCCAGGGCAAGGGCTGAGATTGATCTACTACTCACAGATAGTAAATGACTTTCAGAAAGGAGATATAGCTGAAGGGTACAGCGTCTCTCGGGAGAAGAAGGAATCCTTTCCTCTCACTGTGACATCGGCCCAAAAGAACCCGACAGCTTTCTATCTCTGTGCCAGTAGTATAGA	2	3	1	5	3	3	1	36	23	73	27	52	47	42	56	46	20	22	17	34	14	10	17	14	13	13	18	159	243	107	67	594
		TRBV19_4	TRBV19*03	AS1	P	P				ATGAGCAACCAGGTGCTCTGCTGTGTGGTCCTTTGTCTCCTGGGAGCAAACACCGTGGATGGTGGAATCACTCAGTCCCCAAAGTACCTGTTCAGAAAGGAAGGACAGAATGTGACCCTGAGTTGTGAACAGAATTTGAACCACGATGCCATGTACTGGTACCGACAGGACCCAGGGCAAGGGCTGAGATTGATCTACTACTCACACATAGTAAATGACTTTCAGAAAGGAGATATAGCTGAAGGGTACAGCGTCTCTCGGGAGAAGAAGGAATCCTTTCCTCTCACTGTGACATCGGCCCAAAAGAACCCGACAGCTTTCTATCTCTGTGCCAGTAGTATAGA	16	7	24	10	2	11	19	2	0	0	1	0	0	0	0	0	0	0	0	0	0	0	0	0	0	0	89	3	0	0	0	92
	TRBV20-1	TRBV20-1_1		AS2	P	P				ATGCTGCTGCTTCTGCTGCTTCTGGGGCCAGGCTCCGGGCTTGGTGCTGTCGTCTCTCAACATCCGAGCAGGGTTATCTGTAAGAGTGGAACCTCTGTGAAGATCGAGTGCCGTTCCCTGGACTTTCAGGCCACAACTATGTTTTGGTATCGTCAGTTCCCGAAACAGAGTCTCATGCTGATGGCAACTTCCAATGAGGGCTCCAAGGCCACATACGAGCAAGGCGTCGAGAAGGACAAGTTTCTCATCAACCATGCAAGCCTGACCTTGTCCACTCTGACAGTGACCAGTGCCCATCCTGAAGACAGCAGCTTCTACATCTGCAGTGCTAGAGA	154	79	178	182	157	145	187	74	60	69	108	4	23	20	18	18	74	53	64	78	93	70	93	97	90	96	1082	311	83	362	446	2284
		TRBV20-1_2		AS2	P	P				ATGCTGCTGCTTCTGCTGCTTCTGGGGCCAGGCTCCGGGCTTGGTGCTGTCGTCTCTCAACATCCGAGCTGGGTTATCTGTAAGAGTGGAACCTCTGTGAAGATCGAGTGCCGTTCCCTGGACTTTCAGGCCACAACTATGTTTTGGTATCGTCAGTTCCCGAAACAGAGTCTCATGCTGATGGCAACTTCCAATGAGGGCTCCAAGGCCACATACGAGCAAGGCGTCGAGAAGGACAAGTTTCTCATCAACCATGCAAGCCTGACCTTGTCCACTCTGACAGTGACCAGTGCCCATCCTGAAGACAGCAGCTTCTACATCTGCAGTGCTAGAGA	34	39	19	32	45	20	21	77	44	26	70	143	142	148	137	132	102	134	118	103	113	91	100	89	87	95	210	217	702	570	462	2161
		TRBV20-1_3	TRBV20-1*05	AS1	P	P				ATGCTGCTGCTTCTGCTGCTTCTGGGGCCAGGCTCCGGGCTTGGTGCTGTCGTCTCTCAACATCCGAGCAGGGTTATCTGTAAGAGTGGAACCTCTGTGAAGATCGAGTGCCGTTCCCTGGACTTTCAGGCCACAACTATGTTTTGGTATCGTCAGTTCCCGAAAAAGAGTCTCATGCTGATGGCAACTTCCAATGAGGGCTCCAAGGCCACATACGAGCAAGGCGTCGAGAAGGACAAGTTTCTCATCAACCATGCAAGCCTGACCTTGTCCACTCTGACAGTGACCAGTGCCCATCCTGAAGACAGCAGCTTCTACATCTGCAGTGCTAGAGA	3	3	2	12	3	5	2	36	24	75	28	49	47	41	55	46	20	22	17	32	14	10	16	14	13	13	30	163	238	105	66	602
		TRBV20-1_4		AS3	P	P			TRBV20-1*01_C142A	ATGCTGCTGCTTCTGCTGCTTCTGGGGCCAGGCTCCGGGCTTGGTGCTGTCGTCTCTCAACATCCGAGCTGGGTTATCTGTAAGAGTGGAACCTCTGTGAAGATCGAGTGCCGTTCCCTGGACTTTCAGGCCACAACTATGTTTTGGTATCGTCAGTTCCCGAAAAAGAGTCTCATGCTGATGGCAACTTCCAATGAGGGCTCCAAGGCCACATACGAGCAAGGCGTCGAGAAGGACAAGTTTCTCATCAACCATGCAAGCCTGACCTTGTCCACTCTGACAGTGACCAGTGCCCATCCTGAAGACAGCAGCTTCTACATCTGCAGTGCTAGAGA	0	0	0	0	0	0	0	2	0	0	2	0	0	0	0	0	2	1	1	1	2	0	1	4	2	0	0	4	0	7	7	18
		TRBV20-1_5		AS3	P	P	TRBV20-1*02_ga227LL (AFR specific)			ATGCTGCTGCTTCTGCTGCTTCTGGGGCCAGGCTCCGGGCTTGGTGCTGTCGTCTCTCAACATCCGAGCAGGGTTATCTGTAAGAGTGGAACCTCTGTGAAGATCGAGTGCCGTTCCCTGGACTTTCAGGCCACAACTATGTTTTGGTATCGTCAGTTCCCGAAACAGAGTCTCATGCTGATGGCAACTTCCAATGAGGGCTCCAAGGCCACATACGAGCAAGGCGTCGAGAAGGACAAGTTTCTCATCAACCATGCAAGCCTGACCTTATCCACTCTGACAGTGACCAGTGCCCATCCTGAAGACAGCAGCTTCTACATCTGCAGTGCTAGAGA	1	1	0	0	1	9	0	1	0	0	0	0	0	0	0	0	0	0	0	0	0	0	0	0	0	0	12	1	0	0	0	13
		TRBV20-1_6		AS3	P	P				ATGCTGCTGCTTCTGCTGCTTCTGGGGCCAGGCTCCGGGCTTGGTGCTGTCGTCTCTCAACATCCGAGCAGGGTTATCTGTAAGAGTGGAACCTCTGTGAAGATCGAGTGCCGTTCCCTGGACTTTCAGGCCACAACTATGTTTTGGTATCGTCAGTTCCCGAAACAGAGTCTCATGCTGATGGCAACTTCCAATGAGGGCTCCAAGGCCACATACGAGCAAGGCGTCGAGAAGGACAAGTTTCTCATCAACCATGCAAGCCTGACCTTGTCCACTCTGACAGTGGCCAGTGCCCATCCTGAAGACAGCAGCTTCTACATCTGCAGTGCTAGAGA	0	0	0	0	0	0	0	0	0	0	0	1	0	1	0	2	0	0	0	0	0	0	0	0	0	0	0	0	4	0	0	4
		TRBV20-1_7		AS3	P	P				ATGCTGCTGCTTCTGCTGCTTCTGGGGCCAGGCTCCGGGCTTGGTGCCGTCGTCTCTCAACATCCGAGCTGGGTTATCTGTAAGAGTGGAACCTCTGTGAAGATCGAGTGCCGTTCCCTGGACTTTCAGGCCACAACTATGTTTTGGTATCGTCAGTTCCCGAAACAGAGTCTCATGCTGATGGCAACTTCCAATGAGGGCTCCAAGGCCACATACGAGCAAGGCGTCGAGAAGGACAAGTTTCTCATCAACCATGCAAGCCTGACCTTGTCCACTCTGACAGTGACCAGTGCCCATCCTGAAGACAGCAGCTTCTACATCTGCAGTGCTAGAGA	0	0	1	0	0	0	3	0	0	0	0	0	0	0	0	0	0	0	0	0	0	0	0	0	0	0	4	0	0	0	0	4
	TRBV21-1	TRBV21-1_1	TRBV21-1*01	AS1	P	P				ATGTGCCTCAGACTTCTCTGCTGTGTGGCCATTTCTTTCTGGGGAGCCAGGCTCCACGGACACCAAGGTCACCCAGAGACCTAGACTTCTGGTCAAAGCAAGTGAACAGAAAGCAAAGATGGATTGTGTTCCTATAAAAGCACATAGTTATGTTTACTGGTATCGTAAGAAGCTGGAAGAAGAGCTCAAGTTTTTGGTTTACTTTCAGAATGAAGAACTTATTCAGAAAGCAGAAATAATCAATGAGCGATTTTTAGCCCAATGCTCCAAAAACTCATCCTGTACCTTGGAGATCCAGTCCACGGAGTCAGGGGACACAGCACTGTATTTCTGTGCCAGCAGCAAAGC	101	72	92	128	117	89	104	133	93	141	123	196	193	191	194	185	127	154	137	129	123	125	145	142	130	157	703	490	959	670	699	3521
		TRBV21-1_2	TRBV21-1*02	AS1	P	P				ATGTGCCTCAGACTTCTCTGCTGTGTGGCCATTTCTTTCTGGGGAGCCAGGCTCCACGGACACCAAGGTCACCCAGAGACCTAGACTTCTGGCCAAAGCAAGTGAACAGAAAGCAAAGATGGATTGTGTTCCTATAAAAGCACATAGTTATGTTTACTGGTATCGTAAGAAGCTGGAAGAAGAGCTCAAGTTTTTGGTTTACTTTCAGAACGAAGAACTTATTCAGAAAGCAGAAATAATCAATGAGCGATTTTTAGCCCAATGCTCCAAAAACTCATCCTGTACCTTGGAGATCCAGTCCACGGAGTCAGGGGACACAGCACTGTATTTCTGTGCCAGCAGCAAAGC	33	22	31	43	33	33	34	49	33	26	74	4	19	19	16	13	71	55	63	85	98	47	67	62	62	47	229	182	71	372	285	1139
		TRBV21-1_3		AS2	P	P		TRBV21-1*01/n01		ATGTGCCTCAGACTTCTCTGCTGTGTGGCCATTTCTTTCTGGGGAGCCAGGCTCCACGGACACCAAGGTCACCCAGAGACCTAGACTTCTGGTCAAAGCAAGTGAACAGAAAGCAAAGATGGATTGTGTTCCTATAAAAGCACATAGTTATGTTTACTGGTATCGTAAGAAGCTGGAAGAAGAGCTCAAGTTTTTGGTTTACTTTCAGAATGAAGAACTTATTCAGAAAGCAGAAATAATCAATGAGCGATTTTTAGCCCAATGCTCCAAAAACTCATCCTGTACCTTGGAGATCCAGTCCACGGAGTCAGGGGACACAGCACTGTATCTCTGTGCCAGCAGCAAAGC	25	17	40	27	23	28	34	4	1	1	7	0	0	0	0	0	0	0	0	0	0	0	0	0	0	0	194	13	0	0	0	207
		TRBV21-1_4		AS2	P	P		TRBV21-1*01/n02		ATGTGCCTCAGACTTCTCTGCTGTGTGGCCATTTCTTTCTGGGGAGCCAGGCTCCACGGACACCAAGGTCACCCAGAGACCTAGACTTCTGGTCAAAGCAAGTGAACAGAAAGCAAAGATGGATTGTGTTCCTATAAAAGCACATAGTTATGTTTACTGGTATCGTAAGAAGCTGGAAGAAGAGCTCAAGTTTTTGGTTTACTTTCAGAATGAAGAACTTATTTAGAAAGCAGAAATAATCAATGAGCGATTTTTAGCCCAATGCTCCAAAAACTCATCCTGTACCTTGGAGATCCAGTCCACGGAGTCAGGGGACACAGCACTGTATTTCTGTGCCAGCAGCAAAGC	16	4	10	14	27	15	19	1	1	2	3	0	0	0	0	0	0	0	0	0	0	0	0	0	0	0	105	7	0	0	0	112
		TRBV21-1_5		AS2	P	P		TRBV21-1*01/n04		ATGTGCCTCAGACTTCTCTGCTGTGTGGCCATTTCTTTCTGGGGAGCCAGGCTCCACGGACACCAAGGTCACCCAGAGACCTAGACTTCTGGCCAAAGCAAGTGAACAGAAAGCAAAGATGGATTGTGTTCCTATAAAAGCACATAGTTATGTTTACTGGTATCGTAAGAAGCTGGAAGAAGAGCTCAAGTTTTTGGTTTACTTTCAGAATGAAGAACTTATTCAGAAAGCAGAAATAATCAATGAGCGATTTTTAGCCCAATGCTCCAAAAACTCATCCTGTACCTTGGAGATCCAGTCCACGGAGTCAGGGGACACAGCACTGTATTTCTGTGCCAGCAGCAAAGC	17	7	25	11	3	13	20	2	0	0	1	0	0	0	0	0	0	0	0	0	0	0	0	0	0	0	96	3	0	0	0	99
		TRBV21-1_6		AS3	P	P				ATGTGCCTCAGACTTCTCTGCTGTGTGGCCATTTCTTTCTGGGGAGCCAGGCTCCACGGACACCAAGGTCACCCAGAGACCTAGACTTCTGGCCAAAGCAAGTGAACAGAAAGCAAAGATGGATTGTGTTCCTATAAAAGCACATAGTTATGTTTACTGGTATCGTAAGAAGCTGGAAGAAGAGCTCAAGTTTTTGGTTTACTTTCAGAATGAAGAACTTATTCAGAAAGCAGAAATAATCAATGAGCGATTTTTAGCCCAATGCTCCAAAAACTCATCCTGTACCTTGGAGATCCAGTCCACGGAGTCAGGGGACACAGCACTGTATCTCTGTGCCAGCAGCAAAGC	1	0	0	3	0	2	2	1	0	0	0	0	0	0	0	0	0	0	0	0	0	0	0	0	0	0	8	1	0	0	0	9
	TRBV22-1	TRBV22-1_1		AS2	P	P				ATGGGGAGCTGGGTCCTCTGCTATGTGACCCTGTGTCTCCTGGGAGCAGGATGCTGACATCTATCAGATGCCATTCCAGCTCACTGGGGCTGGATGGGATGTGACTCTGGAGTGGAAACGGAATTTGAGACACAATGACATGTACTGCTACTGGTACTGGCAGGACCCAAAGCAAAATCTGAGACTGATCTATTACTCAAGGGTTGAAAAGGATATTCAGAGAGGAGATCTAACTGAAGGCTACGTGTCTGCCAAGAGGAGAAGGGGCTATTTCTTCTCAGGGTGAAGTTGGCCCACACCAGCCAAACAGCTTTGTACTTCTGTCCTGGGAGCGCAC	192	120	198	223	206	176	210	187	128	169	207	199	212	209	210	195	196	209	200	212	221	172	211	204	192	203	1325	691	1025	1038	982	5061
		TRBV22-1_2		AS3	P	P				ATGGGGAGCTGGGTCCTCTGCTATGTGACCCTGTGTCTCCTGGGAGCAGGATGCTGACATCTATCAGATGCCATTCCAGCTCACTGGGGCTGGATGGGATGTGACTCTGGAGTGGAAACGGAATTTGAGACACAATGACATGTACTGCTACTGGTACTGGCAGGACCCAAAGCAAAATCTGAGACTGATCTATTACTCAAGGGTTGAAAAGGATATTCAGAGAGGAGATCTAACTGAAGTCTACGTGTCTGCCAAGAGGAGAAGGGGCTATTTCTTCTCAGGGTGAAGTTGGCCCACACCAGCCAAACAGCTTTGTACTTCTGTCCTGGGAGCGCAC	0	1	0	2	0	2	1	2	0	0	1	0	0	1	0	2	2	1	0	1	1	0	0	0	0	0	6	3	3	5	0	17
		TRBV22-1_3		AS3	P	P				ATGGGGAGTTGGGTCCTCTGCTATGTGACCCTGTGTCTCCTGGGAGCAGGATGCTGACATCTATCAGATGCCATTCCAGCTCACTGGGGCTGGATGGGATGTGACTCTGGAGTGGAAACGGAATTTGAGACACAATGACATGTACTGCTACTGGTACTGGCAGGACCCAAAGCAAAATCTGAGACTGATCTATTACTCAAGGGTTGAAAAGGATATTCAGAGAGGAGATCTAACTGAAGGCTACGTGTCTGCCAAGAGGAGAAGGGGCTATTTCTTCTCAGGGTGAAGTTGGCCCACACCAGCCAAACAGCTTTGTACTTCTGTCCTGGGAGCGCAC	0	1	0	0	0	2	1	0	0	0	0	0	0	0	0	0	0	0	0	0	0	0	0	0	0	0	4	0	0	0	0	4
		TRBV22-1_4		AS3	P	P				TTGGGGAGCTGGGTCCTCTGCTATGTGACCCTGTGTCTCCTGGGAGCAGGATGCTGACATCTATCAGATGCCATTCCAGCTCACTGGGGCTGGATGGGATGTGACTCTGGAGTGGAAACGGAATTTGAGACACAATGACATGTACTGCTACTGGTACTGGCAGGACCCAAAGCAAAATCTGAGACTGATCTATTACTCAAGGGTTGAAAAGGATATTCAGAGAGGAGATCTAACTGAAGGCTACGTGTCTGCCAAGAGGAGAAGGGGCTATTTCTTCTCAGGGTGAAGTTGGCCCACACCAGCCAAACAGCTTTGTACTTCTGTCCTGGGAGCGCAC	1	0	2	1	0	0	2	1	0	0	0	0	0	0	0	0	0	0	0	0	0	0	0	0	0	0	6	1	0	0	0	7
	TRBV23-1	TRBV23-1_1	TRBV23-1*01	AS1	P	P				ATGGGCACCAGGCTCCTCGGCTGTGCAGCCCTGTGTCTCCTGGCAGCAGACTCTTTTCATGCCAAAGTCACACAGACTCCAGGACATTTGGTCAAAGGAAAAGGACAGAAAACAAAGATGGATTGTACCCCCGAAAAAGGACATACTTTTGTTTATTGGTATCAACAGAATCAGAATAAAGAGTTTATGCTTTTGATTTCCTTTCAGAATGAACAAGTTCTTCAAGAAACGGAGATGCACAAGAAGCGATTCTCATCTCAATGCCCCAAGAACGCACCCTGCAGCCTGGCAATCCTGTCCTCAGAACCGGGAGACACGGCACTGTATCTCTGCGCCAGCAGTCAATC	131	93	128	153	151	108	138	181	123	165	189	200	212	210	210	198	193	207	194	206	220	171	212	203	192	204	902	658	1030	1020	982	4592
		TRBV23-1_2		AS2	P	P		TRBV23-1*01/n05		ATGGGCACCAGGCTCCTCGGCTGTGCAGCCCTGTGTCTCCTGGCAGCAGGCTCTTTTCATGCCAAAGTCACACAGACTCCAGGACATTTGGTCAAAGGAAAAGGACAGAAAACAAAGATGGATTGTACCCCCGAAAAAGGACATACTTTTGTTTATTGGTATCAACAGAATCAGAATAAAGAGTTTATGCTTTTGATTTCCTTTCAGAATGAACAAGTTCTTCAAGAAACGGAGATGCACAAGAAGCGATTCTCATCTCAATGCCCCAAGAACGCACCCTGCAGCCTGGCAATCCTGTCCTCAGAACCGGGAGACACGGCACTGTATCTCTGCGCCAGCAGTCAATC	59	26	71	73	55	72	75	8	4	4	13	0	0	0	0	0	0	0	0	1	0	0	0	0	0	0	431	29	0	1	0	461
		TRBV23-1_3		AS2	P	P				ATGGGCACCAGGCTCCTCGGCTGTGCAGCCCTGTGTCTCCTGGCAGCAGACTCTTTTCATGCCAAAGTCACACAGACTCCAGGACATTTGGTCAAAGGAAAAGGACAGAAAACAAAGATGGATTGTACCCCCGAAAAAGGACATACTTTTGTTTATTGGTATCAACAGAATCAGAATAAAGAGTTTATGCTTTTGATTTCCTTTCAGAATGAACAAGTTCTTCAAGAAACGGAGATGCACAAGAAGCGATTCTCATCTCAATGCCCCAAGAACGCACCCTGCAGCCTGGCAATCCTGTCCTCAGAACCGGGAGACACGGCACTGCATCTCTGCGCCAGCAGTCAATC	2	3	0	0	0	0	0	1	1	1	6	0	0	0	0	0	5	3	6	6	2	1	0	0	0	0	5	9	0	22	1	37
	TRBV24-1	TRBV24-1_1	TRBV24-1*01	AS1	P	P				ATGGCCTCCCTGCTCTTCTTCTGTGGGGCCTTTTATCTCCTGGGAACAGGGTCCATGGATGCTGATGTTACCCAGACCCCAAGGAATAGGATCACAAAGACAGGAAAGAGGATTATGCTGGAATGTTCTCAGACTAAGGGTCATGATAGAATGTACTGGTATCGACAAGACCCAGGACTGGGCCTACGGTTGATCTATTACTCCTTTGATGTCAAAGATATAAACAAAGGAGAGATCTCTGATGGATACAGTGTCTCTCGACAGGCACAGGCTAAATTCTCCCTGTCCCTAGAGTCTGCCATCCCCAACCAGACAGCTCTTTACTTCTGTGCCACCAGTGATTTG	160	100	168	183	174	147	180	141	95	143	131	195	197	193	195	188	126	156	135	128	123	127	153	146	133	159	1112	510	968	668	718	3976
		TRBV24-1_2	TRBV24-1*02	AS1	P	P				ATGGCCTCCCTGCTCTTCTTCTGTGGGGCCTTTTATCTCCTGGGAACAGGGTCCATGGATGCTGATGTTACCCAGACCCCAAGGAATAGGATCACAAAGACAGGAAAGAGGATTATGCTGGAATGTTCTCAGACTAAGGGTCATGATAGAATGTACTGGTATCGACAAGACCCAGGACTGGGCCTACAGTTGATCTATTACTCCTTTGATGTCAAAGATATAAACAAAGGAGAGATCTCTGATGGATACAGTGTCTCTCGACAGGCACAGGCTAAATTCTCCCTGTCCCTAGAGTCTGCCATCCCCAACCAGACAGCTCTTTACTTCTGTGCCACCAGTGATTTG	33	22	31	43	32	32	34	49	33	27	75	4	15	16	15	10	72	54	65	84	97	45	59	58	59	45	227	184	60	372	266	1109
	TRBV25-1	TRBV25-1_1		AS2	P	P				ATGACTATCAGGCTCCTCTGCTACGTGGGCTTTTATTTTCTGGGGGCAGGCCTCATGGAAGCTGACATCTACCAGACCCCAAGATACCTTGTTATAGGGACAGGAAAGAAGATCACTCTGGAATGTTCTCAAACCATGGGCCATGACAAAATGTACTGGTATCAACAAGATCCAGGAATGGAACTACACCTCATCCACTATTCCTATGGAGTTAATTCCACAGAGAAGGGAGATCTTTCCTCTGAGTCAACAGTCTCCAGAATAAGGACGGAGCATTTTCCCCTGACCCTGGAGTCTGCCAGGCCCTCACATACCTCTCAGTACCTCTGTGCCAGCAGTGAATA	145	74	155	182	140	145	172	96	60	105	114	62	74	67	80	59	87	69	73	108	114	58	80	69	70	54	1013	375	342	451	331	2512
		TRBV25-1_2	TRBV25-1*01	AS1	P	P				ATGACTATCAGGCTCCTCTGCTACATGGGCTTTTATTTTCTGGGGGCAGGCCTCATGGAAGCTGACATCTACCAGACCCCAAGATACCTTGTTATAGGGACAGGAAAGAAGATCACTCTGGAATGTTCTCAAACCATGGGCCATGACAAAATGTACTGGTATCAACAAGATCCAGGAATGGAACTACACCTCATCCACTATTCCTATGGAGTTAATTCCACAGAGAAGGGAGATCTTTCCTCTGAGTCAACAGTCTCCAGAATAAGGACGGAGCATTTTCCCCTGACCCTGGAGTCTGCCAGGCCCTCACATACCTCTCAGTACCTCTGTGCCAGCAGTGAATA	34	40	14	32	51	21	22	92	68	64	93	138	138	143	130	139	110	141	127	106	108	114	132	135	122	149	214	317	688	592	652	2463
		TRBV25-1_3		AS2	P	P				ATGACTATCAGGCTCCTCTGCTACGTGGGCTTTTATTTTCTGGGGGCAGGCCTCATGGAAGCTGACATCTACCAGACCCCAAGATACCTTGTTATAGGCACAGGAAAGAAGATCACTCTGGAATGTTCTCAAACCATGGGCCATGACAAAATGTACTGGTATCAACAAGATCCAGGAATGGAACTACACCTCATCCACTATTCCTATGGAGTTAATTCCACAGAGAAGGGAGATCTTTCCTCTGAGTCAACAGTCTCCAGAATAAGGACGGAGCATTTTCCCCTGACCCTGGAGTCTGCCAGGCCCTCACATACCTCTCAGTACCTCTGTGCCAGCAGTGAATA	13	7	26	11	3	14	19	2	0	0	1	0	0	0	0	0	0	0	0	0	0	0	0	0	0	0	93	3	0	0	0	96
		TRBV25-1_4		AS3	P	P				ATGACTATCAGGCTCCTCTGCTACGTGGGCTTTTATTTTCTGGGGGCAGGCCTCATGGAAGCTGACATCTACCAGACCCCAAGATACCTTGTTATAGGGACAGGAAAGAAGATCACTCTGGAATGTTCTCAAACCATGGGCCATGACAAAATGTACTGGTATCAACAAGATCCAGGAATGGAACTACACCTCAGCCACTATTCCTATGGAGTTAATTCCACAGAGAAGGGAGATCTTTCCTCTGAGTCAACAGTCTCCAGAATAAGGACGGAGCATTTTCCCCTGACCCTGGAGTCTGCCAGGCCCTCACATACCTCTCAGTACCTCTGTGCCAGCAGTGAATA	0	0	0	0	12	0	0	0	0	0	0	0	0	0	0	0	0	0	0	0	0	0	0	0	0	0	12	0	0	0	0	12
		TRBV25-1_5		AS3	P	P			TRBV25-1*ap01_A293G	ATGACTATCAGGCTCCTCTGCTACGTGGGCTTTTATTTTCTGGGGGCAGGCCTCATGGAAGCTGACATCTACCAGACCCCAAGATACCTTGTTATAGGGACAGGAAAGAAGATCACTCTGGAATGTTCTCAAACCATGGGCCATGACAAAATGTACTGGTATCAACAAGATCCAGGAATGGAACTACACCTCATCCACTATTCCTATGGAGTTAATTCCACAGAGAAGGGAGATCTTTCCTCTGAGTCAACAGTCTCCAGAATAAGGACGGAGCATTTTCCCCTGACCCTGGAGTCTGCCAGGCCCTCACGTACCTCTCAGTACCTCTGTGCCAGCAGTGAATA	2	1	5	1	0	0	1	0	0	0	0	0	0	0	0	0	0	0	0	0	0	0	0	0	0	0	10	0	0	0	0	10
	TRBV26	TRBV26_1	TRBV26*01	AS1	P	P				ATGAGCAACAGGCTTCTCTGCTGTGTGATCATTTGTCTCCTAAGAGCAGGCCTCAAGGATGCTGTAGTTACACAATTCCCAAGACACAGAATCATTGGGACAGGAAAGGAATTCATTCTACAGTGTTCCCAGAATATGAATCATGTTACAATGTACTGGTATCGACAGGACCCAGGACTTGGACTGAAGCTGGTCTATTATTCACCTGGCACTGGGAGCACTGAAAAAGGAGATATCTCTGAGGGGTATCATGTTTCTTGAAATACTATAGCATCTTTTCCCCTGACCCTGAAGTCTGCCAGCACCAACCAGACATCTGTGTATCTCTATGCCAGCAGTTCATC	79	59	81	106	100	56	79	128	91	138	126	188	186	185	178	180	120	152	139	125	117	127	150	145	135	162	560	483	917	653	719	3332
		TRBV26_2		AS2	P	P				ATGAGCAACAGGCTTCTCTGCTGTGTGATCATTTGTCTCCTAAGAGCAGGCCTCAAAGATGCTGTAGTTACACAATTCCCAAGACACAGAATCATTGGGACAGGAAAGGAATTCATTCTACAGTGTTCCCAGAATATGAATCATGTTACAATGTACTGGTATCGACAGGACCCAGGACTTGGACTGAAGCTGGTCTATTATTCACCTGGCACTGGGAGCACTGAAAAAGGAGATATCTCTGAGGGGTATCATGTTTCTTGAAATACTATAGCATCTTTTCCCCTGACCCTGAAGTCTGCCAGCACCAACCAGACATCTGTGTATCTCTATGCCAGCAGTTCATC	50	31	44	63	36	50	57	54	34	30	73	11	26	25	32	18	77	58	61	88	105	45	61	58	57	42	331	191	112	389	263	1286
		TRBV26_3		AS2	P	P		TRBV26*01/n01		ATGAGCAACAGGCTTCTCTGCTGTGTGATCATTTGTCTCCTAAGAGCAGGCCTCAAGGATGCTGTAGTTACACAATTCCCAAGACACAGAATCATTGGGACAGGAAAGGAATTCATTCTACAGTGTTCCCAGAATATGAATCATGTTACAATGTACTGGTATCGACAGGACCCAGGACTTGGACTGAAGCTGGTCTATTATTCACCTGGCACTGGGAGCACTGAAAAAGGAGATATCTCTGAGGGGTATCACATTTCTTGAAATACTATAGCATCTTTTCCCCTGACCCTGAAGTCTGCCAGCACCAACCAGACATCTGTGTATCTCTATGCCAGCAGTTCATC	26	12	31	31	20	29	27	5	0	1	6	0	0	0	0	0	0	0	0	0	0	0	0	0	0	0	176	12	0	0	0	188
		TRBV26_4		AS2	P	P				ATGAGCAACAGGCTTCTCTGCTGTGTGATCATTTGTCTCCTAAGAGCAGGCCTCAAGGATGCTGTAGTTACACAATTCCCAAGACACAGAATCATTGGGACAGGAAAGGAATTCATTCTACAGTGTTCCCAGAATATGAATCATGTTACAATGTACTGGTATCGACAGGACCCAGGACTTGGACTGAAGCTGGTCTATTATTCACCTGGCACTGGGAGCACTGAAAAAGGAGATATCTCTGAGGGGTATCATGTTTCTTGAAATACTATAGCATCTTTTCCCCTGACCCTGAAGTCTGCCAGCACCAACCAGACATCTGTCTATCTCTATGCCAGCAGTTCATC	17	8	28	12	6	24	23	2	0	0	1	0	0	0	0	0	0	0	0	0	0	0	0	0	0	0	118	3	0	0	0	121
		TRBV26_5		AS2	P	P		TRBV26*01/n02		ATGAGCAACAGGCTTCTCTGCTGTGTGATCATTTGTCTCCTAAGAGCAGGCCTCAAGGATGCTGTAGTTACACAATTCCCAAGACACAGAATCATTGGGACAGGAAAGGAATTCATTCTACAGTGTTCCCAGAATATGAATCATGTTACAATGTACTGGTATCGACAGGACCCAGGACTTGGACTGAAGCTGGTCTATTATTCACCTGGCACTGGGAGCACTGAAAAAGGAGATATCTCTGAGGGGTATCACGTTTCTTGAAATACTATAGCATCTTTTCCCCTGACCCTGAAGTCTGCCAGCACCAACCAGACATCTGTGTATCTCTATGCCAGCAGTTCATC	14	5	8	13	23	16	18	1	1	0	2	0	0	0	0	0	0	0	0	0	0	0	0	0	0	0	97	4	0	0	0	101
		TRBV26_6		AS2	P	P				ATGAGCAACAGGCTTCTCTGCTGTGTGATCATTTGTCTCCTAAGAGCAGGCCTCAAGGATGCTGTAGTTACACAATTCCCAAGACACAGAATTATTGGGACAGGAAAGGAATTCATTCTACAGTGTTCCCAGAATATGAATCATGTTACAATGTACTGGTATCGACAGGACCCAGGACTTGGACTGAAGCTGGTCTATTATTCACCTGGCACTGGGAGCACTGAAAAAGGAGATATCTCTGAGGGGTATCATGTTTCTTGAAATACTATAGCATCTTTTCCCCTGACCCTGAAGTCTGCCAGCACCAACCAGACATCTGTGTATCTCTATGCCAGCAGTTCATC	4	6	3	0	17	2	6	0	1	0	0	0	0	0	0	0	0	0	0	0	0	0	0	0	0	0	38	1	0	0	0	39
		TRBV26_7		AS3	P	P				ATGAGCAACAGGCTTCTCTGCTGTGTGATCATTTGTCTCCTAAGAGCAGGCCTCAAAGATGCTGTAGTTACACAATTCCCAAGACACAGAATCATTGGGACAGGAAAGGAATTCATTCTACAGTGTTCCCAGAATATGAATCATGTTACAATGTACTGGTATCGACAGGACCCAGGACTTGGACTGAAGCTGGTCTATTATTCACCTGGCACTGGGAGCACTGAAAAAGGAGATATCTCTGAGGGGTATCATGTTTCTTGAAATACTATAGCATCTTTTCCCCTGACCCTGAAGTCTGCCAGCACCAACCAAACATCTGTGTATCTCTATGCCAGCAGTTCATC	1	0	2	1	1	2	0	0	0	0	0	0	0	0	0	0	0	0	0	0	0	0	0	0	0	0	7	0	0	0	0	7
		TRBV26_8		AS3	P	P				ATGAGCAACAGGCTTCTCTGCTGTGTGATCATTTGTCTCCTAAGAGCAGGCCTCAAAGATGCTGTAGTTACACAATTCCCAAGACACAGAATCATTGGGACAGGAAAGGAATTCATTCTACAGTGTTCCCAGAATATGAATCATGTTACAATGTACTGGTATCGACAGGACCCAGGACTTTGACTGAAGCTGGTCTATTATTCACCTGGCACTGGGAGCACTGAAAAAGGAGATATCTCTGAGGGGTATCATGTTTCTTGAAATACTATAGCATCTTTTCCCCTGACCCTGAAGTCTGCCAGCACCAACCAGACATCTGTGTATCTCTATGCCAGCAGTTCATC	2	0	0	0	3	0	3	0	0	0	0	0	0	0	0	0	0	0	0	0	0	0	0	0	0	0	8	0	0	0	0	8
		TRBV26_9		AS3	P	P				ATGAGCAACAGGCTTCTCTGCTGTGTGATCATTTGTCTCCTAAGAGCAGGCCTCAAGGATGCTGTAGTTACACAATTCCCAAGACACAGAATCATTGGGACAGGAAAGGAATTCATTCTACAGTGTTCCCAGAATATGAATCATGTTACAATGTACTGGTATCGACAGGACACAGGACTTGGACTGAAGCTGGTCTATTATTCACCTGGCACTGGGAGCACTGAAAAAGGAGATATCTCTGAGGGGTATCATGTTTCTTGAAATACTATAGCATCTTTTCCCCTGACCCTGAAGTCTGCCAGCACCAACCAGACATCTGTGTATCTCTATGCCAGCAGTTCATC	1	1	3	0	0	0	1	0	0	0	0	0	0	0	0	0	0	0	0	0	0	0	0	0	0	0	6	0	0	0	0	6
	TRBV27	TRBV27_1	TRBV27*01	AS1	P	P				ATGGGCCCCCAGCTCCTTGGCTATGTGGTCCTTTGCCTTCTAGGAGCAGGCCCCCTGGAAGCCCAAGTGACCCAGAACCCAAGATACCTCATCACAGTGACTGGAAAGAAGTTAACAGTGACTTGTTCTCAGAATATGAACCATGAGTATATGTCCTGGTATCGACAAGACCCAGGGCTGGGCTTAAGGCAGATCTACTATTCAATGAATGTTGAGGTGACTGATAAGGGAGATGTTCCTGAAGGGTACAAAGTCTCTCGAAAAGAGAAGAGGAATTTCCCCCTGATCCTGGAGTCGCCCAGCCCCAACCAGACCTCTCTGTACTTCTGTGCCAGCAGTTTATC	178	113	163	212	195	159	181	188	126	169	206	199	211	208	210	197	198	210	200	213	222	170	212	202	192	204	1201	689	1025	1043	980	4938
		TRBV27_2		AS2	P	P		TRBV27*01/n01		ATGGGCCCCCAGCTCCTTGGCTATGTGGTCCTTTGCCTTCTAGGAGCAGGCCCCCTGGAAGCCCAAGTGACCCAGAACCCAAGATACCTCATCACAGTGACTGGAAAGAAGTTAACAGTGACTTGTTCTCAGAATATGAACCATGAGTATATGTCCTGGTATCGACAAGACCCAGGGCTGGGCTTAAGGCAGATCTACTATTCAATGAATGTTGAGGCGACTGATAAGGGAGATGTTCCTGAAGGGTACAAAGTCTCTCGAAAAGAGAAGAGGAATTTCCCCCTGATCCTGGAGTCGCCCAGCCCCAACCAGACCTCTCTGTACTTCTGTGCCAGCAGTTTATC	16	8	35	12	8	16	29	2	1	1	2	0	0	0	0	0	0	0	0	0	0	0	0	0	0	0	124	6	0	0	0	130
		TRBV27_3		AS3	P	P				ATGGGCCCCCAGCTCCTTGGCTATGTGGTCCTTTGCCTTCTAGGAGCAGGCCCCCTGGAAGCCCAAGTGACCCAGAACCCAAGATACCTCATCACAGTGACTGGAAAGAAGTTAACAGTGACTTGTTCTCAGAATATGAACCATGAGTATATGTCCTGGTATCGACAAGACCCAGGGCTGGGCTTAAGGCAGATCTACTATTCAATGAATGTTGAGGTGACTGATAAGGGAGGTGTTCCTGAAGGGTACAAAGTCTCTCGAAAAGAGAAGAGGAATTTCCCCCTGATCCTGGAGTCGCCCAGCCCCAACCAGACCTCTCTGTACTTCTGTGCCAGCAGTTTATC	0	1	1	2	0	5	1	0	0	0	0	0	0	0	0	0	0	0	0	0	0	0	0	0	0	0	10	0	0	0	0	10
		TRBV27_4		AS3	P	P				ATGGGCCCCCAGCTCCTTGGCTATGTGGTCCTTTGCCTTCTAGGAGCAGGCCCCCTGGAAGCCCAAGTGACCCAGAACCCAAGATACCTCATCACAGTGACTGGAAAGAAGTTAACAGTGACTTGTTCTCAGAATATGAACCATGAGTATATGTCCTGGTATCGACAAGACCCAGGGCTGGGCTTAAGGCAGATCTACTATTCAATGAATGTTGAGGTGACTGATAAGGGAGATGTTCCTGAAGGGTACAAAGTCTCTTGAAAAGAGAAGAGGAATTTCCCCCTGATCCTGGAGTCGCCCAGCCCCAACCAGACCTCTCTGTACTTCTGTGCCAGCAGTTTATC	0	0	1	0	0	0	3	0	0	0	0	0	0	0	0	0	0	0	0	0	0	0	0	0	0	0	4	0	0	0	0	4
	TRBV28	TRBV28_1		AS2	P	P				ATGGGAATCAGGCTCCTCTGTCGTGTGGCCTTTTGTTTCCTGGCTGTAGGCCTCGTAGATGTGAAAGTAACCCAGAGCTCGAGATATCTAGTCAAAAGGACGGGAGAGAAAGTTTTTCTGGAATGTGTCCAGGATATGGACCATGAAAATATGTTCTGGTATCGACAAGACCCAGGTCTGGGGCTACGGCTGATCTATTTCTCATATGATGTTAAAATGAAAGAAAAAGGAGATATTCCTGAGGGGTACAGTGTCTCTAGAGAGAAGAAGGAGCGCTTCTCCCTGATTCTGGAGTCCGCCAGCACCAACCAGACATCTATGTACCTCTGTGCCAGCAGTTTATG	190	120	191	224	203	179	205	188	127	169	207	199	211	210	210	196	198	210	199	211	222	171	211	204	192	202	1312	691	1026	1040	980	5049
		TRBV28_2		AS2	P	P				ATGGGAATCAGGCTCCTCTGTCGTGTGGCCTTTTGTTTCCTGGCTGTAGGCCTCGTAGATGTGAAAGTAACCCAGAGCTCGAGATATCTAGTCAAAAGGATGGGAGAGAAAGTTTTTCTGGAATGTGTCCAGGATATGGACCATGAAAATATGTTCTGGTATCGACAAGACCCAGGTCTGGGGCTACGGCTGATCTATTTCTCATATGATGTTAAAATGAAAGAAAAAGGAGATATTCCTAAGGGGTACAGTGTCTCTAGAGAGAAGAAGGAGCGCTTCTCCCTGATTCTGGAGTCCGCCAGCACCAACCAGACATCTATGTACCTCTGTGCCAGCAGTTTATG	2	2	9	1	3	1	7	0	1	1	1	0	0	0	0	0	0	0	0	0	0	0	0	0	0	0	25	3	0	0	0	28
	TRBV29-1	TRBV29-1_1	TRBV29-1*01	AS1	P	P				ATGCTGAGTCTTCTGCTCCTTCTCCTGGGACTAGGCTCTGTGTTCAGTGCTGTCATCTCTCAAAAGCCAAGCAGGGATATCTGTCAACGTGGAACCTCCCTGACGATCCAGTGTCAAGTCGATAGCCAAGTCACCATGATGTTCTGGTACCGTCAGCAACCTGGACAGAGCCTGACACTGATCGCAACTGCAAATCAGGGCTCTGAGGCCACATATGAGAGTGGATTTGTCATTGACAAGTTTCCCATCAGCCGCCCAAACCTAACATTCTCAACTCTGACTGTGAGCAACATGAGCCCTGAAGACAGCAGCATATATCTCTGCAGCGTTGAAGA	192	121	198	223	203	178	211	176	106	130	190	197	205	202	198	196	196	210	200	214	222	170	212	203	192	203	1326	602	998	1042	980	4948
		TRBV29-1_2		AS2	P	P	TRBV29-1*01_ac246ML(T)		TRBV29-1*01_A280C; TRBV29-1*bp01_A280C	ATGCTGAGTCTTCTGCTCCTTCTCCTGGGACTAGGCTCTGTGTTCAGTGCTGTCATCTCTCAAAAGCCAAGCAGGGATATCTGTCAACGTGGAACCTCCCTGACGATCCAGTGTCAAGTCGATAGCCAAGTCACCATGATGTTCTGGTACCGTCAGCAACCTGGACAGAGCCTGACACTGATCGCAACTGCAAATCAGGGCTCTGAGGCCACATATGAGAGTGGATTTGTCATTGACAAGTTTCCCATCAGCCGCCCAAACCTAACATTCTCAACTCTGACTGTGAGCAACCTGAGCCCTGAAGACAGCAGCATATATCTCTGCAGCGTTGAAGA	0	0	0	0	0	0	0	14	22	40	18	2	6	6	6	2	1	0	0	0	0	1	0	1	0	0	0	94	22	1	2	119
		TRBV29-1_3		AS3	P	P				ATGCTGAGTCTTCTGCTCCTTCTCCTGGGACTAGGCTCTGTGTTCAGTGCTGTCATCTCTCAAAAGCCAAGCAGGGATATCTGTCAACGTGGAACCTCCCTGACGATCCAGTGTCAAGTCGATAGCCAAGTCACCATGATGTTCTGGTACCGTCAGCAACCTGGACAGAGCCTGACACTGATCGCAACTGCAAATCAGGGCTCTGAGGCCACATATGAGAGTGGATTTGTCACTGACAAGTTTCCCATCAGCCGCCCAAACCTAACATTCTCAACTCTGACTGTGAGCAACATGAGCCCTGAAGACAGCAGCATATATCTCTGCAGCGTTGAAGA	1	0	2	0	2	2	0	0	0	0	0	0	0	0	0	0	0	0	0	0	0	0	0	0	0	0	7	0	0	0	0	7
		TRBV29-1_4		AS3	P	P				ATGCTGAGTCTTCTGCTCCTTCTCCTGGGACTAGGCTCTGTGTTCAGTGCTGTCATCTCTCAAAAGCCAAGCAGGGATATCTGTCAACGTGGAACCTCCCTGACGATCCAGTGTCAAGTCGATAGCCAAGTCACCATGATGTTCTGGTACCGTCAGCAACCTAGACAGAGCCTGACACTGATCGCAACTGCAAATCAGGGCTCTGAGGCCACATATGAGAGTGGATTTGTCATTGACAAGTTTCCCATCAGCCGCCCAAACCTAACATTCTCAACTCTGACTGTGAGCAACATGAGCCCTGAAGACAGCAGCATATATCTCTGCAGCGTTGAAGA	0	0	0	0	0	0	0	0	0	0	0	0	0	0	5	0	0	0	0	0	0	0	0	0	0	0	0	0	5	0	0	5
		TRBV29-1_5		AS3	P	P				ATGCTGAGTCTTCTGCTCCTTCTCCTGGGACTAGGCTCTGTGTTCAGTGCTGTCATCTCTCAAAAGCCAAGCAGGGATATCTGTCAACGTGGAACCTCCCTGACGATCCAGTGTCAAGTCGATAGCCAAGTCACCATGATGTTCTGGTACCGTCAGCAACCTGGACAGAGCCTGACACTGATCGCAACTGCAAATCAGGGCTCTGAGGCCACATATGAGAGTGGATTTGTCATTCACAAGTTTCCCATCAGCCGCCCAAACCTAACATTCTCAACTCTGACTGTGAGCAACATGAGCCCTGAAGACAGCAGCATATATCTCTGCAGCGTTGAAGA	1	0	0	2	1	0	2	0	0	0	0	0	0	0	0	0	0	0	0	0	0	0	0	0	0	0	6	0	0	0	0	6
	TRBV30	TRBV30_1	TRBV30*01	AS1	P	P				ATGCTCTGCTCTCTCCTTGCCCTTCTCCTGGGCACTTTCTTTGGGGTCAGATCTCAGACTATTCATCAATGGCCAGCGACCCTGGTGCAGCCTGTGGGCAGCCCGCTCTCTCTGGAGTGCACTGTGGAGGGAACATCAAACCCCAACCTATACTGGTACCGACAGGCTGCAGGCAGGGGCCTCCAGCTGCTCTTCTACTCCGTTGGTATTGGCCAGATCAGCTCTGAGGTGCCCCAGAATCTCTCAGCCTCCAGACCCCAGGACCGGCAGTTCATCCTGAGTTCTAAGAAGCTCCTTCTCAGTGACTCTGGCTTCTATCTCTGTGCCTGGAGTGT	47	41	40	46	65	24	42	116	85	134	125	174	180	174	185	168	119	126	124	132	140	127	142	146	144	154	305	460	881	641	713	3000
		TRBV30_2	TRBV30*02	AS1	P	P				ATGCTCTGCTCTCTCCTTGCCCTTCTCCTGGGCACTTTCTTTGGGGTCAGATCTCAGACTATTCATCAATGGCCAGCGACCCTGGTGCAGCCTGTGGGCAGCCCGCTCTCTCTGGAGTGCACTGTGGAGGGAACATCAAACCCCAACCTATACTGGTACCGACAGGCTGCAGGCAGGGGCCTCCAGCTGCTCTTCTACTCCGTTGGTATTGGCCAGATCAGCTCTGAGGTGCCCCAGAATCTCTCAGCCTCCAGACCCCAGGACCGGCAGTTCATCCTGAGTTCTAAGAAGCTCCTCCTCAGTGACTCTGGCTTCTATCTCTGTGCCTGGAGTGT	80	47	91	120	64	97	101	21	12	9	23	10	6	7	5	6	15	37	21	24	23	23	50	28	19	20	600	65	34	120	140	959
		TRBV30_3		AS2	NA	NA				ATGCTCTGCTCTCTCCTTGCCCTTCTCCTGGGCACTTTCTTTGGGGTCAGATCTCAGACTATTCATCAATGGCCAGCGACCCTGGTGCAGCCTGTGGGCAGCCCGCTCTCTCTGGAGTGCACTGTGGAGGGAACATCAAACCCCAACCTATACTGGTACTGACAGGCTGCAGGCAGGGGCCTCCAGCTGCTCTTCTACTCCGTTGGTATTGGCCAGATCAGCTCTGAGGTGCCCCAGAATCTCTCAGCCTCCAGATCCCAGGACCGGCAGTTCATCCTGAGTTCTAAGAAGCTCCTCCTCAGTGACTCTGGCTTCTATCTCTGTGCCTGGAGTGT	11	10	4	10	10	11	3	48	28	25	50	14	25	24	19	21	61	47	53	56	57	22	20	28	28	30	59	151	103	274	128	715
		TRBV30_4	TRBV30*04	AS1	P	P				ATGCTCTGCTCTCTCCTTGCCCTTCTCCTGGGCACTTTCTTTGGGGTCAGATCTCAGACTATTCATCAATGGCCAGCGACCCTGGTGCAGCCTGTGGGCAGCCCGCTCTCTCTGGAGTGCACTGTGGAGGGAACATCAAACCCCAACCTATACTGGTACCGACAGGCTGCAGGCAGGGGCCTCCAGCTGCTCTTCTACTCCATTGGTATTGACCAGATCAGCTCTGAGGTGCCCCAGAATCTCTCAGCCTCCAGACCCCAGGACCGGCAGTTCATTCTGAGTTCTAAGAAGCTCCTCCTCAGTGACTCTGGCTTCTATCTCTGTGCCTGGAGTGT	35	19	50	31	60	32	60	4	2	0	6	0	0	0	0	0	1	0	0	0	0	0	0	0	0	0	287	12	0	1	0	300
		TRBV30_5		AS2	P	P				ATGCTCTGCTCTCTCCTTGCCCTTCTCCTGGGCACTTTCTTTGGGGTCAGATCTCAGACTATTCATCAATGGCCAGCGACCCTGGTGCAGCCTGTGGGCAGCCCGCTCTCTCTGGAGTGCACTGTGGAGGGAACATCAAACCCCAACCTATACTGGTACCGACAGGCTGCAGGCAGGGGCCTCCAGCTGCTCTTCTACTCCATTGGTATTGGCCAGATCAGCTCTGAGGTGCCCCAGAATCTCTCAGCCTCCAGACCCCAGGACCGGCAGTTCATTCTGAGTTCTAAGAAGCTCCTCCTCAGTGACTCTGGCTTCTATCTCTGTGCCTGGAGTGT	15	4	12	17	6	16	7	1	0	0	3	0	0	0	0	0	0	0	0	0	0	0	0	0	0	0	77	4	0	0	0	81
		TRBV30_6		AS3	P	P				ATGCTCTGCTCTCTCCTTGCCCTTCTCCTGGGCACTTTCTTTGGGGTCAGATCTCAGACTATTCATCAATGGCCAGCGACCCTGGTGCAGCCTGTGGGCAGCCCGCTCTCTCTGGAGTGCACTGTGGAGGGAACATCAAACCCCAACCTATACTGGTACCGACAGGCTGCAGGCAGGGGCCTCCAGCTGCTCTTCTACTCCATTGGTATTGGCCAGATCAGCTCTGAGGTGCCCCAGAATCTCTCAGCCTCCAGACCCCAGGACTGGCAGTTCATTCTGAGTTCTAAGAAGCTCCTCCTCAGTGACTCTGGCTTCTATCTCTGTGCCTGGAGTGT	4	1	3	2	0	0	0	0	0	0	0	0	0	0	0	0	0	0	0	0	0	0	0	0	0	0	10	0	0	0	0	10
		TRBV30_7		AS3	NA	NA				ATGCTCTGCTCTCTCCTTGCCCTTCTCCTGGGCACTTTCTTTGGGGTCAGATCTCAGACTATTCATCAATGGCCAGCGACCCTGGTGCAGCCTGTGGGCAGCCCGCTCTCTCTGGAGTGCACTGTGGAGGGAACATCAAACCCCAACCTATACTGGTACTGACAGGCTGCAGGCAGGGGCCTCCAGCTGCTCTTCTACTCCGTTGGTATTGGCCAGATCAGCTCTGAGGTGCCCCAGAATCTCTCAGCCTCCAGATCCCAGGACCAGCAGTTCATCCTGAGTTCTAAGAAGCTCCTCCTCAGTGACTCTGGCTTCTATCTCTGTGCCTGGAGTGT	0	0	0	0	0	0	0	0	0	0	0	1	0	2	0	1	0	0	0	0	0	0	0	0	0	0	0	0	4	0	0	4
		TRBV30_8		AS3	P	P			TRBV30*bp01_G298A, TRBV30*ap01_G298A	ATGCTCTGCTCTCTCCTTGCCCTTCTCCTGGGCACTTTCTTTGGGGTCAGATCTCAGACTATTCATCAATGGCCAGCGACCCTGGTGCAGCCTGTGGGCAGCCCGCTCTCTCTGGAGTGCACTGTGGAGGGAACATCAAACCCCAACCTATACTGGTACCGACAGGCTGCAGGCAGGGGCCTCCAGCTGCTCTTCTACTCCGTTGGTATTGGCCAGATCAGCTCTGAGGTGCCCCAGAATCTCTCAGCCTCCAGACCCCAGGACCGGCAGTTCATCCTGAGTTCTAAGAAGCTCCTTCTCAGTGACTCTAGCTTCTATCTCTGTGCCTGGAGTGT	0	0	0	0	0	0	0	0	1	0	0	0	0	0	0	0	0	0	2	2	2	0	0	0	0	0	0	1	0	6	0	7
		TRBV30_9		AS3	NA	NA				ATGCTCTGCTCTCTCCTTGCCCTTCTCCTGGGCACTTTCTTTGGGGTCAGATCTCAGACTATTCATCAATGGCCAGCGACCCTGGTGCAGCCTGTGGGCAGCCCGCTCTCTCTGGAGTGCACTGTGGAGGGAACATCAAAACCCAACCTATACTGGTACTGACAGGCTGCAGGCAGGGGCCTCCAGCTGCTCTTCTACTCCGTTGGTATTGGCCAGATCAGCTCTGAGGTGCCCCAGAATCTCTCAGCCTCCAGATCCCAGGACCGGCAGTTCATCCTGAGTTCTAAGAAGCTCCTCCTCAGTGACTCTGGCTTCTATCTCTGTGCCTGGAGTGT	2	0	0	0	1	0	1	0	0	0	0	0	0	0	0	0	0	0	0	0	0	0	0	0	0	0	4	0	0	0	0	4
		TRBV30_10		AS3	NA	NA				ATGCTCTGCTCTCTCCTTGCCCTTCTCCTGGGCACTTTCTTTGGGGTCAGATCTCAGACTATTCATCAATGGCCAGCGACCCTGGTGCAGCCTGTGGGCAGCCCGCTCTCTCTGGAGTGCACTGTGGAGGGAACATCAAACCCCAACCTATACTGGTACTGACAGGCTGCAGGCAGGGGCCTCCAGCTGCTCTTCTACTCCGTTGGTATTGGCCAGATCAGCTCTGAGGTGCCCCAGAATCTCTCACCCTCCAGATCCCAGGACCGGCAGTTCATCCTGAGTTCTAAGAAGCTCCTCCTCAGTGACTCTGGCTTCTATCTCTGTGCCTGGAGTGT	0	0	0	0	0	0	0	0	0	0	0	0	1	3	0	1	0	0	0	0	0	0	0	0	0	0	0	0	5	0	0	5
	TRBVA	TRBVA_1	TRBVA*01	AS1	P	P				CATAGCTGGTTATTCCTCCCTTGCATGTACTTTTGTTTCCTGGGGGCACTCGTAGAAGCTGAAGCCACCTAGACTCTAAGACACCTGATTGCAGAGACAGGAAAGGAGTTCTCAAGATAAGTGCCAAGATTTCATACTGGTTTTCACAAGAATCAGGGTTGGAATTAGAGCCGACTCATTATTCAGTTAACATTGACATTGTTGATTAGAGACATATCCCTATTGAAAATATTTCCTGGCAAAAAATAGAAGTTCTCTTTGGCTCTGAAATCTGCAACTCCCTTTCAGGTGTCCCTGTGTCCTTGTACCGTCACTC	55	50	48	51	55	49	50	95	68	64	94	138	138	143	130	139	109	141	128	106	108	114	132	135	121	150	358	321	688	592	652	2611
		TRBVA_2	TRBVA*02	AS1	P	P				CATAGCTGGTTATTCCTCCCTTGCATGTACTTTTGTTTCCTGGGGGCACTCGTAGAAGCTGAAGCCACCTAGACTCTAAGACACCTGATTGCAGAGACAGGAAAGGAGTTCTCAAGATAAGTGCCAAGATTTCATACTGGTTTTCACAAGAATCAGGGTTGGAATTAGAGCCGACTCATTATTCAGTTAACATTGACATTGTTGATTAGAGACATATCCCTATTGAAAATATTTCCTGGCAAAAAATAGAAGTTCTCTTTGGCTCTGAAATCTGCAACTCCCTTTCAGATGTCCCTGTGTCCTTGTACCGTCACTC	112	60	121	141	128	98	135	90	60	105	106	61	74	66	80	57	88	69	72	108	113	57	80	69	70	54	795	361	338	450	330	2274
		TRBVA_3		AS2	P	P		TRBVA*01/n01		CATAGCTGGTTATTCCTCCCTTGCATGTACTTTTGTTTCCTGGGGGCACTCGTAGAAGCTGAAGCCACCTAGACTCTAAGACACCTGATTGCAGAGACAGGAAAGGAGTTCTCAAGATAAGTGCCAAGATTTCATACTGGTTTTCACAAGAATCAGGGTTGGAATTAGAGCCGACTCATTATTCAGTTAACATTGACATTGTTGATTAGAGACATATCCCTATTGAAAATATTTCCTGGCAAAAAATAGAAGTTCTCTTTGGCTCTGAAATCTGCAACTCCCTTTCAGGTGTCCCTGTGTCCTCGTACCGTCACTC	26	12	31	31	21	29	29	5	0	1	6	1	0	1	0	2	0	0	0	0	0	1	0	0	1	0	179	12	4	0	2	197
		TRBVA_4		AS3	P	P				CATAGCTGGTTATTCCTCCCTTGCATGTACTTTTGTTTCCTGGGGGCACTCGTAGAAGCTGAAGCCACCTAGACTCTAAGACACCTGATTGCAGAGACAGGAAAGGAGTTCTCAAGATAAGTGCCAAGATTTCATACTGGTTTTCACAAGAATCAGGGTTGGAATTAGAGCCGACTCATTATTCAGTTAACATTGACATTGTTGATTAGAGACATATCCCTATTGAAAATATTTCCTGGCAAAAAATAGAAGTTCTCTTTGGCTCTGAAATCTGCAACTCCCTTTCAGATGTCCCCGTGTCCTTGTACCGTCACTC	0	0	0	3	1	2	0	0	0	0	1	0	0	0	0	0	0	0	0	0	0	0	0	0	0	0	6	1	0	0	0	7
	TRBVB	TRBVB_1		AS2	NA	NA				AAGCTGCTGGGACACTCGTCTGTGTGTGGCCTGTGGCTCACAGGGGCAGGCTCATGAATGTCAAAGTAACACAGACCCTGAGATGAGGCAGGAAAGTTGTATCGGAATGTTTTCAGACTATCAACCAGACCAAACGTTCTGGAATCCATAAGATCCAGGGCTGGGGATAAATTTAATCTATTAATTATTCTTCTGAAGTTGGCAGCTTTGAAAAAGATGCCCTGAGTCAGCATAGTCATTCTAACCAAAAAGAAAAAAGGGAAAAAATTAATCATCTTTCCCAACCCTTAAATCGTCCAGCACTAACCAGACTCTGAGACCCTCTGCAGCAGCAGCCTATCAGTGCAGCCACATCCTCTCTGAGCGGATATGACAAACCCCAGGGTTGAAGCGACCTAA…	36	37	22	32	53	22	23	93	71	64	95	143	143	147	134	140	101	134	119	101	108	110	129	134	124	151	225	323	707	563	648	2466
		TRBVB_2		AS2	NA	NA				AAGCTGCTGGGACACTCATCTGTGTGTGGCCTGTGGCTCACAGGGGCAGGCTCATGAATGTCAAAGTAACACAGACCCTGAGATGAGGCAGGAAAGTTGTATCGGAATGTTTTCAGACTATCAACCAGACCAAACGTTCTGGAATCCATAAGATCCAGGGCTGGGGATAAATTTAATCTATTAATTATTCTTCTGAAGTTGGCAGCTTTGAAAAAGATGCCCTGAGTCAGCATAGTCATTCCAACCAAAAAGAAAAAAGGGAAAAAATTAATCATCTTTCCCAACCCTTAAATCGTCCAGCACTAACCAGACTCTGAGACCCTCTGCAGCAGCAGCCTATCAGTGCAGCCACATCCTCTCTGAGCGGATATGACAAACCCCAGGGGTGAAGCGACCTAA…	137	75	140	180	143	140	160	92	56	105	107	55	68	62	75	57	92	72	74	108	114	59	81	68	64	52	975	360	317	460	324	2436
		TRBVB_3		AS2	NA	NA				AAGCTGCTGGGACACTCGTCTGTGTGTGGCCTGTGGCTCACAGGGGCAGGCTCATGAATGTCAAAGTAACACAGACCCTGAGATGAGGCAGGAAAGTTGTATCGGAATGTTTTCAGACTATCAACCAGACCAAACGTTCTGGAATCCATAAGATCCAGGGCTGGGGATAAATTTAATCTATTAATTATTCTTCTGAAGTTGGCAGCTTTGAAAAAGATGCCCTGAGTCAGCATAGTCATTCCAACCAAAAAGAAAAAAGGGAAAAAATTAATCATCTTTCCCAACCCTTAAATCGTCCAGCACTAACCAGACTCTGAGACCCTCTGCAGCAGCAGCCTATCAGTGCAGCCACATCCTCTCTGAGCGGATATGACAAACCCCAGGGTTGAAGCGACCTAA…	17	6	26	11	5	15	22	2	0	0	1	0	0	0	0	0	0	0	0	0	0	0	0	0	0	0	102	3	0	0	0	105
		TRBVB_4		AS2	NA	NA				AAGCTGCTGGGACACTCGTCTGTGTGTGGCCTGTGGCTCACAGGGGCAGGCTCATGAATGTCAAAGTAACACAGACCCTGAGATGAGGCAGGAAAGTTGTATCGGAATGTTTTCAGACTATCAACCAGACCAAACGTTCTGGAATCCATAAGATCCAGGGCTGGGGATAAATTTAATCTATTAATTATTCTTCTGAAGTTGGCAGCTTTGAAAAACATGCCCTGAGTCAGCATAGTCATTCCAACCAAAAAGAAAAAAGGGAAAAAATTAATCATCTTTCCCAACCCTTAAATCGTCCAGCACTAACCAGACTCTGAGACCCTCTGCAGCAGCAGCCTATCAGTGCAGCCACATCCTCTCTGAGCGGATATGACAAACCCCAGGGGTGAAGCGACCTAA…	2	2	9	0	3	1	7	0	1	1	1	0	0	0	0	0	0	0	0	0	0	0	0	0	0	0	24	3	0	0	0	27
		TRBVB_5		AS2	NA	NA				AAGCTGCTGGGACACTCGTCTGTGTGTGGCCTGTGGCTCACAGGGGCAGGCTCATGAATGTCAAAGTAACACAGACCCTGAGATGAGGCAGGAAAGTTGTATCGGAATGTTTTCAGACTATCAACCAGACCAAACGTTCTGGAATCCATAAGATCCAGGGCTGGGGATAAATTTAATCTATTAATTATTCTTCTGAAGTTGGCAGCTTTGAAAAAGATGCCCTGAGTCAGCATAGTCATTCTAACCAAAAAGAAAAAAGGGAAAAAATTAATCATCTTTCCCAACCCTTAAATCGTCCAGCACTAACCAGACTCTGAGACCCTCTGCAGCAGCAGCCTATCAGTGCAGCCACATCCTCTCTGAGCGGATATGACAAACCTCAGGGTTGAAGCGACCTAA…	0	0	0	0	0	0	0	2	0	0	1	0	0	0	0	0	3	1	4	3	0	3	1	0	2	1	0	3	0	11	7	21
		TRBVB_6		AS3	NA	NA				AAGCTGCTGGGACACTCGTCTGTGTGTGGCCTGTGGCTCACAGGGGCAGGCTCATGAATGTCAAAGTAACACAGACCCTGAGATGAGGCAGGAAAGTTGTATCGGAATGTTTTCAGACTATCAACCAGACCAAACGTTCTGGAATCCATAAGATCCAGGGCTGGGGATAAATTTAATCCATTAATTATTCTTCTGAAGTTGGCAGCTTTGAAAAAGATGCCCTGAGTCAGCATAGTCATTCTAACCAAAAAGAAAAAAGGGAAAAAATTAATCATCTTTCCCAACCCTTAAATCGTCCAGCACTAACCAGACTCTGAGACCCTCTGCAGCAGCAGCCTATCAGTGCAGCCACATCCTCTCTGAGCGGATATGACAAACCCCAGGGTTGAAGCGACCTAA…	0	0	0	0	0	0	0	0	0	0	0	0	0	0	0	0	2	3	3	1	0	0	1	1	0	0	0	0	0	9	2	11
		TRBVB_7		AS3	NA	NA				AAGCTGCTGGGACACTCATCTGTGTGTGGCCTGTGGCTCACAGGGGCAGGCTCATGAATGTCAAAGTAACACAGACCCTGAGATGAGGCAGGAAAGTTGTATCGGAATGTTTTCAGACTATCAACCAGACCAAACGTTCTGGAATCCATAAGATCCAGGGCTGGGGATAAATTTAATCTATTAATTATTCTTCTGAAGTTGGCAGCTTTGAAAAAGATGCCCTGAGTCAGCATAGTCATTCCAACCAAAAAGAAAAAAGAGAAAAAATTAATCATCTTTCCCAACCCTTAAATCGTCCAGCACTAACCAGACTCTGAGACCCTCTGCAGCAGCAGCCTATCAGTGCAGCCACATCCTCTCTGAGCGGATATGACAAACCCCAGGGGTGAAGCGACCTAA…	1	1	1	2	0	1	2	0	0	0	0	0	0	0	0	0	0	0	0	0	0	0	0	0	0	0	8	0	0	0	0	8
		TRBVB_8	TRBVB*02	AS1	P	P				AAGCTGCTGGGACACTCATCTGTGTGTGGCCTGTGGCTCACAGGGGCAGGCTCATGAATGTCAAAGTAACACAGACCCTGAGATGAGGCAGGAAAGTTGTATCGGAATGTTTTCAGACTATCAACCAGACCAAACGTTCTGGAATCCATAAGATCCAGGGCTGGGGATAAATTTAATCTATTAATTATTCTTCTGAAGTTGGCAGCTTTGAAAAAGATGCCCTGAGTCAGCATAGTCATTCCAACCAAAAAGAAAAAAGGGAAAAAATAATCATCTTTCCCAACCCTTAAATCGTCCAGCACTAACCAGACTCTGAGACCCTCTGCAGCAGCAGCCTATCAGTGCAGCCACATCCTCTCTGAGCGGATATGACAAACCCCAGGGGTGAAGCGACCTAAC…	1	1	2	0	1	1	0	0	0	0	0	0	0	0	0	0	0	0	0	0	0	0	0	0	0	0	6	0	0	0	0	6
	TRBD GENES
											African Populations							American Populations				East Asain Populations					European Populations					Soth Asian Populations					Super-Populations
	TRBD	ALLELE IDENTIFIER	IMGT Identifier	CONFIDENCE LEVEL	NYGC-2504	NYGC-3202	SEQUENCE	ACB	ASW	ESN	GWD	LWK	MSL	YRI	CLM	MXL	PEL	PUR	CDX	CHB	CHS	JPT	KHV	CEU	FIN	GBR	IBS	TSI	BEB	GIH	ITU	PJL	STU	AFR	AMR	EAS	EUR	SAS	Total
	TRBD1	TRBD1_1	TRBD1*01	AS1	P	P	GGGACAGGGGGC	194	122	200	226	206	180	214	190	128	170	208	200	212	210	210	198	198	210	200	214	222	172	212	204	192	204	1342	696	1030	1044	984	5096
	TRBJ GENES
											African Populations							American Populations				East Asain Populations					European Populations					Soth Asian Populations					Super-Populations
	TRBJ	ALLELE IDENTIFIER	IMGT Identifier	CONFIDENCE LEVEL	NYGC-2504	NYGC-3202	SEQUENCE	ACB	ASW	ESN	GWD	LWK	MSL	YRI	CLM	MXL	PEL	PUR	CDX	CHB	CHS	JPT	KHV	CEU	FIN	GBR	IBS	TSI	BEB	GIH	ITU	PJL	STU	AFR	AMR	EAS	EUR	SAS	Total
	TRBJ1-1	TRBJ1-1_1	TRBJ1-1*01	AS1	P	P	TGAACACTGAAGCTTTCTTTGGACAAGGCACCAGACTCACAGTTGTAG	194	122	200	226	206	180	214	190	128	170	208	200	212	210	210	198	198	210	200	214	222	172	212	204	192	204	1342	696	1030	1044	984	5096
	TRBJ1-2	TRBJ1-2_1	TRBJ1-2*01	AS1	P	P	CTAACTATGGCTACACCTTCGGTTCGGGGACCAGGTTAACCGTTGTAG	194	121	200	226	205	180	214	190	128	170	208	196	207	203	209	193	198	210	200	214	221	171	212	204	192	204	1340	696	1008	1043	983	5070
		TRBJ1-2_2		AS2	P	P	CTAACTATGGCTACACCTTCGGTTCGGGGACCAGGTTAACCATTGTAG	0	0	0	0	0	0	0	0	0	0	0	4	5	7	1	5	0	0	0	0	0	1	0	0	0	0	0	0	22	0	1	23
	TRBJ1-3	TRBJ1-3_1	TRBJ1-3*01	AS1	P	P	CTCTGGAAACACCATATATTTTGGAGAGGGAAGTTGGCTCACTGTTGTAG	193	122	200	225	206	180	214	190	128	170	208	200	212	210	210	198	198	210	200	214	222	172	212	204	192	204	1340	696	1030	1044	984	5094
	TRBJ1-4	TRBJ1-4_1	TRBJ1-4*01	AS1	P	P	CAACTAATGAAAAACTGTTTTTTGGCAGTGGAACCCAGCTCTCTGTCTTGG	194	122	200	226	206	180	214	190	128	170	208	200	212	209	210	198	198	210	200	214	222	171	212	204	192	204	1342	696	1029	1044	983	5094
	TRBJ1-5	TRBJ1-5_1	TRBJ1-5*01	AS1	P	P	TAGCAATCAGCCCCAGCATTTTGGTGATGGGACTCGACTCTCCATCCTAG	194	122	200	226	206	180	214	190	128	170	208	200	212	210	210	198	198	210	200	214	221	172	212	204	192	204	1342	696	1030	1043	984	5095
	TRBJ1-6	TRBJ1-6_1	TRBJ1-6*02	AS1	P	P	CTCCTATAATTCACCCCTCCACTTTGGGAACGGGACCAGGCTCACTGTGACAG	147	95	169	155	171	150	180	97	71	79	141	37	56	56	52	39	109	123	104	117	136	43	73	50	56	45	1067	388	240	589	267	2551
		TRBJ1-6_2	TRBJ1-6*01	AS1	P	P	CTCCTATAATTCACCCCTCCACTTTGGGAATGGGACCAGGCTCACTGTGACAG	46	27	31	71	35	30	34	92	57	91	66	163	156	154	158	159	89	87	96	97	86	129	139	154	136	159	274	306	790	455	717	2542
	TRBJ2-1	TRBJ2-1_1	TRBJ2-1*01	AS1	P	P	CTCCTACAATGAGCAGTTCTTCGGGCCAGGGACACGGCTCACCGTGCTAG	194	122	200	226	206	180	214	190	128	170	208	200	212	210	210	198	198	210	200	214	222	172	212	204	192	204	1342	696	1030	1044	984	5096
	TRBJ2-2	TRBJ2-2_1	TRBJ2-2*01	AS1	P	P	CGAACACCGGGGAGCTGTTTTTTGGAGAAGGCTCTAGGCTGACCGTACTGG	194	122	200	226	206	180	214	190	128	170	208	199	212	210	210	198	198	210	200	214	221	172	212	204	192	204	1342	696	1029	1043	984	5094
	TRBJ2-3	TRBJ2-3_1	TRBJ2-3*01	AS1	P	P	AGCACAGATACGCAGTATTTTGGCCCAGGCACCCGGCTGACAGTGCTCG	194	122	200	226	206	180	214	190	128	170	208	200	212	210	210	198	198	210	200	214	222	172	212	203	192	202	1342	696	1030	1044	981	5093
	TRBJ2-4	TRBJ2-4_1	TRBJ2-4*01	AS1	P	P	AGCCAAAAACATTCAGTACTTCGGCGCCGGGACCCGGCTCTCAGTGCTGG	194	122	200	226	206	180	214	190	128	170	208	200	212	210	210	198	198	210	200	214	222	171	212	204	192	204	1342	696	1030	1044	983	5095
	TRBJ2-5	TRBJ2-5_1	TRBJ2-5*01	AS1	P	P	ACCAAGAGACCCAGTACTTCGGGCCAGGCACGCGGCTCCTGGTGCTCG	194	122	200	226	206	180	214	190	128	170	208	200	212	210	210	198	198	210	200	214	222	171	212	204	192	204	1342	696	1030	1044	983	5095
	TRBJ2-6	TRBJ2-6_1	TRBJ2-6*01	AS1	P	P	CTCTGGGGCCAACGTCCTGACTTTCGGGGCCGGCAGCAGGCTGACCGTGCTGG	194	122	200	226	206	180	214	190	128	170	208	199	212	210	210	198	198	210	200	214	222	172	212	204	192	204	1342	696	1029	1044	984	5095
	TRBJ2-7	TRBJ2-7_1	TRBJ2-7*01	AS1	P	P	CTCCTACGAGCAGTACTTCGGGCCGGGCACCAGGCTCACGGTCACAG	159	109	166	189	173	143	182	177	124	166	189	185	203	203	206	191	190	187	188	193	216	164	202	202	187	199	1121	656	988	974	954	4693
		TRBJ2-7_2	TRBJ2-7*02	AS1	P	P	CTCCTACGAGCAGTACGTCGGGCCGGGCACCAGGCTCACGGTCACAG	35	13	34	37	33	37	32	11	4	4	19	15	9	7	4	7	8	23	10	21	6	8	10	2	5	5	221	38	42	68	30	399
	TRBJ2-2P	TRBJ2-2P_1	TRBJ2-2P*01	AS1	P	P	CTGAGAGGCGCTGCTGGGCGTCTGGGCGGAGGACTCCTGGTTCTGG	194	122	200	226	206	180	214	190	128	170	208	200	212	210	210	198	198	210	200	214	222	172	212	204	192	204	1342	696	1030	1044	984	5096
	TRBC GENES
											African Populations							American Populations				East Asain Populations					European Populations					Soth Asian Populations					Super-Populations
	TRBC	ALLELE IDENTIFIER	IMGT Identifier	CONFIDENCE LEVEL	NYGC-2504	NYGC-3202	SEQUENCE	ACB	ASW	ESN	GWD	LWK	MSL	YRI	CLM	MXL	PEL	PUR	CDX	CHB	CHS	JPT	KHV	CEU	FIN	GBR	IBS	TSI	BEB	GIH	ITU	PJL	STU	AFR	AMR	EAS	EUR	SAS	Total
	TRBC1	TRBC1_1		AS2	P	P	AGGACCTGAACAAGGTGTTCCCACCCGAGGTCGCTGTGTTTGAGCCATCAGAAGCAGAGATCTCCCACACCCAAAAGGCCACACTGGTGTGCCTGGCCACAGGCTTCTTCCCTGACCACGTGGAGCTGAGCTGGTGGGTGAATGGGAAGGAGGTGCACAGTGGGGTCAGCACGGACCCGCAGCCCCTCAAGGAGCAGCCCGCCCTCAATGACTCCAGATACTGCCTGAGCAGCCGCCTGAGGGTCTCGGCCACCTTCTGGCAGAACCCCCGCAACCACTTCCGCTGTCAAGTCCAGTTCTACGGGCTCTCGGAGAATGACGAGTGGACCCAGGATAGGGCCAAACCCGTCACCCAGATCGTCAGCGCCGAGGCCTGGGGTAGAGCAGACTGTGGCTTTA…	194	121	200	226	199	180	214	188	128	169	204	200	212	209	208	198	198	207	199	213	221	172	211	204	191	203	1334	689	1027	1038	981	5069
		TRBC1_2		AS3	NA	NA	AGGACCTGAACAAGGTGTTCCCACCCGAGGTCGCTGTGTTTGAGCCATCAGAAGCAGAGATCTCCCACACCCAAAAGGCCACACTGGTATGCCTGGCCACAGGCTTCTTCCCTGACCACGTGGAGCTGAGCTGGTGGGTGAATGGGAAGGAGGTGCACAGTGGGGTCAGCACGGACCCGCAGCCCCTCAAGGAGCAGCCCGCCCTCAATGACTCCAGATACTGCCTGAGCAGCCGCCTGAGGGTCTCGGCCACCTTCTGGCAGAACCCCCGCAACCACTTCCGCTGTCAAGTCCAGTTCTACGGGCTCTCGGAGAATGACGAGTGGACCCAGGATAGGGCCAAACCCGTCACCCAGATCGTCAGCGCCGAGGCCTGGGGTAGAGCAGACTGTGGCTTTA…	0	0	0	0	0	0	0	0	0	0	0	0	0	0	0	0	0	3	1	0	1	0	0	0	0	0	0	0	0	5	0	5
		TRBC1_3		AS3	NA	NA	AGGACCTGAACAAGGTGTTCCCACCCGAGGTCGCTGTGTTTGAGCCATCAGAAGCAGAGATCTCCCACACCCAAAAGGCCACACTGGTGTGCCTGGCCACAGGCTTCTTCTCTGACCACGTGGAGCTGAGCTGGTGGGTGAATGGGAAGGAGGTGCACAGTGGGGTCAGCACGGACCCGCAGCCCCTCAAGGAGCAGCCCGCCCTCAATGACTCCAGATACTGCCTGAGCAGCCGCCTGAGGGTCTCGGCCACCTTCTGGCAGAACCCCCGCAACCACTTCCGCTGTCAAGTCCAGTTCTACGGGCTCTCGGAGAATGACGAGTGGACCCAGGATAGGGCCAAACCCGTCACCCAGATCGTCAGCGCCGAGGCCTGGGGTAGAGCAGACTGTGGCTTTA…	0	0	0	0	7	0	0	0	0	0	0	0	0	0	0	0	0	0	0	0	0	0	0	0	0	0	7	0	0	0	0	7
		TRBC1_4		AS3	P	P	AGGACCTGAACAAGGTGTTCCCACCCGAGGTTGCTGTGTTTGAGCCATCAGAAGCAGAGATCTCCCACACCCAAAAGGCCACACTGGTGTGCCTGGCCACAGGCTTCTTCCCTGACCACGTGGAGCTGAGCTGGTGGGTGAATGGGAAGGAGGTGCACAGTGGGGTCAGCACGGACCCGCAGCCCCTCAAGGAGCAGCCCGCCCTCAATGACTCCAGATACTGCCTGAGCAGCCGCCTGAGGGTCTCGGCCACCTTCTGGCAGAACCCCCGCAACCACTTCCGCTGTCAAGTCCAGTTCTACGGGCTCTCGGAGAATGACGAGTGGACCCAGGATAGGGCCAAACCCGTCACCCAGATCGTCAGCGCCGAGGCCTGGGGTAGAGCAGACTGTGGCTTTA…	0	0	0	0	0	0	0	1	0	0	4	0	0	0	0	0	0	0	0	1	0	0	0	0	0	0	0	5	0	1	0	6
	TRBC2	TRBC2_1	TRBC2*03	AS1	P	P	AGGACCTGAAAAACGTGTTCCCACCCAAGGTCGCTGTGTTTGAGCCATCAGAAGCAGAGATCTCCCACACCCAAAAGGCCACACTGGTGTGCCTGGCCACAGGCTTCTACCCCGACCACGTGGAGCTGAGCTGGTGGGTGAATGGGAAGGAGGTGCACAGTGGGGTCAGCACAGACCCGCAGCCCCTCAAGGAGCAGCCCGCCCTCAATGACTCCAGATACTGCCTGAGCAGCCGCCTGAGGGTCTCGGCCACCTTCTGGCAGAACCCCCGCAACCACTTCCGCTGTCAAGTCCAGTTCTACGGGCTCTCGGAGAATGACGAGTGGACCCAGGATAGGGCCAAACCTGTCACCCAGATCGTCAGCGCCGAGGCCTGGGGTAGAGCAGACTGTGGCTTCA…	189	121	195	217	196	177	205	190	128	170	208	200	212	210	209	198	198	210	200	214	222	172	212	204	192	203	1300	696	1029	1044	983	5052
		TRBC2_2		AS2	NA	NA	AGGACCTGAACAAGGTGTTCCCACCCAAGGTCGCTGTGTTTGAGCCATCAGAAGCAGAGATCTCCCACACCCAAAAGGCCACACTGGTGTGCCTGGCCACAGGCTTCTACCCCGACCACGTGGAGCTGAGCTGGTGGGTGAATGGGAAGGAGGTGCACAGTGGGGTCAGCACAGACCCGCAGCCCCTCAAGGAGCAGCCCGCCCTCAATGACTCCAGATACTGCCTGAGCAGCCGCCTGAGGGTCTCGGCCACCTTCTGGCAGAACCCCCGCAACCACTTCCGCTGTCAAGTCCAGTTCTACGGGCTCTCGGAGAATGACGAGTGGACCCAGGATAGGGCCAAACCTGTCACCCAGATCGTCAGCGCCGAGGCCTGGGGTAGAGCAGACTGTGGCTTCA…	5	1	5	9	10	3	9	0	0	0	0	0	0	0	0	0	0	0	0	0	0	0	0	0	0	0	42	0	0	0	0	42

## Sheet: Table S4
Supplementary Table S4: G1K functional alleles for TRG Locus with confidence level information, database mapping information, full sequence and haplotype support at both population and superpopulation level. The genes with blue bacground are pseudogenes.
	TRGV GENES
									African Populations							American Populations				East Asain Populations					European Populations					Soth Asian Populations					Super-Populations
	TRGV	ALLELE IDENTIFIER	IMGT Identifier	CONFIDENCE LEVEL	NYGC-2504	NYGC-3202	Lin et al, 2021	SEQUENCE	ACB	ASW	ESN	GWD	LWK	MSL	YRI	CLM	MXL	PEL	PUR	CDX	CHB	CHS	JPT	KHV	CEU	FIN	GBR	IBS	TSI	BEB	GIH	ITU	PJL	STU	AFR	AMR	EAS	EUR	SAS	Total
	TRGV1	TRGV1_1	TRGV1*01	AS1	P	P		ATGCGGTGGGCCCTAGCGGTGCTTCTAGCTTTCCTGTCTCCTGCCAGTCAGATATCTTCCAACTTGGAAGGGAGAACGAAGTCAGTCACCAGGCTGACTGGGTCATCTGCTGAAATCACCTGTGATCTTCCTGGAGCAAGTACCTTATACATCCACTGGTACCTGCACCAGGAGGGGAAGGCCCCACAGTGTCTTCTGTACTATGAACCCTACTACTCCAGGGTTGTGCTGGAATCAGGAATCACTCCAGGAAAGTATGACACTGGAAGCACAAGGAGCAATTGGAATTTGAGACTGCAAAATCTAATTAAAAATGATTCTGGGTTCTATTACTGTGCCACCTGGGACAGG	192	122	199	223	205	179	213	188	123	169	203	200	212	209	209	197	194	210	192	206	206	172	212	204	191	204	1333	683	1027	1008	983	5034
		TRGV1_2		AS2	P	P		ATGCGGTGGGCCCTAGCGGTGCTTCTAGCTTTCCTGTCTCCTGCCAGTCAGATATCTTCCAACTTGGAAGGGAGAACGAAGTCAGTCACCAGGCTGACTAGGTCATCTGCTGAAATCACCTGTGATCTTCCTGGAGCAAGTACCTTATACATCCACTGGTACCTGCACCAGGAGGGGAAGGCCCCACAGTGTCTTCTGTACTATGAACCCTACTACTCCAGGGTTGTGCTGGAATCAGGAATCACTCCAGGAAAGTATGACACTGGAAGCACAAGGAGCAATTGGAATTTGAGACTGCAAAATCTAATTAAAAATGATTCTGGGTTCTATTACTGTGCCACCTGGGACAGG	1	0	0	0	0	0	0	2	3	0	5	0	0	0	0	0	4	0	8	8	14	0	0	0	1	0	1	10	0	34	1	46
	TRGV2	TRGV2_1	TRGV2*01	AS1	P	P		ATGCAGTGGGCCCTAGCGGTGCTTCTAGCTTTCCTGTCTCCTGCCAGTCAGAAATCTTCCAACTTGGAAGGGAGAACGAAGTCAGTCATCAGGCAGACTGGGTCATCTGCTGAAATCACTTGTGATCTTGCTGAAGGAAGTAACGGCTACATCCACTGGTACCTACACCAGGAGGGGAAGGCCCCACAGCGTCTTCAGTACTATGACTCCTACAACTCCAAGGTTGTGTTGGAATCAGGAGTCAGTCCAGGGAAGTATTATACTTACGCAAGCACAAGGAACAACTTGAGATTGATACTGCGAAATCTAATTGAAAATGACTCTGGGGTCTATTACTGTGCCACCTGGGACGGG	112	75	128	145	110	119	133	97	66	105	113	96	72	78	77	73	104	100	100	108	118	81	117	89	89	106	822	381	396	530	482	2611
		TRGV2_2	TRGV2*03	AS1	P	P		ATGCAGTGGGCCCTAGCGGTGCTTCTAGCTTTCCTGTCTCCTGCCAGTCAGAAATCTTCCAACTTGGAAGGGAGAACGAAGTCAGTCATCAGGCAGACTGGGTCATCTGCTGAAATCACTTGTGATCTTGCTGAAGGAAGTAACGGCTACATCCACTGGTACCTACACCAGGAGGGGAAGGCCCCACAGCGTCTTCAGTACTATGACTCCTACAACTCCAAGGTTGTGTTGGAATCAGGAGTCAGTCCAGGGAAGTATTATACTTACGCAAGCACAAGGAACAACTTGAGATTGATACTGCGAAATCTAATTGAAAATGACTTTGGGGTCTATTACTGTGCCACCTGGGACGGG	37	22	30	40	43	29	39	53	26	16	44	72	93	96	85	99	53	40	57	70	60	74	66	85	66	77	240	139	445	280	368	1472
		TRGV2_3	TRGV2*02	AS1	P	P		ATGCAGTGGGCCCTAGCGGTGCTTCTAGCTTTCCTGTCTCCTGCCAGTCAGAAATCTTCCAACTTGGAAGGGAGAACGAAGTCAGTCATCAGGCAGACTGGGTCATCTGCTGAAATCACTTGTGATCTTGCTGAAGGAAGTAACGGCTACATCCACTGGTACCTACACCAGGAGGGGAAGGCCCCACAGCGTCTTCAGTACTATGACTCCTACAACTCCAAGGTTGTGTTGGAATCAGGAGTCAGTCCAGGGAAGTATTATACTTACGCAAGCACAAGGAACAACTTGAGATTGATACTGCAAAATCTAATTGAAAATGACTCTGGGGTCTATTACTGTGCCACCTGGGACGGG	43	25	42	41	52	32	41	37	36	49	47	26	41	27	40	19	39	67	40	35	41	15	22	24	35	18	276	169	153	222	114	934
		TRGV2_4		AS2	NA	NA		ATGCAGTGGGCCCTAGCGGTGCTTCTAGCTTTCCTGTCTCCTGCCAGTCAGAAATCTTCCAACTTGGAAGGGAGAACGAAGTCAGTCATCAGGCAGACTGGGTCATCTGCTGAAATCACTTGTGATCTTGCTGAAAGAAGTACCGACTACATCCACTGGTACCTACACCAGGAGGGGAAGGCCCCACAGCGTCTTCTGTACTATGACTCCTACAACTCCAAGGTTGTGTTGGAATCAGGAGTCAGTCCAGGGAAGTATTATACTTACGCAAGCACAAGGAACAACTTGAGATTGATACTGCGAAATCTAATTGAAAATGACTCTGGGGTCTATTACTGTGCCACCTGGGACGGG	0	0	0	0	0	0	0	1	0	0	1	2	2	5	2	4	0	1	2	0	3	0	0	0	0	0	0	2	15	6	0	23
		TRGV2_5		AS3	P	P		ATGCAGTGGGCCCTAGCGGTGCTTCTAGCTTTCCTGTCTCCTGCCAGTCAGAAATCTTCCAACTTGGAAGGGAGAACGAAGTCAGTCATCAGGCAGACTGGGTCATCTGCTGAAATCACTTGTGATCTTGCTGAAGGAAGTAACGGCTACATCCACTGGTACCTACACCAGGAGGGGAAGGCCCCACAGCGTCTTCAGTACTATGACTCCTACAACTCCAAGGTTGTGTTGGAATCAGGAGTCAGTCCAGGGAAGTATTATACTTACGCAAGCACAAGGAACAACTTGAGATTGATACTGCGAAATCTAATTGAAAATGACTCTGGGGTGTATTACTGTGCCACCTGGGACGGG	0	0	0	0	0	0	0	0	0	0	0	0	0	0	0	0	0	0	0	0	0	0	4	2	1	2	0	0	0	0	9	9
		TRGV2_6		AS3	P	P		ATGCAGTGGGCCCTAGCGGTGCTTCTAGCTTTCCTGTCTCCTGCCAGTCAGAAATCTTCCAACTTGGAAGGGAGAACGAAGTCAGTCATCAGGCAGACTGGGTCATCTGCTGAAATCACTTGTGATCTTGCTGAAAGAAGTACCGACTACATCCACTGGTACCTACACCAGGAGGGGAAGGCCCCACAGCGTCTTCAGTACTATGACTCCTACAACTCCAAGGTTGTGTTGGAATCAGGAGTCAGTCCAGGGAAGTATTATACTTACGCAAGCACAAGGAACAACTTGAGATTGATACTGCGAAATCTAATTGAAAATGACTCTGGGGTCTATTACTGTGCCACCTGGGACGGG	0	0	0	0	0	0	0	0	0	0	0	0	1	2	0	2	0	0	1	0	0	0	0	0	0	0	0	0	5	1	0	6
		TRGV2_7		AS3	NA	P		ATGCAGTGGGCCCTAGCGGTGCTTCTAGCTTTCCTGTCTCCTGCCAGTCAGAAATCTTCCAACTTGGAAGGGAGAACGAAGTCAGTCATCAGGCAGACTGGGTCATCTGCTGAAATCACTTGTGATCTTGCTGAAGGAAGTAACGGCTACATCCACTGGTACCTACACCAGGAGGGAAAGGCCCCACAGCGTCTTCAGTACTATGACTCCTACAACTCCAAGGTTGTGTTGGAATCAGGAGTCAGTCCAGGGAAGTATTATACTTACGCAAGCACAAGGAACAACTTGAGATTGATACTGCGAAATCTAATTGAAAATGACTTTGGGGTCTATTACTGTGCCACCTGGGACGGG	0	0	0	0	0	0	0	0	0	0	0	0	0	0	5	0	0	0	0	0	0	0	0	0	0	0	0	0	5	0	0	5
		TRGV2_8		AS3	P	P		ATGCAGTGGGCCCTAGCGGTGCTTCTAGCTTTCCTGTCTCCTGCCAGTCAGAAATCTTCCAACTTGGAAGGGAGAACGAAGTCAGTCATCAGGCAGACTGGGTCATCTGCTGAAATCACTTGTGATCTTGCTGAAGGAAGTAACGGCTACATCCACTGGTACCTACACCAGGAGGGGAAGGCCCCACAGTGTCTTCAGTACTATGACTCCTACAACTCCAAGGTTGTGTTGGAATCAGGAGTCAGTCCAGGGAAGTATTATACTTACGCAAGCACAAGGAACAACTTGAGATTGATACTGCGAAATCTAATTGAAAATGACTTTGGGGTCTATTACTGTGCCACCTGGGACGGG	0	0	0	0	0	0	0	0	0	0	0	0	2	1	1	0	0	0	0	0	0	0	0	0	0	0	0	0	4	0	0	4
		TRGV2_9		AS3	P	P		ATGCAGTGGGCCCTAGCGGTGCTTCTAGCTTTCCTGTCTCCTGCCAGTCAGAAATCTTCCAACTTGGAAGGGAGAACGAAGTCAGTCATCAGGCAGACTGGGTCATCTGCTGAAATCACTTGTGATCTTGCTGAAGGAAGTAACGGCTGCATCCACTGGTACCTACACCAGGAGGGGAAGGCCCCACAGCGTCTTCAGTACTATGACTCCTACAACTCCAAGGTTGTGTTGGAATCAGGAGTCAGTCCAGGGAAGTATTATACTTACGCAAGCACAAGGAACAACTTGAGATTGATACTGCGAAATCTAATTGAAAATGACTTTGGGGTCTATTACTGTGCCACCTGGGACGGG	0	0	0	0	0	0	0	0	0	0	0	0	0	0	0	0	0	0	0	0	0	0	2	1	1	1	0	0	0	0	5	5
		TRGV2_10		AS3	NA	NA		ATGCAGTGGGCCCTAGCGGTGCTTCTAGCTTTCCTGTCTCCTGCCAGTCAGAAATCTTCCAACTTGGAAGGGAGAACGAAGTCAGTCATCAGGCAGACTGGGTCATCTGCTGAAATCACTTGTGATCTTGCTGAAGGAAGTAACGGCTACATCCACTGGTACCTACACCAGGAGGGGAAGGCCCCACAGCGTCTTCAGTACTATGACTCCTACAACTCCAAGGTTGTGTTGGAATCAGGAGTCAGTCCAGGGAAGTATTATACTTACGCAAGCACAAGGAACAACTTGAGATTGATACTGCGAAATCTAATTGAAAATGACTTTGGGGTGTATTACTGTGCCACCTGGGACGGG	0	0	0	0	0	0	0	0	0	0	0	0	0	0	0	0	0	0	0	0	0	2	0	2	0	0	0	0	0	0	4	4
	TRGV3	TRGV3_1		AS2	P	P		ATGCGGTGGGCCCTACTGGTGCTTCTAGCTTTCCTGTCTCCTGCCAGTCAGAAATCTTCCAACTTGGAAGGGAGAACGAAGTCAGTCACCAGGCAGACTGGGTCATCTGCTGAAATCACTTGCGATCTTACTGTAACAAATACCTTCTACATCCACTGGTACCTACACCAGGAGGGGAAGGCCCCACAGCGTCTTCTGTACTATGACGTCTCCACCGCAAGGGATGTGTTGGAATCAGGACTCAGTCCAGGAAAGTATTATACTCATACACCCAGGAGGTGGAGCTGGATATTGAGACTGCAAAATCTAATTGAAAATGATTCTGGGGTCTATTACTGTGCCACCTGGGACAGG	118	76	107	120	138	90	108	172	122	169	197	168	181	178	166	168	190	204	193	207	213	156	199	184	178	182	757	660	861	1007	899	4184
		TRGV3_2		AS2	NA	NA	TRGV3*01_n02	ATGCGGTGGGCCCTACTGGTGCTTCTAGCTTTCCTGTCTCCTGCCAGTCAGAAATCTTCCAACTTGGAAGGGAGAACGAAGTCAGTCACCAGGCAGACTGGGTCATCTGCTGAAATCACTTGCGATCTTACTGTAACAAATACCTTCTACATCCACTGGTACCTACACCAGGAGGGGAAGGCCCCACAGCGTCTTCTGTACTATGACGTCTCCACCGCAAGGGATGTGTTGGAATCAGGACTCAGTCCAGGAAAGTATTACACTCATACACCCAGGAGGTGGAGCTGGATATTGAGACTGCAAAATCTAATTGAAAATGATTCTGGGGTCTATTACTGTGCCACCTGGGACAGG	23	18	39	51	31	39	24	5	1	0	5	0	0	0	0	0	0	0	0	0	0	0	0	0	0	0	225	11	0	0	0	236
		TRGV3_3	TRGV3*02	AS1	P	P		ATGCGGTGGGCCCTACTGGTGCTTCTAGCTTTCCTGTCTCCTGCCAGTCAGAAATCTTCCAACTTGGAAGGGAGAACGAAGTCAGTCACCAGGCAGACTGGGTCATCTGCTGAAATCACTTGCGATCTTACTGTAACAAATACCTTCTACATCCACTGGTACCTACACCAGGAGGGGAAGGCCCCACAGCGTCTTCTGTACTATGACGTCTCCACTGCAAGGGATGTGTTGGAATCAGGACTCAGTCCAGGAAAGTATTATACTCATACACCCAGGAGGTGGAGCTGGATATTGAGACTGCAAAATCTAATTGAAAATGATTCTGGGGTCTATTACTGTGCCACCTGGGACAGG	0	0	0	0	0	0	0	0	0	0	0	31	31	32	43	30	1	0	0	0	0	13	10	15	8	9	0	0	167	1	55	223
		TRGV3_4		AS2	NA	NA	TRGV3*01_n01	ATGCGGTGGGCCCTACTGGTGCTTCTAGCTTTCCTGTCTCCTGCCAGTCAGAAATCTTCCAACTTGGAAGGGAGAACGAAGTCAGTCACCAGGCAGACTGGGTCATCTGCTGAAATCACTTGCGATCTTACTGTAACAAATACCTTCTACATCCACTGGTACCTACACCAGGAGGGGAAGGCCCCACAGCGTCTTCTGTACTATGACGTCTCCACCACAAGGGATGTGTTGGAATCAGGACTCAGTCCAGGAAAGTATTATACTCATACACCCAGGAGGTGGAGCTGGATATTGAGACTGCAAAATCTAATTGAAAATGATTCTGGGGTCTATTACTGTGCCACCTGGGACAGG	31	12	32	25	19	22	51	2	0	1	4	0	0	0	0	0	0	0	0	0	0	0	0	0	0	0	192	7	0	0	0	199
		TRGV3_5		AS2	NA	NA	TRGV3*01_n03	ATGCGGTGGGCCCTACTGGTGCTTCTAGCTTTCCTGTCTCCTGCCAGTCAGAAATCTTCCAACTTGGAAGGGAGAACGAAGTCAGTCACCAGGCAGACTGGGTCATCTGCTGAAATCACTTGCGATCTTACTGTAACAAATACCTTCTACATCCACTGGTACCTACACCAGGAGGGGAAGGCCCCACAGCGTCTTCTGTACTATGACGTCTCCACCGCAAGGGATGTGTTGGAATCAGGACTCAGTCCAGGAAAGTATTATACTCATACACCCAGGAGGTGGAGCTGGATACTGAGACTGCAAAATCTAATTGAAAATGATTCTGGGGTCTATTACTGTGCCACCTGGGACAGG	12	12	8	21	9	18	16	3	0	0	0	0	0	0	0	0	0	0	0	0	0	0	0	0	0	0	96	3	0	0	0	99
		TRGV3_6		AS2	P	P		ATGCGGTGGGCCCTACTGGTGCTTCTAGCTTTCCTGTCTCCTGCCAGTCAGAAATCTTCCAACTTGGAAGGGAGAACGAAGTCAGTCACCAGGCAGACTGGGTCATCTGCTGAAATCACTTGCGATCTTACTGTAACAAATACCTTCTACATCCACTGGTACCTACACCAGGAGGGGAAGGCCCCACAGCGTCTTCTCTACTATGACGTCTCCACCGCAAGGGATGTGTTGGAATCAGGACTCAGTCCAGGAAAGTATTATACTCATACACCCAGGAGGTGGAGCTGGATATTGAGACTGCAAAATCTAATTGAAAATGATTCTGGGGTCTATTACTGTGCCACCTGGGACAGG	6	2	11	6	6	3	8	1	0	0	0	0	0	0	0	0	0	0	0	1	0	0	0	0	0	0	42	1	0	1	0	44
		TRGV3_7		AS2	NA	NA		ATGCGGTGGGCCCTACTGGTGCTTCTAGCTTTCCTGTCTCCTGCCAGTCAGAAATCTTCCAACTTGGAAGGGAGAACGAAGTCAGTCACCAGGCCGACTGGGTCATCTGCTGAAATCACTTGCGATCTTACTGTAACAAATACCTTCTACATCCACTGGTACCTACACCAGGAGGGGAAGGCCCCACAGCGTCTTCTGTACTATGACGTCTCCACCGCAAGGGATGTGTTGGAATCAGGACTCAGTCCAGGAAAGTATTATACTCATACACCCAGGAGGTGGAGCTGGATATTGAGACTGCAAAATCTAATTGAAAATGATTCTGGGGTCTATTACTGTGCCACCTGGGACAGG	3	1	1	2	1	6	5	1	3	0	0	0	0	0	0	0	2	0	1	2	6	1	1	3	3	3	19	4	0	11	11	45
		TRGV3_8		AS2	NA	NA		ATGCGGTGGGCCCTACTGGTGCTTCTAGCTTTCCTGTCTCCTGCCAGTCAGAAATCTTCCAACTTGGAAGGGAGAACGAAGTCAGTCACCAGGCAGACTGGGTCATCTGCTGAAATCACTTGCGATCTTACTGTAACAAATACCTTCTACATCCACTGGTACCTACACCAGGAGGGGAAGGCCCCACAGCGTCTTCTGTACTATGACGTCTCCACCGCAAGGGATGTGTTGGAATCAGGACTCAGTCCAGGAAAGTATTATACTCATACACCCAGGAGGTGGAGCTGGATATTGAGACTGCAAAATCTAATTGAAAATGATTCTGGGGTCTCTTACTGTGCCACCTGGGACAGG	0	0	0	0	0	0	0	3	1	0	2	0	0	0	0	0	4	6	3	2	0	0	1	0	0	0	0	6	0	15	1	22
		TRGV3_9		AS3	NA	NA		ATGCGGTGGGCCCTACTGGTGCTTCTAGCTTTCCTGTCTCCTGCCAGTCAGAAATCTTCCAACTTGGAAGGGAAAACGAAGTCAGTCACCAGGCAGACTGGGTCATCTGCTGAAATCACTTGCGATCTTACTGTAACAAATACCTTCTACATCCACTGGTACCTACACCAGGAGGGGAAGGCCCCACAGCGTCTTCTGTACTATGACGTCTCCACCGCAAGGGATGTGTTGGAATCAGGACTCAGTCCAGGAAAGTATTATACTCATACACCCAGGAGGTGGAGCTGGATATTGAGACTGCAAAATCTAATTGAAAATGATTCTGGGGTCTATTACTGTGCCACCTGGGACAGG	0	0	0	0	0	0	0	1	0	0	0	0	0	0	0	0	0	0	0	0	1	1	0	1	1	5	0	1	0	1	8	10
		TRGV3_10		AS3	NA	NA		ATGCGGTGGGCCCTACTGGTGCTTCTAGCTTTCCTGTCTCCTGCCAGTCAGAAATCTTCCAACTTGGAAGGGAGAACGAAGTCAGTCACCAGGCAGACTGGGTCATCTGCTGAAATCACTTGCGATCTTACTGTAACAAATACCTTCTACATCCACTGGTACCTACACCAGGAGGGGAAGGCCCCACAGCGTCTTCTGTACTATGACGTCTCCACCGCAAGGGATGTGTTGGAATCAGGACTCAGTCCAGGAAAGTATTATACTCATACACCCAGGAGGTGGAGCTGGATATTGAGACTGCAAAATCTAATTGAAAATGATTCTGGGGTCTATTACTGTGCCATCTGGGACAGG	0	0	0	0	0	0	0	0	0	0	0	0	0	0	0	0	0	0	0	0	0	1	1	0	1	1	0	0	0	0	4	4
		TRGV3_11		AS3	NA	NA		ATGCGGTGGGCCCTACTGGTGCTTCTAGCTTTCCTGTCTCCTGCCAGTCAGAAATCTTCCAACTTGGAAGGGAGAACTAAGTCAGTCACCAGGCAGACTGGGTCATCTGCTGAAATCACTTGCGATCTTACTGTAACAAATACCTTCTACATCCACTGGTACCTACACCAGGAGGGGAAGGCCCCACAGCGTCTTCTGTACTATGACGTCTCCACCGCAAGGGATGTGTTGGAATCAGGACTCAGTCCAGGAAAGTATTATACTCATACACCCAGGAGGTGGAGCTGGATATTGAGACTGCAAAATCTAATTGAAAATGATTCTGGGGTCTATTACTGTGCCACCTGGGACAGG	1	0	0	0	0	2	1	1	0	0	0	0	0	0	0	0	0	0	0	0	0	0	0	0	0	0	4	1	0	0	0	5
		TRGV3_12		AS3	NA	NA		ATGCGGTGGGCCCTACTGGTGCTTCTAGCTTTCCTGTCTCCTGCCAGTCAGAAATCTTCCAACTTGGAAGGGAGAACGAAGTCAGTCACGAGGCCGACTAGGTCATCTGCTGAAATCACTTGCGATCTTACTGTAACAAATACCTTCTACATCCACTGGTACCTACACCAGGAGGGGAAGGCCCCACAGCGTCTTCTGTACTATGACGTCTCCACCGCAAGGGATGTGTTGGAATCAGGACTCAGTCCAGGAAAGTATTATACTCATACACCCAGGAGGTGGAGCTGGATATTGAGACTGCAAAATCTAATTGAAAATGATTCTGGGGTCTATTACTGTGCCACCTGGGACAGG	0	0	0	0	0	0	0	0	0	0	0	0	0	0	0	0	0	0	0	0	0	0	0	0	1	3	0	0	0	0	4	4
		TRGV3_13		AS3	NA	NA		ATGCGGTGGGCCCTACTGGTGCTTCTAGCTTTCCTGTCTCCTGCCAGTCAGAAATCTTCCAACTTGGAAGGGAGAACGAAGTCAGTCACCAGGCAGACTGGGTCATCTGCTGAAATCACTTGCGATCTTACTGTAACAAATACCTTCTACATCCACTGGTACCTACACCAGGAGGGGAAGGCCCCACAGCGTCTTCTGTACTATGACGTCTCCACCGCAAGGGATGTGTTGGAATCAGGACTCAGTCCAGGAAAGTATTATACTCATACACCCAGGAGGTGGAGCTGGATATCGAGACTGCAAAATCTAATTGAAAATGATTCTGGGGTCTATTACTGTGCCACCTGGGACAGG	0	0	0	0	0	0	0	0	0	0	0	0	0	0	0	0	0	0	1	2	1	0	0	0	0	0	0	0	0	4	0	4
	TRGV4	TRGV4_1	TRGV4*02	AS1	P	P		ATGCAGTGGGCCCTAGCGGTGCTTCTAGCTTTCCTGTCTCCTGCCAGTCAGAAATCTTCCAACTTGGAAGGGAGAACGAAGTCAGTCATCAGGCAGACTGGGTCATCTGCTGAAATCACTTGTGATCTTGCTGAAGGAAGTACCGGCTACATCCACTGGTACCTACACCAGGAGGGGAAGGCCCCACAGCGTCTTCTGTACTATGACTCCTACACCTCCAGCGTTGTGTTGGAATCAGGAATCAGCCCAGGGAAGTATGATACTTACGGAAGCACAAGGAAGAACTTGAGAATGATACTGCGAAATCTTATTGAAAATGACTCTGGAGTCTATTACTGTGCCACCTGGGATGGG	140	84	135	131	139	104	160	111	65	53	117	87	118	116	119	111	125	106	111	137	131	112	131	140	116	129	893	346	551	610	628	3028
		TRGV4_2	TRGV4*01	AS1	NA	NA		ATGCAGTGGGCCCTAGCGGTGCTTCTAGCTTTCCTGTCTCCTGCCAGTCAGAAATCTTCCAACTTGGAAGGGAGAACGAAGTCAGTCATCAGGCAGACTGGGTCATCTGCTGAAATCACTTGTGATCTTGCTGAAGGAAGTACCGGCTACATCCACTGGTACCTACACCAGGAGGGGAAGGCCCCACAGCGTCTTCTGTACTATGACTCCTACACCTCCAGCGTTGTGTTGGAATCAGGAATCAGCCCAGGGAAGTATGATACTTATGGAAGCACAAGGAAGAACTTGAGAATGATACTGCGAAATCTTATTGAAAATGACTCTGGAGTCTATTACTGTGCCACCTGGGATGGG	14	12	9	6	12	12	6	63	56	115	65	69	63	51	63	63	56	101	69	58	54	48	71	54	54	59	71	299	309	338	286	1303
		TRGV4_3		AS2	NA	NA		ATGCAGTGGGCCCTAGCGGTGCTTCTAGCTTTCCTGTCTCCTGCCAGTCAGAAATCTTCCAACTTGGAAGGGAGAACGAAGTCAGTCATCAGGCAGACTGGGTCATCTGCTGAAATCACTTGTGATCTTGCTGAAGGAAGTACCGACTACATCCACTGGTACCTACACCAGGAGGGGAAGGCCCCACAGCGTCTTCTGTACTATGACTCCTACACCTCCAGGGTTGTGTTGGAATCAGGAATCAGTCCAGGGAAGTATGATACTTACGGAAGCACAAGGCAGAACTTGAGAATGATACTGCGAAATCTTATTGAAAATGACTCTGGGGTCTATTACTGTGCCACCTGGGACGGG	1	0	0	1	3	0	0	8	4	1	15	42	31	43	28	24	16	2	18	19	34	10	8	7	18	13	5	28	168	89	56	346
		TRGV4_4		AS2	NA	NA		ATGCAGTGGGCCCTAGCGGTGCTTCTAGCTTTCCTGTCTCCTGCCAGTCAGAAATCTTCCAACTTGGAAGGGAGAACGAAGTCAGTCATCAGGCAGACTGGGTCATCTGCTGAAATCACTTGTGATCTTGCTGAAGGAAGTACCGACTACATCCACTGGTACCTACACAAGGAGGGGAAGGCCCCACAGCGTCTTCTGTACTATGACTCCTACACCTCCAGGGTTGTGTTGGAATCAGGAATCAGTCCAGGGAAGTATGATACTTACGGAAGCACAAGGCAGAACTTGAGAATGATACTGCGAAATCTTATTGAAAATGACTCTGGGGTCTATTACTGTGCCACCTGGGACGGG	29	21	40	57	39	49	28	6	1	0	7	0	0	0	0	0	0	0	0	0	0	0	0	0	1	0	263	14	0	0	1	278
		TRGV4_5		AS2	P	P		ATGCAGTGGGCCCTAGCGGTGCTTCTAGCTTTCCTGTCTCCTGCCAGTCAGAAATCTTCCAACTTGGAAGGGAGAACGAAGTCAGTCATCAGGCAGACTGGGTCATCTGCTGAAATCACTTGTGATCTTGCTGAAGGAAGTACCGGCTACATCCACTGGTACCTACACCAGGAGGGGAAGGCCCCACAGCGTCTTCTGTACTATGACTCCTACACCTCCAGCGTTGTGTTGGAATCAGGAATCAGCCCAGGGAAGTATGATACTTACGGAAGCACAAGGAAGAACTTGAGAATGATACTGCGTAATCTTATTGAAAATGACTCTGGAGTCTATTACTGTGCCACCTGGGATGGG	9	3	12	28	6	11	16	0	1	0	3	0	0	0	0	0	0	0	0	0	0	0	0	0	0	0	85	4	0	0	0	89
		TRGV4_6		AS3	P	P		ATGCAGTGGGCCCTAGCGGTGCTTCTAGCTTTCCTGTCTCCTGCCAGTCAGAAATCTTCCAACTTGGAAGGGAGAACGAAGTCAGTCATCAGGCAGACTGGGTCATCTGCTGAAATCACTTGTGATCTTGCTGAAGGAAGTACCGGCTACATCCACTGGTACCTACACCAGGAGGGGAAGGCCCCACAGAGTCTTCTGTACTATGACTCCTACACCTCCAGCGTTGTGTTGGAATCAGGAATCAGCCCAGGGAAGTATGATACTTACGGAAGCACAAGGAAGAACTTGAGAATGATACTGCGAAATCTTATTGAAAATGACTCTGGAGTCTATTACTGTGCCACCTGGGATGGG	1	1	2	0	7	4	2	0	0	0	0	0	0	0	0	0	0	0	0	0	0	0	0	0	0	0	17	0	0	0	0	17
		TRGV4_7		AS3	P	P		ATGCAGTGGGCCCTAGCGGTGCTTCTAGCTTTCCTGTCTCCTGCCAGTCAGAAATCTTCCAACTTGGAAGGGAGAACGAAGTCAGTCATCAGGCAGACTGGGTCATCTGCTGAAATCACTTGTGATCTTGCTGAAGGAAGTACCGGCTACATCCACTGGTACCTACACCAGGAGGGGAAGGCCCCACAGCGTCTTCTGTACTATGACTCCTACACCTCCAGCGTTGTGTTGGAATCAGGAATCAGCCCAGGGAAGTATGATACTTACGCAAGCACAAGGAAGAACTTGAGAATGATACTGCGAAATCTTATTGAAAATGACTCTGGAGTCTATTACTGTGCCACCTGGGATGGG	0	0	0	0	0	0	0	0	0	0	0	0	0	0	0	0	0	0	0	0	0	0	0	0	2	2	0	0	0	0	4	4
	TRGV5	TRGV5_1	TRGV5*01	AS1	P	P		ATGCGGTGGGCCCTACTGGTGCTTCTAGCTTTCCTGTCTCCTGCCAGTCAGAAATCTTCCAACTTGGAAGGGGGAACGAAGTCAGTCACGAGGCCGACTAGGTCATCTGCTGAAATCACTTGTGACCTTACTGTAATAAATGCCTTCTACATCCACTGGTACCTACACCAGGAGGGGAAGGCCCCACAGCGTCTTCTGTACTATGACGTCTCCAACTCAAAGGATGTGTTGGAATCAGGACTCAGTCCAGGAAAGTATTATACTCATACACCCAGGAGGTGGAGCTGGATATTGATACTACGAAATCTAATTGAAAATGATTCTGGGGTCTATTACTGTGCCACCTGGGACAGG	131	81	123	136	129	109	146	143	87	126	142	144	154	157	148	164	149	152	147	168	157	146	182	175	138	171	855	498	767	773	812	3705
		TRGV5_2		AS2	NA	NA		ATGCGGTGGGCCCTAGTGGTGCTTCTAGCTTTCCTGTCTCCTGCCAGTCAGAAATCTTCCAACTTGGAAGGGGGAACGAAGTCAGTCACGAGGCCGACTAGGTCATCTGCTGAAATCACTTGTGACCTTACTGTAATAAATGCCTTCTACATCCACTGGTACCTACACCAGGAGGGGAAGGCCCCACAGCGTCTTCTGTACTATGACGTCTCCAACTCAAAGGATGTGTTGGAATCAGGACTCAGTCCAGGAAAGTATTATACTCATACACCCAGGAGGTGGAGCTGGATATTGATACTACGAAATCTAATTGAAAATGATTCTGGGGTCTATTACTGTGCCACCTGGGACAGG	30	15	27	26	33	21	26	38	37	41	54	56	54	52	61	32	49	58	50	43	63	24	29	27	51	30	178	170	255	263	161	1027
		TRGV5_3		AS2	P	P		ATGCGGTGGGACCTACTGGTGCTTCTAGCTTTCCTGTCTCCTGCCAGTCAGAAATCTTCCAACTTGGAAGGGGGAACGAAGTCAGTCACGAGGCCGACTAGGTCATCTGCTGAAATCACTTGTGACCTTACTGTAATAAATGCCTTCTACATCCACTGGTACCTGCACCAGGAGGGGAAGGCCCCACAGCGTCTTCTGTACTATGACGTCTCCAACTCAAAGGATGTGTTGGAATCAGGACTCAGTCCAGGAAAGTATTATACTCATACACCCAGGAGGTGGAGCTGGATATTGATACTACGAAATCTAATTGAAAATGATTCTGGGGTCTATTACTGTGCCACCTGGGACAGG	19	14	34	44	23	37	21	4	1	0	4	0	0	0	0	0	0	0	0	0	0	0	0	0	0	0	192	9	0	0	0	201
		TRGV5_4		AS2	NA	NA		ATGCGGTGGGACCTAGTGGTGCTTCTAGCTTTCCTGTCTCCTGCCAGTCAGAAATCTTCCAACTTGGAAGGGGGAACGAAGTCAGTCACGAGGCCGACTAGGTCATCTGCTGAAATCACTTGTGACCTTACTGTAATAAATGCCTTCTACATCCACTGGTACCTGCACCAGGAGGGGAAGGCCCCACAGCGTCTTCTGTACTATGACGTCTCCAACTCAAAGGATGTGTTGGAATCAGGACTCAGTCCAGGAAAGTATTATACTCATACACCCAGGAGGTGGAGCTGGATATTGATACTACGAAATCTAATTGAAAATGATTCTGGGGTCTATTACTGTGCCACCTGGGACAGG	4	4	3	5	7	2	3	1	0	0	1	0	0	0	0	0	0	0	0	0	0	0	0	0	0	0	28	2	0	0	0	30
		TRGV5_5		AS2	P	P		ATGCGGTGGGCCCTACTGGTGCTTCTAGCTTTCCTGTCTCCTGCCAGTCAGAAATCTTCCAACTTGGAAGGGGGAACGAAGTCAGTCACGAGGCCGACTAGGTCATCTGCTGAAATCACTTGTGACCTTACTGTAATAAATGCCTTCTACATCCACTGGTACCTGCACCAGGAGGGGAAGGCCCCACAGCGTCTTCTGTACTATGACGTCTCCAACTCAAAGGATGTGTTGGAATCAGGACTCAGTCCAGGAAAGTATTATACTCATACACCCAGGAGGTGGAGCTGGATATTGATACTACGAAATCTAATTGAAAATGATTCTGGGGTCTATTACTGTGCCACCTGGGACAGG	4	3	3	4	8	2	2	1	0	0	1	0	0	0	0	0	0	0	0	0	0	0	0	0	0	0	26	2	0	0	0	28
		TRGV5_6		AS2	P	P		ATGTGGTGGGCCCTACTGGTGCTTCTAGCTTTCCTGTCTCCTGCCAGTCAGAAATCTTCCAACTTGGAAGGGGGAACGAAGTCAGTCACGAGGCCGACTAGGTCATCTGCTGAAATCACTTGTGACCTTACTGTAATAAATGCCTTCTACATCCACTGGTACCTACACCAGGAGGGGAAGGCCCCACAGCGTCTTCTGTACTATGACGTCTCCAACTCAAAGGATGTGTTGGAATCAGGACTCAGTCCAGGAAAGTATTATACTCATACACCCAGGAGGTGGAGCTGGATATTGATACTACGAAATCTAATTGAAAATGATTCTGGGGTCTATTACTGTGCCACCTGGGACAGG	2	2	4	4	3	1	12	1	0	0	1	0	0	0	0	0	0	0	0	0	0	0	0	0	0	0	28	2	0	0	0	30
		TRGV5_7		AS3	NA	NA		ATGCGGTGGGCCCTACTGGTGCTTCTAGCTTTCCTGTCTCCTGCCAGTCAGAAATCTTCCAACTTGGAAGGGGGAACGAAGTCAGTCACGAGGCCGACTAGGTCATCTGCTGAAATCACTTGTGACCTTACTGTAATAAATGCCGTCTACATCCACTGGTACCTACACCAGGAGGGGAAGGCCCCACAGCGTCTTCTGTACTATGATGTCTCCAACTCAAGGGATGTGTTGGAATCAGGACTCAGTCCAGGAAAGTATTATACTCATACACCCAGGAGGTGGAGCTGGATATTGATACTACGAAATCTAATTGAAAATGATTCTGGGGTCTATTACTGTGCCACCTGGGACAGG	1	1	4	2	1	0	1	0	1	2	2	0	0	0	0	0	0	0	0	0	0	0	0	1	2	1	10	5	0	0	4	19
		TRGV5_8		AS3	NA	NA	TRGV5*01_n01	ATGCGGTGGGCCCTAGTGGTGCTTCTAGCTTTCCTGTCTCCTGCCAGTCAGAAATCTTCCAACTTGGAAGGGGGAACGAAGTCAGTCACGAGGCCGACTAGGTCATCTGCTGAAATCACTTGTGACCTTACTGTAATAAATGCCTTCTACATCCACTGGTACCTGCACCAGGAGGGGAAGGCCCCACAGCGTCTTCTGTACTATGACGTCTCCAACTCAAAGGATGTGTTGGAATCAGGACTCAGTCCAGGAAAGTATTATACTCATACACCCAGGAGGTGGAGCTGGATATTGATACTACGAAATCTAATTGAAAATGATTCTGGGGTCTATTACTGTGCCACCTGGGACAGG	1	0	0	2	1	6	2	2	0	0	1	0	0	0	0	0	0	0	0	0	0	0	0	0	0	0	12	3	0	0	0	15
		TRGV5_9		AS3	NA	NA	TRGV5*01_n02	ATGCGGTGGGCCCTAGCGGTGCTTCTAGCTTTCCTGTCTCCTGCCAGTCAGAAATCTTCCAACTTGGAAGGGGGAACGAAGTCAGTCACGAGGCCGACTAGGTCATCTGCTGAAATCACTTGTGACCTTACTGTAATAAATGCCTTCTACATCCACTGGTACCTACACCAGGAGGGGAAGGCCCCACAGCGTCTTCTGTACTATGACGTCTCCAACTCAAAGGATGTGTTGGAATCAGGACTCAGTCCAGGAAAGTATTATACTCATACACCCAGGAGGTGGAGCTGGATATTGATACTACGAAATCTAATTGAAAATGATTCTGGGGTCTATTACTGTGCCACCTGGGACAGG	0	2	1	1	1	0	0	0	0	0	0	0	0	0	0	0	0	0	0	0	0	0	0	0	0	0	5	0	0	0	0	5
		TRGV5_10		AS3	P	P		ATGCGGTGGGCCCTACTGGTGCTTCTAGCTTTCCTGTCTCCTGCCAGTCAGAAATCTTCCAACTTGGAAGGGGGAACGAAGTCAGTCACGAGGCCGACTAGGTCATCTGCTGAAATCACTTGTGACCTTACTGTAATAAATGCCTTCTACATCCACTGGTACCTACACCAGGAGGGGAAGGCCCCACAGCGTCTTCTGTACTATGACGTCTCCAACTCAAAGGATGTGTTGGAATCAGGACTCAGTCCAGGAAAGTATTATACTCATACACCCAGGAGGTGGAGCTGGAAATTGATACTACGAAATCTAATTGAAAATGATTCTGGGGTCTATTACTGTGCCACCTGGGACAGG	0	0	0	0	0	0	0	0	0	0	0	0	1	1	0	2	0	0	0	0	0	0	0	0	0	0	0	0	4	0	0	4
	TRGV5P	TRGV5P_1	TRGV5P*02	AS1	P	P		ATGCGGTGAGCCCTAGCGGTGCTTCTAGCTTTCCTGTATCCTGCCAGTCAGAAATCTTCCAACTTGGAAGGGAGAATGAAGTCAGTCACCAGGCCGACTGGGTCATCTGCTGAAATCACTTGTGACCTTACTGTAATAAATGCCGTCTACATCCACTGGTACCTACAGCAGGAGGGGAAGACCCCACAGCATCTTCTGCACTATGATGTCTCCAACTCAAGGGATGTGTTGGAATCAGGTCTCAGTCTTGGAAAGTATTATACTCATACACCGAGGAGGTGGAGCTGGAATTTGAGACTGCAAAATCTAATTGAAAATGATTCTGGGGTCTATTACTGTGCCACCTGGGGCAGG	166	100	177	199	187	164	199	134	70	66	144	117	133	132	129	114	145	146	140	162	174	113	138	143	130	144	1192	414	625	767	668	3666
		TRGV5P_2		AS2	P	P		ATGCGGTGAGCCCTAGCGGTGCTTCTAGCTTTCCTGTATCCTGCCAGTCAGAAATCTTCCAACTTGGAAGGGAGAATGAAGTCAGTCACCAGGCCGACTGGGTCATCTGCTGAAATCACTTGTGACCTTACTGTAATAAATGCTGTCTACATCCACTGGTACCTACAGCAGGAGGGGAAGACCCCACAGCATCTTCTGCACTATGATGTCTCCAACTCAAGGGATGTGTTGGAATCAGGTCTCAGTCTTGGAAAGTATTATACTCATACACCGAGGAGGTGGAGCTGGAATTTGAGACTGCAAAATCTAATTGAAAATGATTCTGGGGTCTATTACTGTGCCACCTGGGGCAGG	11	13	7	4	8	11	5	52	42	81	47	60	52	50	50	57	48	63	58	43	45	47	64	49	41	53	59	222	269	257	254	1061
		TRGV5P_3		AS2	P	P	TRGV5P*02_n02	ATGCGGTGAGCCCTAGCGGTGCTTCTAGCTTTCCTGTATCCTGCCAGTCAGAAATCTTCCAACTTGGAAGGGAGAACGAAGTCAGTCACCAGGCCGACTGGGTCATCTGCTGAAATCACTTGTGACCTTACTGTAATAAATGCCGTCTACATCCACTGGTACCTACAGCAGGAGGGGAAGACCCCACAGCATCTTCTGCACTATGATGTCTCCAACTCAAGGGATGTGTTGGAATCAGGTCTCAGTCTTGGAAAGTATTATACTCATACACCGAGGAGGTGGAGCTGGAATTTGAGACTGCAAAATCTAATTGAAAATGATTCTGGGGTCTATTACTGTGCCACCTGGGGCAGG	2	1	1	1	3	0	1	0	0	0	0	22	27	27	31	26	1	0	0	0	0	6	2	0	0	1	9	0	133	1	9	152
		TRGV5P_4		AS2	P	P	TRGV5P*02_n04	ATGCGGTGAGCCCTAGCGGTGCTTCTAGCTTTCCTGTATCCTGCCAGTCAGAAATCTTCCAACTTGGAAGGGAGAATGAAGTCAGTCACCAGGCCGACTGGGTCATCTGCTGAAATCACTTGTGACCTTACTGTAATAAATGCCGTCTACATCCACTGGTACCTACACCAGGAGGGGAAGGCCCCACAGCGTCTTCTGTACTATGATGTCTCCAACTCAAGGGATGTGTTGGAATCAGGTCTCAGTCTTGGAAAGTATTATACTCATACACCGAGGAGGTGGAGCTGGAATTTGAGACTGCAAAATCTAATTGAAAATGATTCTGGGGTCTATTACTGTGCCACCTGGGGCAGG	11	6	15	7	6	4	8	2	9	11	8	0	0	0	0	1	1	0	0	3	0	2	3	7	6	5	57	30	1	4	23	115
		TRGV5P_5		AS2	P	P		ATGCGGTGAGCCCTAGCGGTGCTTCTAGCTTTCCTGTATCCTGCCAGTCAGAAATCTTCCAACTTGGAAGGGAGAATGAAGTCAGTCACCAGGCCGACTGGGTCATCTGCTGAAATCACTTGTGACCTTACTGTAATAAATGCCGTCTACATCCACTGGTACCTACAGCAGGAGGGGAAGACCCCACAGTATCTTCTGCACTATGATGTCTCCAACTCAAGGGATGTGTTGGAATCAGGTCTCAGTCTTGGAAAGTATTATACTCATACACCGAGGAGGTGGAGCTGGAATTTGAGACTGCAAAATCTAATTGAAAATGATTCTGGGGTCTATTACTGTGCCACCTGGGGCAGG	0	0	0	0	0	0	0	1	4	12	4	0	0	0	0	0	0	0	0	0	0	0	0	0	0	0	0	21	0	0	0	21
		TRGV5P_6		AS3	P	P		ATGCGGTGAGCCCTAGCAGTGCTTCTAGCTTTCCTGTATCCTGCCAGTCAGAAATCTTCCAACTTGGAAGGGAGAATGAAGTCAGTCACCAGGCCGACTGGGTCATCTGCTGAAATCACTTGTGACCTTACTGTAATAAATGCCGTCTACATCCACTGGTACCTACAGCAGGAGGGGAAGACCCCACAGCATCTTCTGCACTATGATGTCTCCAACTCAAGGGATGTGTTGGAATCAGGTCTCAGTCTTGGAAAGTATTATACTCATACACCGAGGAGGTGGAGCTGGAATTTGAGACTGCAAAATCTAATTGAAAATGATTCTGGGGTCTATTACTGTGCCACCTGGGGCAGG	0	0	0	0	0	0	0	0	0	0	0	0	0	0	0	0	0	0	0	0	0	4	5	5	3	1	0	0	0	0	18	18
		TRGV5P_7		AS3	P	P		ATGCGGTGAGCCCTAGCGGTGCTTCTAGCTTTCCTGTATCCTGCCAGTCAGAAATCTTCCAACTTGGAAGGGAGAATGAAGTCAGTCACCAGGCCGACTGGGTCATCTGCTGAAATCACTTGTGACCTTACTGTAATAAATGCCGTCTACATCCACTGGTACCTACAGCAGGAGGGGAAGACCCCACAGCATCTTCTGCACTATGATGTCTCCAACTCAAGGGATGTGTTGGAATCAGGTCTCCGTCTTGGAAAGTATTATACTCATACACCGAGGAGGTGGAGCTGGAATTTGAGACTGCAAAATCTAATTGAAAATGATTCTGGGGTCTATTACTGTGCCACCTGGGGCAGG	0	0	0	0	0	0	0	0	0	0	1	0	0	0	0	0	3	0	2	3	2	0	0	0	0	0	0	1	0	10	0	11
		TRGV5P_8		AS3	P	P		ATGCGGTGAGCCCTAGCGGTGCTTCTAGCTTTCCTGTATCCTGCCAGTCAGAAATCTTCCAACTTGGAAGGGAGAATGAAGTCAGTCACCAGGCCGACTGGGTCATCTGCTGAAATCACTTGTGACCTTACTGTAATAAATGCCGTCTACATCCACTGGTACCTACAGCAGGAGGGGAAGACCCCACAGCATCTTCTGCACTATGATGTCTCCAACTCAAGGGATATGTTGGAATCAGGTCTCAGTCTTGGAAAGTATTATACTCATACACCGAGGAGGTGGAGCTGGAATTTGAGACTGCAAAATCTAATTGAAAATGATTCTGGGGTCTATTACTGTGCCACCTGGGGCAGG	0	1	0	4	0	0	0	1	1	0	0	0	0	0	0	0	0	0	0	0	0	0	0	0	0	0	5	2	0	0	0	7
		TRGV5P_9		AS3	NA	NA		ATGCGGTGAGCCCTAGCGGTGCTTCTAGCTTTCCTGTCTCCTGCCAGTCAGAAATCTTCCAACTTGGAAGGGAGAATGAAGTCAGTCACCAGGCCGACTGGGTCATCTGCTGAAATCACTTGTGACCTTACTGTAATAAATGCCGTCTACATCCACTGGTACCTACAGCAGGAGGGGAAGACCCCACAGCATCTTCTGCACTATGATGTCTCCAACTCAAGGGATGTGTTGGAATCAGGTCTCAGTCTTGGAAAGTATTATACTCATACACCGAGGAGGTGGAGCTGGAATTTGAGACTGCAAAATCTAATTGAAAATGATTCTGGGGTCTATTACTGTGCCACCTGGGGCAGG	0	1	0	9	0	0	0	0	0	0	0	0	0	0	0	0	0	0	0	0	0	0	0	0	0	0	10	0	0	0	0	10
		TRGV5P_10		AS3	P	P		ATGCGGTGAGCCCTAGCGGTGCTTCTAGCTTTCCTGTATCCTGCCAGTCAGAAATCTTCCAACTTGGAAGGGAGAATGAAGTCAGTCACCAGGCCGACTGGGTCATCTGCTGAAATCACTTGTGACCTTACTGTAATAAATGCCGTCTACATCCACTGGTACCTACAGCAGGAGGGGAAGACCCCACAGCATCTTCTGCACTATGATGTCTCCAACTCAAGGGATGTGTTGGAATCAGGTCTCAGTCTTGGAAAGTATTATACTCATACACCGAGGAGGTGGAGCTGGAATTTGAGACTGCAAAATCTAATTGAAAATGATTCTGGGGTCTATTACTGTGCCATCTGGGGCAGG	0	0	0	0	0	0	0	0	0	0	0	0	0	0	0	0	0	0	0	0	0	0	0	0	4	0	0	0	0	0	4	4
		TRGV5P_11		AS3	P	P		ATGCGGTGAGCCCTAGCGGTGCTTCTAGCTTTCCTGTATCCTGCCAGTCAGAAATCTTCCAACTTGGAAGGGAGAATGAAGTCAGTCACCAGGCCGACTGGGTCATCTGCTGAAATCACTTGTGACCTTACTGTAATAAATGCCGTCTACATCCACTGGTACCTACAGCAGGAGGGGAAGACCCCACAGCATCTTCTGCACTATGATGTCTCCAACTCAAGGGATGTGTTGGAATCAGGTCTCAGTCTTGGAAAGTATTATACTCATACAACGAGGAGGTGGAGCTGGAATTTGAGACTGCAAAATCTAATTGAAAATGATTCTGGGGTCTATTACTGTGCCACCTGGGGCAGG	2	0	0	1	1	0	0	0	0	0	0	0	0	0	0	0	0	0	0	0	0	0	0	0	0	0	4	0	0	0	0	4
	TRGV6	TRGV6_1	TRGV6*01	AS1	P	P		TCTACTAACTTGGAAGCGAAAATAAAGTCAGGCACCAGGCAGATGGGGTCATCTGCTGTAATCACCTGTGATCTTCCTGTAGAAAATGCCTTCTACATCCACTGGTACCTACGCCAGGAGGGGAAGGCCCCACAGCATCTTCTGTACTATGACATCTGCAACTCCAGGGATATGTTGGAATCAGGAGTCAGTCAGGAAAGCATGATACTTATGGAAGTAGAAGGATAAGCTGGAAATTTATACCTCCAAAACTAAATGAAAATGCCTCTGGGGTCTATTACTGTGCCACCTAGGACAGG	96	59	80	91	112	72	103	132	90	128	137	142	153	152	151	159	146	151	144	149	153	144	179	171	142	172	613	487	757	743	808	3408
		TRGV6_2	TRGV6*02	AS1	NA	NA		TCTACTAACTTGGAAGCGAAAATAAAGTCAGGCACCAGGCAGATGGGGTCATCTGCTGTAATCACCTGTGATCTTCCTGTAGAAAATGCCTTCTACATCCACTGGTACCTACGCCAGGAGGGGAAGGCCCCACAGCATCTTCTGTACTATGATGTCTGCAACTCCAGGGATATGTTGGAATCAGGAGTCAGTCAGGAAAGCATGATACTTATGGAAGTAGAAGGATAAGCTGGAAATTTATACCTCCAAAACTAAATGAAAATGCCTCTGGGGTCTATTACTGTGCCACCTAGGACAGG	71	48	100	110	68	89	97	15	2	4	18	0	0	0	0	0	4	2	2	9	9	1	1	1	1	1	583	39	0	26	5	653
		TRGV6_3		AS2	P	P	TRGV6*01_n01	TCTACTAACTTGGAAGCGAAAATAAAGTCAGGCACCAGGCAGATGGGGTCATCTGCTGTAATCACCTGTGATCTTCCTGTAGAAAATGCCTTCTACATCCACTGGTACCTACACCAGGAGGGGAAGGCCCCACAGCATCTTCTGTACTATGACATCTGCAACTCCAGGGATATGTTGGAATCAGGAGTCAGTCAGGAAAGCATGATACTTATGGAAGTAGAAGGATAAGCTGGAAATTTATACCTCCAAAACTAAATGAAAATGCCTCTGGGGTCTATTACTGTGCCACCTAGGACAGG	12	8	10	19	8	5	6	30	27	35	34	24	36	25	37	16	29	54	30	27	23	14	21	21	29	14	68	126	138	163	99	594
		TRGV6_4		AS2	P	P	TRGV6*01_n02	TCTACTAACTTGGAAGCGAAAATAAAGTCAGGCACCAGGCAGATGGGGTCATCTGCTGTAATCACCTGTGATCTTCCTGTAGAAAATGCCTTCTACATCCACTGGTACCTACGCCAGGAGGGGAAGGCCCCACAGCATCTTCTGTACTATGACGTCTGCAACTCCAGGGATATGTTGGAATCAGGAGTCAGTCAGGAAAGCATGATACTTATGGAAGTAGAAGGATAAGCTGGAAATTTATACCTCCAAAACTAAATGAAAATGCCTCTGGGGTCTATTACTGTGCCACCTAGGACAGG	11	2	5	3	3	8	4	12	9	3	18	34	21	32	22	22	19	3	24	29	37	12	7	9	19	17	36	42	131	112	64	385
		TRGV6_5		AS3	P	P	TRGV6*01_n03	TCTACTAACTTGGAAGCGAAAATAAAGTCAGGCACCAGGCAGATGGGGTCATCTGCTGTAATCACCTGTGATCTTCCTGTAGAAAATGCCTTCTACATCCACTGGTACCTATGCCAGGAGGGGAAGGCCCCACAGCATCTTCTGTACTATGACATCTGCAACTCCAGGGATATGTTGGAATCAGGAGTCAGTCAGGAAAGCATGATACTTATGGAAGTAGAAGGATAAGCTGGAAATTTATACCTCCAAAACTAAATGAAAATGCCTCTGGGGTCTATTACTGTGCCACCTAGGACAGG	1	2	4	0	5	2	1	0	0	0	0	0	0	0	0	0	0	0	0	0	0	0	0	0	0	0	15	0	0	0	0	15
		TRGV6_6		AS3	P	P		TCTACTAACTTGGAAGCGAAAATAAAGTCAGGCACCAGGCAGATGGGGTCATCTGCTGTAATCACCTGTGATCTTCCTGTAGAAAATGCCTTCTACATCCACTGGTACCTACGCCAGGAGGGGAAGGCCCCACAGCATCTTCTGTACTATGACATCTGCAACTCCAGGGATATGTTGGAATCAGGAGTCAGTCAGGAAAGCATGATACTTATGGAAGTAGAAGGATAAGCTGGAAATTTATACTTCCAAAACTAAATGAAAATGCCTCTGGGGTCTATTACTGTGCCACCTAGGACAGG	1	0	1	0	6	4	2	0	0	0	0	0	0	0	0	0	0	0	0	0	0	0	0	0	0	0	14	0	0	0	0	14
		TRGV6_7		AS3	NA	NA		TCTACTAACTTGGAAGCAAAAATAAAGTCAGGCACCAGGCAGATGGGGTCATCTGCTGTAATCACCTGTGATCTTCCTGTAGAAAATGCCTTCTACATCCACTGGTACCTACGCCAGGAGGGGAAGGCCCCACAGCATCTTCTGTACTATGATGTCTGCAACTCCAGGGATATGTTGGAATCAGGAGTCAGTCAGGAAAGCATGATACTTATGGAAGTAGAAGGATAAGCTGGAAATTTATACCTCCAAAACTAAATGAAAATGCCTCTGGGGTCTATTACTGTGCCACCTAGGACAGG	2	1	0	3	3	0	1	1	0	0	0	0	0	0	0	0	0	0	0	0	0	0	0	0	0	0	10	1	0	0	0	11
		TRGV6_8		AS3	P	P		TCTACTAACTTGGAAGCGAAAATAAAGTCAGGCACCAGGCAGATGGGGTCATCTGCTGTAATCACCTGTGATCTTCCTGTAGAAAATGCCTTCTACATCCACTGGTACCTACGCCAGGAGGGGAAGGCCCCACAGCATCTTCTGTACTATGACATCTGCAACTCCAGGGATATGTTGGAATCAGGAGTCAGTCAGGAAAGCACGATACTTATGGAAGTAGAAGGATAAGCTGGAAATTTATACCTCCAAAACTAAATGAAAATGCCTCTGGGGTCTATTACTGTGCCACCTAGGACAGG	0	0	0	0	0	0	0	0	0	0	0	0	0	0	0	0	0	0	0	0	0	1	4	2	0	0	0	0	0	0	7	7
	TRGV7	TRGV7_1	TRGV7*01	AS1	P	P		ATGCGGTGGGCCCCAGCCCTGCTTCTAGCTTTCCTGCCTCTTGCCAGTCAGAAATCTTCCAACTTGCAAGGGAGAAGGAAGTCAGTCACCAGGCCAGCTGGGTCATCTGCTGTAATCACTTGTGATCTTACTGTAATAAATACCTTCTACATCCACTGGTACCTGCACCAGGCGGGGAAGGCCCCACAGCATCTTCCATACTATGACCCCTACTACTCCAGGGTTGTGTTGGAATCAAGAATCAGTAGAGGAAAGTATTTTACTTATGCAAGCATGAGGAGGAGCTGGAAATTGATACTGCAAAATCTAATTGAAAATGATTCTGGATCTATTACTGTGCCACCTGGGACAGG	90	50	81	91	89	81	109	145	105	131	150	186	202	199	196	189	137	119	149	162	162	152	170	171	160	179	591	531	972	729	832	3655
		TRGV7_2		AS2	P	P	TRGV7*01_n01	ATGCGGTGGGCCCCAGCCCTGCTTCTAGCTTTCCTGCCTCTTGCCAGTCAGAAATCTTCCAACTTGCAAGGGAGAAGGAAGTCAGTCACCAGGCCAGCTGGGTCATCTGCTGTAATCACTTGTGATCTTACTGTAATAAATACCTTCTACATCCACTGGTACCTGCACCAGGCGGGGAAGGCCCCACAGCATCTTCCATACTATGACCCCTACTACTCCAGGGTTGTGTTGGAATCAAGAATCAGTAGAGGAAAGTATTTTACTTATGCAAGCATGAGGAGGAGCTGGAAATTGATATTGCAAAATCTAATTGAAAATGATTCTGGATCTATTACTGTGCCACCTGGGACAGG	104	72	117	135	117	96	104	44	23	39	58	14	10	11	14	9	61	91	51	52	60	20	42	32	31	25	745	164	58	315	150	1432
	TRGV8	TRGV8_1	TRGV8*01	AS1	P	P		ATGCTGTTGGCTCTAGCTCTGCTTCTAGCTTTCCTGCCTCCTGCCAGTCAGAAATCTTCCAACTTGGAAGGGAGAACAAAGTCAGTCACCAGGCCAACTGGGTCATCAGCTGTAATCACTTGTGATCTTCCTGTAGAAAATGCCGTCTACACCCACTGGTACCTACACCAGGAGGGGAAGGCCCCACAGCGTCTTCTGTACTATGACTCCTACAACTCCAGGGTTGTGTTGGAATCAGGAATCAGTCGAGAAAAGTATCATACTTATGCAAGCACAGGGAAGAGCCTTAAATTTATACTGGAAAATCTAATTGAACGTGACTCTGGGGTCTATTACTGTGCCACCTGGGATAGG	166	102	152	188	183	148	187	186	128	169	203	198	211	207	210	198	197	210	200	214	222	172	212	204	190	202	1126	686	1024	1043	980	4859
		TRGV8_2		AS2	P	P	TRGV8*01_n01	ATGCTGTTGGCTCTAGCTCTGCTTCTAGCTTTCCTGCCTCCTGCCAGTCAGAAATCTTCCAACTTGGAAGGGAGAACAAAGTCAGTCACCAGGCCAACTGGGTCATCAGCTGTAATCACTTGTGATCTTCCTGTAGAAAATGCCGTCTACACCCACTGGTACCTACACGAGGAGGGGAAGGCCCCACAGCGTCTTCTGTACTATGACTCCTACAACTCCAGGGTTGTGTTGGAATCAGGAATCAGTCGAGAAAAGTATCATACTTATGCAAGCACAGGGAAGAGCCTTAAATTTATACTGGAAAATCTAATTGAACGTGACTCTGGGGTCTATTACTGTGCCACCTGGGATAGG	28	19	48	38	23	29	26	4	0	0	4	0	0	0	0	0	0	0	0	0	0	0	0	0	0	0	211	8	0	0	0	219
	TRGV9	TRGV9_1		AS2	P	P		ATGCTGTCACTGCTCCACGCATCAACGCTGGCAGTCCTTGGGGCTCTGTGTGTATATGGTGCAGGTCACCTAGAGCAACCTCAAATTTCCAGTACTAAAACGCTGTCAAAAACAGCCCGCCTGGAATGTGTGGTGTCTGGAATAACAATTTCTGCAACATCTGTATATTGGTATCGAGAGAGACCTGGTGAAGTCATACAGTTCCTGGTGTCCATTTCATATGACGGCACTGTCAGAAAGGAATCCGGCATTCCGTCAGGCAAATTTGAGGTGGATAGGATACCTGAAACGTCTACATCCACTCTCACCATTCACAATGTAGAGAAACAGGACATAGCTACCTACTACTGTGCCTTGTGGGAGGTG	99	53	99	107	75	69	122	73	48	93	92	60	68	79	70	71	85	98	69	64	71	55	71	69	71	65	624	306	348	387	331	1996
		TRGV9_2	TRGV9*01	AS1	P	P		ATGCTGTCACTGCTCCACACATCAACGCTGGCAGTCCTTGGGGCTCTGTGTGTATATGGTGCAGGTCACCTAGAGCAACCTCAAATTTCCAGTACTAAAACGCTGTCAAAAACAGCCCGCCTGGAATGTGTGGTGTCTGGAATAACAATTTCTGCAACATCTGTATATTGGTATCGAGAGAGACCTGGTGAAGTCATACAGTTCCTGGTGTCCATTTCATATGACGGCACTGTCAGAAAGGAATCCGGCATTCCGTCAGGCAAATTTGAGGTGGATAGGATACCTGAAACGTCTACATCCACTCTCACCATTCACAATGTAGAGAAACAGGACATAGCTACCTACTACTGTGCCTTGTGGGAGGTG	72	48	81	75	79	74	68	67	58	47	81	71	64	62	64	62	73	83	80	102	96	61	74	82	67	66	497	253	323	434	350	1857
		TRGV9_3		AS2	P	P	TRGV9*01_n01	ATGCTGTCACTGCTCCACACATCAACGCTGGCAGTCCTTGGGGCTCTGTGTGTATATGGTGCAGGTCACCTAGAGCAACCTCAAATTTCCAGTACTAAAACGCTGTCAAAAACAGCCCGCCTGGAATGTGTGGTATCTGGAATAACAATTTCTGCAACATCTGTATATTGGTATCGAGAGAGACCTGGTGAAGTCATACAGTTCCTGGTGTCCATTTCATATGACGGCACTGTCAGAAAGGAATCCGGCATTCCGTCAGGCAAATTTGAGGTGGATAGGATACCTGAAACGTCTACATCCACTCTCACCATTCACAATGTAGAGAAACAGGACATAGCTACCTACTACTGTGCCTTGTGGGAGGTG	15	13	11	18	24	18	9	37	13	11	22	67	77	64	75	64	31	28	44	35	35	43	45	42	42	59	108	83	347	173	231	942
		TRGV9_4		AS2	P	P		ATGCTGTCACTGCTCCACACATCAACGCTGGCAGTCCTTGGGGCTCTGTGTGTATATGGTGCAGGTCACCTAGAGCAACCTCAAATTTCCAGTACTAAAACGCTGTCAAAAACAGCCCGCCTGGAATGTGTGGTGTCTGGAATAAAAATTTCTGCAACATCTGTATATTGGTATCGAGAGAGACCTGGTGAAGTCATACAGTTCCTGGTGTCCATTTCATATGACGGCACTGTCAGAAAGGAATCCGGCATTCCGTCAGGCAAATTTGAGGTGGATAGGATACCTGAAACGTCTACATCCACTCTCACCATTCACAATGTAGAGAAACAGGACATAGCTACCTACTACTGTGCCTTGTGGGAGGTG	1	0	0	0	0	1	0	7	8	16	11	0	0	0	0	0	6	1	3	9	13	5	4	6	9	8	2	42	0	32	32	108
		TRGV9_5		AS2	P	P	TRGV9*01_n03	ATGCTGTCACTGCTCCACGCATCAACGCTGGCAGTCCTTGGGGCTCTGTGTGTATATGGTGCAGGTCACCTAGAGCAACCTCAAATTTCCAGTACTAAAACGCTGTCAAAAACAGCCCGCCTGGAATGTGTGGTGTCTGGAATAACAATTTCTGCAACATCTGTATATTGGTATCGAGAGAGACCTGGTGAAGTCATACAGTTCCTGGTGTCCATTTCATATGACGGCACTGTCAGAAAGGAATCCGGCATTCTGTCAGGCAAATTTGAGGTGGATAGGATACCTGAAACGTCTACATCCACTCTCACCATTCACAATGTAGAGAAACAGGACATAGCTACCTACTACTGTGCCTTGTGGGAGGTG	0	4	1	4	2	4	5	0	0	0	1	0	0	0	0	0	0	0	0	1	0	3	17	2	1	1	20	1	0	1	24	46
		TRGV9_6		AS2	P	P		ATGCTGTCACTGCTCCACGCATCACCGCTGGCAGTCCTTGGGGCTCTGTGTGTATATGGTGCAGGTCACCTAGAGCAACCTCAAATTTCCAGTACTAAAACGCTGTCAAAAACAGCCCGCCTGGAATGTGTGGTGTCTGGAATAACAATTTCTGCAACATCTGTATATTGGTATCGAGAGAGACCTGGTGAAGTCATACAGTTCCTGGTGTCCATTTCATATGACGGCACTGTCAGAAAGGAATCCGGCATTCCGTCAGGCAAATTTGAGGTGGATAGGATACCTGAAACGTCTACATCCACTCTCACCATTCACAATGTAGAGAAACAGGACATAGCTACCTACTACTGTGCCTTGTGGGAGGTG	3	4	1	12	10	5	6	2	0	0	0	0	0	0	0	0	0	0	0	0	0	0	0	0	0	0	41	2	0	0	0	43
		TRGV9_7		AS3	P	P	TRGV9*01_n02	ATGCTGTCACTGCTCCACGCATCAACGCTGGCAGTCCTTGGGGCTCTGTGTGTATATGGTGCAGGTCACCTAGAGCAACCTCAAATTTCCAGTACTAAAACGCTGTCAAAAACAGCCCGCCTGGAATGTGTGGTGTCTGGAATAAAAATTTCTGCAACATCTGTATATTGGTATCGAGAGAGACCTGGTGAAGTCATACAGTTCCTGGTGTCCATTTCATATGACGGCACTGTCAGAAAGGAATCCGGCATTCCGTCAGGCAAATTTGAGGTGGATAGGATACCTGAAACGTCTACATCCACTCTCACCATTCACAATGTAGAGAAACAGGACATAGCTACCTACTACTGTGCCTTGTGGGAGGTG	2	0	2	1	10	1	2	0	0	0	0	0	0	0	0	0	0	0	0	0	0	0	0	0	0	0	18	0	0	0	0	18
		TRGV9_8		AS3	P	P		ATGCTGTCACTGCTCCACACATCACCGCTGGCAGTCCTTGGGGCTCTGTGTGTATATGGTGCAGGTCACCTAGAGCAACCTCAAATTTCCAGTACTAAAACGCTGTCAAAAACAGCCCGCCTGGAATGTGTGGTGTCTGGAATAACAATTTCTGCAACATCTGTATATTGGTATCGAGAGAGACCTGGTGAAGTCATACAGTTCCTGGTGTCCATTTCATATGACGGCACTGTCAGAAAGGAATCCGGCATTCCGTCAGGCAAATTTGAGGTGGATAGGATACCTGAAACGTCTACATCCACTCTCACCATTCACAATGTAGAGAAACAGGACATAGCTACCTACTACTGTGCCTTGTGGGAGGTG	0	0	1	9	0	5	0	1	0	1	0	0	0	0	0	0	0	0	0	0	0	0	0	0	0	0	15	2	0	0	0	17
		TRGV9_9	TRGV9*02	AS1	P	P		ATGCTGTCACTGCTCCACACATCAACGCTGGCAGTCCTTGGGGCTCTGTGTGTATATGGTGCAGGTCACCTAGAGCAACCTCAAATTTCCAGTACTAAAACGCTGTCAAAAACAGCCCGCCTGGAATGTGTGGTGTCTGGAATAAAAATTTCTGCAACATCTGTATATTGGTATCGAGAGAGACCTGGTGAAGTCATACAGTTCCTGGTGTCCATTTCATATGACGGCACTGTCAGAAAGGAATCTGGCATTCCGTCAGGCAAATTTGAGGTGGATAGGATACCTGAAACGTCTACATCCACTCTCACCATTCACAATGTAGAGAAACAGGACATAGCTACCTACTACTGTGCCTTGTGGGAGGTG	0	0	0	0	0	0	0	3	0	2	1	0	0	0	0	0	3	0	4	1	6	0	0	0	0	0	0	6	0	14	0	20
		TRGV9_10		AS3	P	P		ATGCTGTCACTGCTCCACACATCAACGCTGGCAGTCCTTGGGGCTTTGTGTGTATATGGTGCAGGTCACCTAGAGCAACCTCAAATTTCCAGTACTAAAACGCTGTCAAAAACAGCCCGCCTGGAATGTGTGGTGTCTGGAATAACAATTTCTGCAACATCTGTATATTGGTATCGAGAGAGACCTGGTGAAGTCATACAGTTCCTGGTGTCCATTTCATATGACGGCACTGTCAGAAAGGAATCCGGCATTCCGTCAGGCAAATTTGAGGTGGATAGGATACCTGAAACGTCTACATCCACTCTCACCATTCACAATGTAGAGAAACAGGACATAGCTACCTACTACTGTGCCTTGTGGGAGGTG	0	0	0	0	0	0	0	0	0	0	0	2	3	5	1	0	0	0	0	0	0	0	0	0	0	0	0	0	11	0	0	11
		TRGV9_11		AS3	P	P		ATGCTGTCACTGCTCCACGCATCAACGCTGGCAGTCCTTGGGGCTCTGTGTGTATATGGTGCAGGTCACCTAGAGCAACCTCAAATTTCCAGTACTAAAACGCTGTCAAAAACAGCCCGCCTGGAATGTGTGGTGTCTGGAATAACAATTTCTGCAACATCTGTATATTGGTATCGAGAGAGACCTGGTGAAGTCATGCAGTTCCTGGTGTCCATTTCATATGACGGCACTGTCAGAAAGGAATCCGGCATTCCGTCAGGCAAATTTGAGGTGGATAGGATACCTGAAACGTCTACATCCACTCTCACCATTCACAATGTAGAGAAACAGGACATAGCTACCTACTACTGTGCCTTGTGGGAGGTG	0	0	0	0	0	0	0	0	0	0	0	0	0	0	0	0	0	0	0	0	0	3	1	3	1	2	0	0	0	0	10	10
		TRGV9_12		AS3	P	P		ATGCTGTCACTGCTCCACGCATCAACGCTGGCAGTCCTTGGGGCTCTGTGTGTATATGGTGCAGGTCACCTAGAGCAACCTCAAATTTCCAGTACTAAAACGCTGTCAAAAACAGCCCGCCTGGAATGTGTGGTATCTGGAATAACAATTTCTGCAACATCTGTATATTGGTATCGAGAGAGACCTGGTGAAGTCATACAGTTCCTGGTGTCCATTTCATATGACGGCACTGTCAGAAAGGAATCCGGCATTCCGTCAGGCAAATTTGAGGTGGATAGGATACCTGAAACGTCTACATCCACTCTCACCATTCACAATGTAGAGAAACAGGACATAGCTACCTACTACTGTGCCTTGTGGGAGGTG	2	0	1	0	5	2	2	0	0	0	0	0	0	0	0	0	0	0	0	0	0	0	0	0	0	0	12	0	0	0	0	12
	TRGV10	TRGV10_1	TRGV10*02	AS1	P	P		ATGTTCATTGGAAATTCTCCTCTTTTACTTACAGTTGGACTTGGATTATCAAAAGTGGAGCAGTTCCAGCTATCCATTTCCACGGAAGTCAAGAAAAGTATTGACATACCTTGCAAGATATCGAGCACAAGGTTTGAAACAGATGTCATTCACTGGTACCGGCAGAAACCAAATCAGGCTTTGGAGCACCTGATCTATATTGTCTCAACAAAATCCGCAGCTCGACGCAGCATGGGTAAGACAAGCAACAAAGTGGAGGCAAGAAAGAATTCTCAAACTCTCACTTCAATCCTTACCATCAAGTCCGTAGAGAAAGAAGACATGGCCGTTTACTACTGTGCTGCGTGGGATTA	143	89	147	171	164	118	150	157	103	117	191	184	177	185	179	180	191	198	193	198	218	165	203	190	180	197	982	568	905	998	935	4388
		TRGV10_2		AS2	P	P	TRGV10*02_n01	ATGTTCATTGGAAATTCTCCTCTTTTACTTACAGTTGGACTTGGATTATCAAAAGTGGAGCAGTTCCAGCTATCCATTTCCACGGAAGTCAAGAAAAGTATTGACATACCTTGCAAGATATCGAGCACAAGGTTTGAAACAGATGTCATTCACTGGTACCAGCAGAAACCAAATCAGGCTTTGGAGCACCTGATCTATATTGTCTCAACAAAATCCGCAGCTCGACGCAGCATGGGTAAGACAAGCAACAAAGTGGAGGCAAGAAAGAATTCTCAAACTCTCACTTCAATCCTTACCATCAAGTCCGTAGAGAAAGAAGACATGGCCGTTTACTACTGTGCTGCGTGGGATTA	8	9	8	16	10	12	11	29	25	52	11	14	27	19	29	18	6	12	7	15	4	2	7	7	7	4	74	117	107	44	27	369
		TRGV10_3		AS2	P	P	TRGV10*02_n02	ATGTTCATTGGAAATTCTCCTCTTTTACTTACAGTTGGACTTGGATTATCAAAAGTGGAGCAGTTCCAGCTATCCATTTCCACGGAAGTCAAGAAAAGTGTTGACATACCTTGCAAGATATCGAGCACAAGGTTTGAAACAGATGTCATTCACTGGTACCGGCAGAAACCAAATCAGGCTTTGGAGCACCTGATCTATATTGTCTCAACAAAATCCGCAGCTCGACGCAGCATGGGTAAGACAAGCAACAAAGTGGAGGCAAGAAAGAATTCTCAAACTCTCACTTCAATCCTTACCATCAAGTCCGTAGAGAAAGAAGACATGGCCGTTTACTACTGTGCTGCGTGGGATTA	36	20	45	32	28	40	51	2	0	1	5	0	0	0	0	0	0	0	0	1	0	0	0	0	0	0	252	8	0	1	0	261
		TRGV10_4		AS2	P	P		ATGTTCATTGGAAATTCTCCTCTTTTACTTACAGTTGGACTTGGATTATCAAAAGTGGAGCAGTTCCAGCTATCCATTTCCACGGAAGTCAAGAAAAGTGTTGACATACCTTGCAAGATATCGAGCACAAGGTTTGAAACAGATGTCATTCACTGGTACCAGCAGAAACCAAATCAGGCTTTGGAGCACCTGATCTATATTGTCTCAACAAAATCCGCAGCTCGACGCAGCATGGGTAAGACAAGCAACAAAGTGGAGGCAAGAAAGAATTCTCAAACTCTCACTTCAATCCTTACCATCAAGTCCGTAGAGAAAGAAGACATGGCCGTTTACTACTGTGCTGCGTGGGATTA	7	4	0	6	2	8	2	1	0	0	0	0	0	0	0	0	0	0	0	0	0	0	0	0	0	0	29	1	0	0	0	30
		TRGV10_5		AS2	P	P	TRGV10*02_n04	ATGTTCATTGGAAATTCTCCTCTTTTACTTACAGTTGGACTTGGATTATCAAAAGTGGAGCAGTTCCAGCTATCCATTTCCACGGAAGTCAAGAAAAGTATTGACATACCTTGCAAGATATCGAGCACAAGGTTTGAAACAGATGTCATTCACTGGTACCGGCAGAAACCAAATCAGGCTTTGGAGCACCTGATCTATATTGTCTCAACAAAATCCGCAGCTCGACGCAGCATGGGTAAGACAAGCAACAAAGCGGAGGCAAGAAAGAATTCTCAAACTCTCACTTCAATCCTTACCATCAAGTCCGTAGAGAAAGAAGACATGGCCGTTTACTACTGTGCTGCGTGGGATTA	0	0	0	0	0	0	0	0	0	0	0	0	1	0	0	0	0	0	0	0	0	5	2	7	5	2	0	0	1	0	21	22
		TRGV10_6		AS3	P	P		ATGTTCATTGGAAATTCTCCTCTTTTACTTACAGTTGGACTTGGATTATCAAAAGTGGAGCAGTTCCAGCTATCCATTTCCACGGAAGTCAAGAAAAGTATTGACATAACTTGCAAGATATCGAGCACAAGGTTTGAAACAGATGTCATTCACTGGTACCGGCAGAAACCAAATCAGGCTTTGGAGCACCTGATCTATATTGTCTCAACAAAATCCGCAGCTCGACGCAGCATGGGTAAGACAAGCAACAAAGTGGAGGCAAGAAAGAATTCTCAAACTCTCACTTCAATCCTTACCATCAAGTCCGTAGAGAAAGAAGACATGGCCGTTTACTACTGTGCTGCGTGGGATTA	0	0	0	0	0	0	0	0	0	0	0	2	6	5	0	0	0	0	0	0	0	0	0	0	0	0	0	0	13	0	0	13
	TRGV11	TRGV11_1	TRGV11*01	AS1	P	P		CTTGGGCAGTTGGAACAACCTGAAATATCTATTTCCAGACCAGCAAATAAGAGTGCCCACATATCTTGGAAGGCATCCATCCAAGGCTTTAGCAGTAAAATCATACACTGGTACTGGCAGAAACCAAACAAAGGCTTAGAATATTTATTACATGTCTTCTTGACAATCTCTGCTCAAGATTGCTCAGGTGGGAAGACTAAGAAACTTGAGGTAAGTAAAAATGCTCACACTTCCACTTCCACTTTGAAAATAAAGTTCTTAGAGAAAGAAGATGAGGTGGTGTACCACTGTGCCTGCTGGATTAGGCAC	60	42	53	52	65	55	68	171	116	160	165	117	163	145	161	136	181	174	183	189	178	144	180	184	158	176	395	612	722	905	842	3476
		TRGV11_2		AS2	P	P	TRGV11*01_n01	CTTGGGCAGTTGGAACAACCTAAAATATCTATTTCCAGACCAGCAAATAAGAGTGCCCACATATCTTGGAAGGCATCCATCCAAGGCTTTAGCAGTAAAATCATACACTGGTACTGGCAGAAACCAAACAAAGGCTTAGAATATTTATTACATGTCTTCTTGACAATCTCTGCTCAAGATTGCTCAGGTGGGAAGACTAAGAAACTTGAGGTAAGTAAAAATGCTCACACTTCCACTTCCACTTTGAAAATAAATTTCTTAGAGAAAGAAGATGAGGTGGTGTACCACTGTGCCTGCTGGATTAGGCAC	130	76	143	169	139	122	139	12	7	4	20	35	26	32	29	27	1	1	0	3	3	16	25	10	15	17	918	43	149	8	83	1201
		TRGV11_3		AS2	P	P	TRGV11*01_n02	CTTGGGCAGTTGGAACAACCTGAAATATCTATTTCCAGACCAGCAAATAAGAGTGCCCACATATCTTGGAAGGCATCCATCCAAGGCTTTAGCAGTAAAATCATACACTAGTACTGGCAGAAACCAAACAAAGGCTTAGAATATTTATTACATGTCTTCTTGACAATCTCTGCTCAAGATTGCTCAGGTGGGAAGACTAAGAAACTTGAGGTAAGTAAAAATGCTCACACTTCCACTTCCACTTTGAAAATAAAGTTCTTAGAGAAAGAAGATGAGGTGGTGTACCACTGTGCCTGCTGGATTAGGCAC	3	0	0	0	0	0	0	7	5	6	22	48	23	33	20	35	16	35	17	22	41	11	7	9	18	9	3	40	159	131	54	387
		TRGV11_4		AS2	P	P	TRGV11*01_n03	CTTGGGCAGTTGGAACAACCTAAAATATCTATTTCCAGACCAGCAAATAAGAGTGCCCACATATCTTGGAAGGCATCCATCCAAGGCTTTAGCAGTAAAATCATACACTGGTACTGGCAGAAACCAAACAAAGGCTTAGAATATTTATTACATGTCTTCTTGACAATCTCTGCTCAAGATTGCTCAGGTGGGAAGACTAAGAAACTTGAGGTAAGTAAAAATGCTCACACTTCCACTTCCACTTTGAAAATAAAGTTCTTAGAGAAAGAAGATGAGGTGGTGTACCACTGTGCCTGCTGGATTAGGCAC	1	4	4	3	2	3	5	0	0	0	1	0	0	0	0	0	0	0	0	0	0	1	0	0	0	1	22	1	0	0	2	25
	TRGVA	TRGVA_1	TRGVA*01	AS1	P	P		CTCATCAGGCCGGAGCAGCTGGCCCATGTCCTGGGGCACTAGGGAAGCTTGGTCATCCTGCAGTGCGTGGTCCGCACCAGGATCAGCTACACCCACTGGTACCAGCAGAAGGGCCAGGTCCCTGAGGCACTCCACCAGCTGGCCATGTCCAAGTTGGATGTGCAGTGGGATTCCATCCTGAAAGCAGATAAAATCATAGCCAAGGATGGCAGCAGCTCTATCTTGGCAGTACTGAAGTTGGAGACAGGCATCGAGGGCATGAACTACTGCACAACCTGGGCCCTG	97	57	81	110	88	81	99	134	97	103	152	145	133	141	129	131	169	177	168	192	201	129	158	154	145	158	613	486	679	907	744	3429
		TRGVA_2		AS2	P	P		CTCATCAGGCCGGAGCAGCTGGCCCATGTCCTGGGGCACTAGGGAAGCTTGGTCATCCTGCAGTGCGTGGTCCGCACCAGGATCAGCTACACCCACTGGTACCAGCAGAAGGGCCAGGTCCCTGAGGCACTCCACCAGCTGGCCATGTCCAAGTTGGATGTGCAGTGGGATTCCATCCTGAAAGCAGATAAAATCATAGCCAAGGATGGCAGCAGCTCTATCTTGGCAGTACTGAAGTTGGAGACAGGCATCGAGGGCACGAACTACTGCACAACCTGGGCCCTG	13	10	8	10	7	10	10	47	25	62	41	52	68	65	71	64	24	28	29	18	18	40	48	43	42	39	68	175	320	117	212	892
		TRGVA_3		AS2	P	P		CTCATCAGGCCAGAGCAGCTGGCCCATGTCCTGGGGCACTAGGGAAGCTTGGTCATCCTGCAGTGCGTGGTCTGCACCAGGATCAGCTACATCCACTGGTACCAGCAGAAGGGCCAGGTCCCTGAGGCACTCCACCAGCTGGCCATGTCCAAGTTGGATGTGCAGTGGGATTCCATCCTGAAAGCAGATAAAATCATAGCCAAGGATGGCAGCAGCTCTATCTTGGCAGTACTGAAGTTGGAGACAGGCATCGAGGGCATGAACTACTGCACAGCCTGGGCCCTG	83	53	111	105	111	84	105	8	4	3	15	0	0	0	0	0	5	5	3	4	3	3	2	5	4	2	652	30	0	20	16	718
		TRGVA_4		AS2	P	P		CTCATCAGGCTGGAGCAGCTGGCCCATGTCCTGGGGCACTAGGGAAGCTTGGTCATCCTGCAGTGCGTGGTCCGCACCAGGATCAGCTACACCCACTGGTACCAGCAGAAGGGCCAGGTCCCTGAGGCACTCCACCAGCTGGCCATGTCCAAGTTGGATGTGCAGTGGGATTCCATCCTGAAAGCAGATAAAATCATAGCCAAGGATGGCAGCAGCTCTATCTTGGCAGTACTGAAGTTGGAGACAGGCATCGAGGGCATGAACTACTGCACAACCTGGGCCCTG	0	0	0	0	0	2	0	0	0	2	0	3	11	4	10	3	0	0	0	0	0	0	0	0	0	0	2	2	31	0	0	35
		TRGVA_5		AS3	P	P		CTCATCAGGCCGGAGCAGCTGGCCCATGTCCTGGGGCACTAGGGAAGCTTGGTCATCCTGCAGTGCGTGGTCTGCACCAGGATCAGCTACATCCACTGGTACCAGCAGAAGGGCCAGGTCCCTGAGGCACTCCACCAGCTGGCCATGTCCAAGTTGGATGTGCAGTGGGATTCCATCCTGAAAGCAGATAAAATCATAGCCAAGGATGGCAGCAGCTCTATCTTGGCAGTACTGAAGTTGGAGACAGGCATCGAGGGCATGAACTACTGCACAGCCTGGGCCCTG	0	0	0	0	0	0	0	0	0	0	0	0	0	0	0	0	0	0	0	0	0	0	4	2	1	4	0	0	0	0	11	11
	TRGVB	TRGVB_1		AS2	P	P		ATGTGATCTGCCCTCCTTGGCCTCCCAAAGTACTGTGATTACAGTCATGAGCCACCACACCTGGCCAGATGAAAGTGTTTCATTATCATTTCCTCTTTCTATGTCCCAGGTTCATGGGGATTTCTCTTTTTTGTTTGCAGTTGAACTTGGTAAGTTAAATTTAAAGCAATAAAAAATGTCAACTACATTTTTGTCAACAGAGCAACAGATAAAAGTGTCTAGGTATCTTGTGTGGTGTCCACTGAAGACTTTGTAAATATAGTTATACACTGGTACCAGCAGAAACTGAATCTAAATTATGAGCCATCTGACAAATATCACTTCAATAACAAGCCCCAGTTCGAGTTTGCTTAGGTGAGAAAAACAAGAAACTTGAGGCAAGAACAAATTTTCAAATGT…	71	48	67	92	85	65	76	137	106	149	154	166	172	161	168	147	139	148	143	148	173	121	159	157	144	161	504	546	814	751	742	3357
		TRGVB_2		AS2	P	P		ATGTGATCTGCCCTCCTTGGCCTCCCAAAGTACTGTGATTACAGTCATGAGCCACCACACCTGGCCAGATGAAAGTGTTTCATTATCATTTCCTCTTTCTATGTCCCAGGTTCATGGGGATTTCTCTTTTTTGTTTGCAGTTGAACTTGGTAAGTTAAATTTAAAGCAATAAAAAATGTCAACTACATTTTTGTCAACAGAGCAACAGATAAAAGTGTCTAGGTATCTTGTGTGGTGTCCACTGAAGACTTTGTAAATATAGTTATACACTGGTACCAGCAGAAACTGAATCTAAATTATGAGCCATCTGACAACTATCACTTCAATAACAAGCCCCAGTTCGAGTTTGCTTAGGTGAGAAAAACAAGAAACTTGAGGCAAGAACAAATTTTCAAATGT…	113	66	125	127	115	101	126	45	19	20	50	20	28	36	31	42	55	42	55	54	48	48	51	42	45	41	773	134	157	254	227	1545
		TRGVB_3		AS2	P	P	TRGVB*02_n03	ATGTGATCTGCCCTCCTTGGCCTCCCAAAGTACTGTGATTACAGTCATGAGCCACCACACCTGGCCAGATGAAAGTGTTTCATTATCATTTCCTCTTTCTATGTCCCAGGTTCATGGGGATTTCTCTTTTTTGTTTGCAGTTGAACTTGGTAAGTTAAATTTAAAGCAATAAAAAATGTCAACTACATTTTTGTCAACAGAGCAACAGATAAAAGTGTCTAGGTATCTTGTGTGGTGTCCACTGAAGACTTTGTAAATATAGTTATACACTGGTACCAGCAGAAACTGAATCTAAATTATGAGCCATCTGACAAATATCACTTCAATAACAAGCCCCAGTTCGAGTTTGCTTAGGTGAGAAAAACAAGAAACTTGAGGCAAGAACAAATTTTCAAATGT…	0	0	0	0	0	0	0	0	0	0	0	12	10	13	11	8	0	0	0	0	0	1	0	0	0	1	0	0	54	0	2	56
		TRGVB_4		AS2	P	P		ATGTGATCTGCCCTCCTTGGCCTCCCAAAGTACTGTGATTACAGTCATGAGCCACCACACCTGGCCAGATGAAAGTGTTTCATTATCATTTCCTCTTTCTATGTCCCAGGTTCATGGGGATTTCTCTTTTTTGTTTGCAGTTGAACTTGGTAAGTTAAATTTAAAGCAATAAAAAAATGTCAACTACATTTTTGTCAACAGAGCAACAGATAAAAGTGTCTAGGTATCTTGTGTGGTGTCCACTGAAGACTTTGTAAATATAGTTATACACTGGTACCAGCAGAAACTGAATCTAAATTATGAGCCATCTGACAACTATCACTTCAATAACAAGCCCCAGTTCGAGTTTGCTTAGGTGAGAAAAACAAGAAACTTGAGGCAAGAACAAATTTTCAAATG…	10	6	7	7	5	14	10	0	0	0	0	0	0	0	0	0	0	0	0	0	0	0	0	0	0	0	59	0	0	0	0	59
		TRGVB_5		AS2	P	P	TRGVB*02_n02	ATGTGATCTGCCCTCCTTGGCCTCCCAAAGTACTGTGATTACAGTCATGAGCCACCACACCTGGCCAGATGAAAGTGTTTCATTATCATTTCCTCTTTCTATGTCCCAGGTTCATGGGGATTTCTCTTTTTTGTTTGCAGTTGAACTTGGTAAGTTAAATTTAAAGCAATAAAAAATGTCAACTACATTTTTGTCAACAGAGCAACAGATAAAAGTGTCTAGGTATCTTGTGTGGTGTTCACTGAAGACTTTGTAAATATAGTTATACACTGGTACCAGCAGAAACTGAATCTAAATTATGAGCCATCTGACAAATATCACTTCAATAACAAGCCCCAGTTCGAGTTTGCTTAGGTGAGAAAAACAAGAAACTTGAGGCAAGAACAAATTTTCAAATGT…	0	0	0	0	0	0	0	5	2	0	3	1	0	0	0	0	2	8	2	10	1	0	0	0	2	0	0	10	1	23	2	36
		TRGVB_6		AS3	P	P	TRGVB*02_n01	ATGTGATCTGCCCTCCTTGGCCTCCCAAAGTACTGTGATTACAGTCATGAGCCACCACACCTGGCCAGATGAAAGTGTTTCATTATCATTTCCTCTTTCTATGTCCCAGGTTCATGGGGATTTCTCTTTTTTGTTTGCAGTTGAACTTGGTAAGTTAAATTTAAAGCAATAAAAAATGTCAACTACATTTTTGTCAACAGAGCAACAGATAAAAGTGTCTAGGTATCTTGTGTGGTGTCCACTGAAGCCTTTGTAAATATAGTTATACACTGGTACCAGCAGAAACTGAATCTAAATTATGAGCCATCTGACAAATATCACTTCAATAACAAGCCCCAGTTCGAGTTTGCTTAGGTGAGAAAAACAAGAAACTTGAGGCAAGAACAAATTTTCAAATGT…	0	0	0	0	0	0	0	0	0	0	0	0	1	0	0	0	1	11	0	0	0	0	0	0	0	0	0	0	1	12	0	13
		TRGVB_7		AS3	P	P		ATGTGATCTGCCCTCCTTGGCCTCCCAAAGTACTGTGATTACAGTCATGAGCCACCACACCTGGCCAGATGAAAGTGTTTCATTATCATTTCCTCTTTCTATGTCCCAGGTTCATGGGGATTTCTCTTTTTTGTTTGCAGTTGAACTTGGTAAGTTAAATTTAAAGCAATAAAAAATGTCAACTACATTTTTGTCAACAGAGCAACAGATAAAAGTGTCTAGGTATCTTGTGTGGTGTCCACTGAAGACTTTGTAAATATAGTTATACACTGGTACCAGCAGAAACTGAATCTAAATTATGAGCCATCTGACAAATATCACTTCAATAACAAGCCCCAGTTCGAGTTTGCTTAGGTGAGAAAATCAAGAAACTTGAGGCAAGAACAAATTTTCAAATGT…	0	0	0	0	0	0	0	0	0	0	0	0	0	0	0	0	0	0	0	0	0	1	1	4	1	0	0	0	0	0	7	7
		TRGVB_8		AS3	NA	NA	TRGVB*01_n01	ATGTGATCTGCCCTCCTTGGCCTCCCAAAGCACTGTGATTACAGTCATGAGCCACCACACCTGGCCAGATGAAAGTGTTTCATTATCATTTCCTCTTTCTATGTCCCAGGTTCATGGGGATTTCTCTTTTTTGTTTGCAGTTGAACTTGGTAAGTTAAATTTAAAGCAATAAAAAATGTCAACTACATTTTTGTCAACAGAGCAACAGATAAAAGTGTCTAGGTATCTTGTGTGGTGTCCACTGAAGACTTTGTAAATATAGTTATACACTGGTACCAGCAGAAACTGAATCTAAATTATGAGCCATCTGACAACTATCACTTCAATAACAAGCCCCAGTTCGAGTTTGCTTAGGTGAGAAAAACAAGAAACTTGAGGCAAGAACAAATTTTCAAATGT…	0	0	0	0	0	0	0	0	0	0	0	0	0	0	0	0	0	0	0	0	0	1	1	1	0	1	0	0	0	0	4	4
	TRGJ GENES
									African Populations							American Populations				East Asain Populations					European Populations					Soth Asian Populations					Super-Populations
	TRGJ	ALLELE IDENTIFIERS	IMGT Identifier	CONFIDENCE LEVEL	NYGC-2504	NYGC-3202	Lin et al, 2021	SEQUENCE	ACB	ASW	ESN	GWD	LWK	MSL	YRI	CLM	MXL	PEL	PUR	CDX	CHB	CHS	JPT	KHV	CEU	FIN	GBR	IBS	TSI	BEB	GIH	ITU	PJL	STU	AFR	AMR	EAS	EUR	SAS	Total
	TRGJ1	TRGJ1_1	TRGJ1*02	AS1	P	P		GAATTATTATAAGAAACTCTTTGGCAGTGGAACAACACTTGTTGTCACAG	194	122	200	226	206	180	214	190	128	170	208	200	212	210	210	198	198	210	200	214	222	172	212	204	192	204	1342	696	1030	1044	984	5096
	TRGJ2	TRGJ2_1	TRGJ2*01	AS1	P	P		GAATTATTATAAGAAACTCTTTGGCAGTGGAACAACACTTGTTGTCACAG	194	122	200	226	206	180	214	190	128	170	208	200	212	210	210	198	198	210	200	214	222	172	212	204	192	204	1342	696	1030	1044	984	5096
	TRGJP	TRGJP_1	TRGJP*01	AS1	P	P		GGGCAAGAGTTGGGCAAAAAAATCAAGGTATTTGGTCCCGGAACAAAGCTTATCATTACAG	167	110	164	190	184	151	186	187	127	170	202	200	212	210	210	198	198	210	200	214	221	172	212	204	192	204	1152	686	1030	1043	984	4895
		TRGJP_2		AS2	P	P	TRGJP*01/n01	GGGCAAGAGTTGGGCAAAAAAATCAAGGTATTTGGTCCCGGAACAAAGCTTATAATTACAG	27	12	36	36	22	29	28	3	1	0	6	0	0	0	0	0	0	0	0	0	0	0	0	0	0	0	190	10	0	0	0	200
	TRGJP1	TRGJP1_1	TRGJP1*01	AS1	P	P		ATACCACTGGTTGGTTCAAGATATTTGCTGAAGGGACTAAGCTCATAGTAACTTCACCTG	194	122	200	226	206	180	214	190	128	170	208	200	212	210	210	198	198	210	200	213	222	172	212	204	192	204	1342	696	1030	1043	984	5095
	TRGJP2	TRGJP2_1	TRGJP2*01	AS1	P	P		ATAGTAGTGATTGGATCAAGACGTTTGCAAAAGGGACTAGGCTCATAGTAACTTCGCCTG	190	122	199	225	206	177	214	183	122	164	185	156	191	181	194	168	183	175	182	192	180	163	203	193	171	189	1333	654	890	912	919	4708
		TRGJP2_2		AS2	P	P	TRGJP2*01/n01	ATAGTAGTGATTGGATCAAGACGTTTGCAAAAGGGACTAAGCTCATAGTAACTTCGCCTG	3	0	0	0	0	0	0	7	6	6	23	44	20	29	16	30	15	35	18	22	42	9	8	11	21	15	3	42	139	132	64	380
		TRGJP2_3		AS3	P	P		ATAGTAGTGATTGGATCAAGATGTTTGCAAAAGGGACTAGGCTCATAGTAACTTCGCCTG	1	0	1	1	0	3	0	0	0	0	0	0	0	0	0	0	0	0	0	0	0	0	0	0	0	0	6	0	0	0	0	6
	TRGC GENES
									African Populations							American Populations				East Asain Populations					European Populations					Soth Asian Populations					Super-Populations
	TRGC	ALLELE IDENTIFIERS	IMGT Identifier	CONFIDENCE LEVEL	NYGC-2504	NYGC-3202	SEQUENCE	ACB	ASW	ESN	GWD	LWK	MSL	YRI	CLM	MXL	PEL	PUR	CDX	CHB	CHS	JPT	KHV	CEU	FIN	GBR	IBS	TSI	BEB	GIH	ITU	PJL	STU	AFR	AMR	EAS	EUR	SAS	Total
	TRGC1	TRGC1_1	TRGC1*05	AS1	P	P	ATAAACAACTTGATGCAGATGTTTCCCCCAAGCCCACTATTTTTCTTCCTTCAATTGCTGAAACAAAGCTCCAGAAGGCTGGAACATACCTTTGTCTTCTTGAGAAATTTTTCCCTGATGTTATTAAGATACATTGGCAAGAAAAGAAGAGCAACACGATTCTGGGATCCCAGGAGGGGAACACCATGAAGACTAACGACACATACATGAAATTTAGCTGGTTAACGGTGCCAGAAAAGTCACTGGACAAAGAACACAGATGTATCGTCAGACATGAGAATAATAAAAACGGAGTTGATCAAGAAATTATCTTTCCTCCAATAAAGACAGATGTCATCACAATGGATCCCAAAGACAATTGTTCAAAAGATGCAAATGATACACTACTGCTGCAGCTCA…	93	58	89	128	95	95	106	82	54	73	80	82	99	89	84	73	73	71	67	79	75	72	88	85	74	94	664	289	427	365	413	2158
		TRGC1_2	TRGC1*05	AS1	NA	NA	ATAAACAACTTGATGCAGATGTTTCCCCCAAGCCCACTATTTTTCTTCCTTCAATTGCTGAAACAAAGCTCCAGAAGGCTGGAACATACCTTTGTCTTCTTGAGAAATTTTTCCCTGATGTTATTAAGATACATTGGCAAGAAAAGAAGAGCAACACGATTCTGGGATCCCAGGAGGGGAACACCATGAAGACTAACGACACATACATGAAATTTAGCTGGTTAACGGTGCCAGAAAAGTCACTGGACAAAGAACACAGATGTATCGTCAGACATGAGAATAATAAAAACGGAGTTGATCAAGAAATTATCTTTCCTCCAATAAAGACAGATGTCATCACAATGGATCCCAAAGACAATTGTTCAAAAGATGCAAATGATACACTACTGCTGCAGCTCA…	54	37	59	38	48	46	59	59	50	73	60	40	54	44	63	44	54	48	58	55	64	40	47	54	49	50	341	242	245	279	240	1347
		TRGC1_3	TRGC1*03	AS1	NA	NA	ATAAACAACTTGATGCAGATGTTTCCCCCAAGCCCACTATTTTTCTTCCTTCAATTGCTGAAACAAAGCTCCAGAAGGCTGGAACATACCTTTGTCTTCTTGAGAAATTTTTCCCTGATGTTATTAAGATACATTGGGAAGAAAAGAAGAGCAACACGATTCTGGGATCCCAGGAGGGGAACACCATGAAGACTAATGACACATACATGAAATTTAGCTGGTTAACGGTGCCAGAAAAGTCACTGGACAAAGAACACAGATGTATCGTCAGACATGAGAATAATAAAAACGGAGTTGATCAAGAAATTATCTTTCCTCCAATAAAGACAGATGTCATCACAATGGATCCCAAAGACAATTGTTCAAAAGATGCAAATGATACACTACTGCTGCAGCTCA…	8	2	4	14	2	9	5	22	7	11	20	30	29	36	32	42	22	15	23	23	19	32	52	37	27	35	44	60	169	102	183	558
		TRGC1_4		AS2	P	P	ATAAACAACTTGATGCAGATGTTTCCCCCAAGCCCACTATTTTTCTTCCTTCAATTGCTGAAACAAAGCTCCAGAAGGCTGGAACATACCTTTGTCTTCTTGAGAAATTTTTCCCTGATGTTATTAAGATACATTGGGAAGAAAAGAAGAGCAACACGATTCTGGGATCCCAGGAGGGGAACACCATGAAGACTAACGACACATACATGAAATTTAGCTGGTTAACGGTGCCAGAAAAGTCACTGGACAAAGAACACAGATGTATCGTCAGACATGAGAATAATAAAAACGGAGTTGATCAAGAAATTATCTTTCCTCCAATAAAGACAGATGTCATCACAATGGATCCCAAAGACAATTGTTCAAAAGATGCAAATGATACACTACTGCTGCAGCTCA…	16	14	20	24	21	14	19	15	9	6	20	0	5	7	7	1	23	34	31	23	16	9	10	15	13	6	128	50	20	127	53	378
		TRGC1_5		AS2	P	P	ATAAACAACTTGATGCAGATGTTTCCCCCAAGCCCACTATTTTTCTTCCTTCAATTGCTGAAACAAAGCTCCAGAAGGCTGGAACATACCTTTGTCTTCTTGAGAAATTTTTCCCTGATGTTATTAAGATACATTGGCAAGAAAAGAAGAGCAACACGATTCTGGGATCCCAGGAGGGGAACACCATGAAGACTAACGACACATACATGAAATTTAGCTGGTTAACGGTGCCAGAAGAGTCACTGGACAAAGAACACAGATGTATCGTCAGACATGAGAATAATAAAAACGGAGTTGATCAAGAAATTATCTTTCCTCCAATAAAGACAGATGTCATCACAATGGATCCCAAAGACAATTGTTCAAAAGATGCAAATGATACACTACTGCTGCAGCTCA…	3	0	1	0	0	0	0	7	6	6	23	45	20	29	18	33	15	34	18	22	42	11	8	11	18	15	4	42	145	131	63	385
		TRGC1_6		AS2	P	P	ATAAACAACTTGATGCAGATGTTTCCCCCAAGCCCACTATTTTTCTTCCTTCAATTGCTGCAACAAAGCTCCAGAAGGCTGGAACATACCTTTGTCTTCTTGAGAAATTTTTCCCTGATGTTATTAAGATACATTGGCAAGAAAAGAAGAGCAACACGATTCTGGGATCCCAGGAGGGGAACACCATGAAGACTAACGACACATACATGAAATTTAGCTGGTTAACGGTGCCAGAAAAGTCACTGGACAAAGAACACAGATGTATCGTCAGACATGAGAATAATAAAAACGGAGTTGATCAAGAAATTATCTTTCCTCCAATAAAGACAGATGTCATCACAATGGATCCCAAAGACAATTGTTCAAAAGATGCAAATGATACACTACTGCTGCAGCTCA…	9	6	13	5	29	7	11	2	0	0	0	0	0	0	0	0	0	0	0	0	0	0	0	0	0	0	80	2	0	0	0	82
		TRGC1_7	TRGC1*03	AS1	P	P	ATAAACAACTTGATGCAGATGTTTCCCCCAAGCCCACTATTTTTCTTCCTTCAATTGCTGAAACAAAGCTCCAGAAGGCTGGAACATACCTTTGTCTTCTTGAGAAATTTTTCCCTGATGTTATTAAGATACATTGGGAAGAAAAGAAGAGCAACACGATTCTGGGATCCCAGGAGGGGAACACCATGAAGACTAATGACACATACATGAAATTTAGCTGGTTAACGGTGCCAGAAAAGTCACTGGACAAAGAACACAGATGTATCGTCAGACATGAGAATAATAAAAACGGAGTTGATCAAGAAATTATCTTTCCTCCAATAAAGACAGATGTCATCACAATGGATCCCAAAGACAATTGTTCAAAAGATGCAAATGATACACTACTGCTGCAGCTCA…	3	1	0	0	2	2	5	1	0	0	2	0	2	1	2	3	4	1	1	5	3	5	6	2	4	2	13	3	8	14	19	57
		TRGC1_8		AS2	NA	NA	ATAAACAACTTGATGCAGATGTTTCCCCCAAGCCCACTATTTTTCTTCCTTCAATTGCTGAAACAAAGCTCCAGAAGGCTGGAACATACCTTTGTCTTCTTGAGAAATTTTTCCCTGATGTTATTAAGATACATTGGCAAGAAAAGAAGAGCAACACGATTCTGGGATCCCAGGAGGGGAACACCATGAAGACTAACGACACATACATGAAATTTAGCTGGTTAACGGTGCCAGAAGAGTCACTGGACAAAGAACACAGATGTATCGTCAGACATGAGAATAATAAAAACGGAGTTGATCAAGAAATTATCTTTCCTCCAATAAAGACAGATGTCATCACAATGGATCCCAAAGACAATTGTTCAAAAGATGCAAATGATACACTACTGCTGCAGCTCA…	2	1	3	1	1	3	3	0	0	0	2	3	2	4	2	2	0	0	0	0	0	0	0	0	0	0	14	2	13	0	0	29
		TRGC1_9		AS2	NA	NA	ATAAACAACTTGATGCAGATGTTTCCCCCAAGCCCACTATTTTTCTTCCTTCAATTGCTGAAACAAAGCTCCAGAAGGCTGGAACATACCTTTGTCTTCTTGAGAAATTTTTCCCTGATGTTATTAAGATACATTGGGAAGAAAAGAAGAGCAACACGATTCTGGGATCCCAGGAGGGGAACACCATGAAGACTAACGACACATACATGAAATTTAGCTGGTTAACGGTGCCAGAAAAGTCACTGGACAAAGAACACAGATGTATCGTCAGACATGAGAATAATAAAAACGGAGTTGATCAAGAAATTATCTTTCCTCCAATAAAGACAGATGTCATCACAATGGATCCCAAAGACAATTGTTCAAAAGATGCAAATGATACACTACTGCTGCAGCTCA…	3	1	3	2	5	2	5	0	0	0	0	0	1	0	0	0	0	0	0	2	0	2	0	0	1	0	21	0	1	2	3	27
		TRGC1_10		AS3	P	P	ATAAACAACTTGATGCAGATGTTTCCCCCAAGCCCACTATTTTTCTTCCTTCAATTGCTGAAACAAAACTCCAGAAGGCTGGAACATACCTTTGTCTTCTTGAGAAATTTTTCCCTGATGTTATTAAGATACATTGGCAAGAAAAGAAGAGCAACACGATTCTGGGATCCCAGGAGGGGAACACCATGAAGACTAACGACACATACATGAAATTTAGCTGGTTAACGGTGCCAGAAAAGTCACTGGACAAAGAACACAGATGTATCGTCAGACATGAGAATAATAAAAACGGAGTTGATCAAGAAATTATCTTTCCTCCAATAAAGACAGATGTCATCACAATGGATCCCAAAGACAATTGTTCAAAAGATGCAAATGATACACTACTGCTGCAGCTCA…	1	0	4	8	2	1	0	0	0	0	0	0	0	0	0	0	0	0	0	0	0	0	0	0	1	0	16	0	0	0	1	17
		TRGC1_11		AS3	NA	NA	ATAAACAACTTGATGCAGATGTTTCCCCCAAGCCCACTATTTTTCTTCCTTCAATTGCTGAAACAAAACTCCAGAAGGCTGGAACATACCTTTGTCTTCTTGAGAAATTTTTCCCTGATGTTATTAAGATACATTGGGAAGAAAAGAAGAGCAACACGATTCTGGGATCCCAGGAGGGGAACACCATGAAGACTAATGACACATACATGAAATTTAGCTGGTTAACGGTGCCAGAAAAGTCACTGGACAAAGAACACAGATGTATCGTCAGACATGAGAATAATAAAAACGGAGTTGATCAAGAAATTATCTTTCCTCCAATAAAGACAGATGTCATCACAATGGATCCCAAAGACAATTGTTCAAAAGATGCAAATGATACACTACTGCTGCAGCTCA…	0	1	0	1	0	0	0	2	2	0	0	0	0	0	0	0	5	1	2	4	1	0	0	0	0	0	2	4	0	13	0	19
		TRGC1_12	TRGC1*01	AS1	P	P	ATAAACAACTTGATGCAGATGTTTCCCCCAAGCCCACTATTTTTCTTCCTTCAATTGCTGAAACAAAGCTCCAGAAGGCTGGAACATACCTTTGTCTTCTTGAGAAATTTTTCCCTGATGTTATTAAGATACATTGGCAAGAAAAGAAGAGCAACACGATTCTGGGATCCCAGGAGGGGAACACCATGAAGACTAACGACACATACATGAAATTTAGCTGGTTAACGGTGCCAGAAAAGTCACTGGACAAAGAACACAGATGTATCGTCAGACATGAGAATAATAAAAACGGAGTTGATCAAGAAATTATCTTTCCTCCAATAAAGACAGATGTCATCACAATGGATCCCAAAGACAATTGTTCAAAAGATGCAAATGATACACTACTGCTGCAGCTCA…	0	0	0	0	0	0	0	0	0	0	0	0	0	0	0	0	2	3	0	0	2	1	0	0	0	0	0	0	0	7	1	8
		TRGC1_13		AS3	NA	NA	ATAAACAACTTGATGCAGATGTTTCCCCCAAGCCCACTATTTTTCTTCCTTCAATTGCTGCAACAAAGCTCCAGAAGGCTGGAACATACCTTTGTCTTCTTGAGAAATTTTTCCCTGATGTTATTAAGATACATTGGCAAGAAAAGAAGAGCAACACGATTCTGGGATCCCAGGAGGGGAACACCATGAAGACTAACGACACATACATGAAATTTAGCTGGTTAACGGTGCCAGAAAAGTCACTGGACAAAGAACACAGATGTATCGTCAGACATGAGAATAATAAAAACGGAGTTGATCAAGAAATTATCTTTCCTCCAATAAAGACAGATGTCATCACAATGGATCCCAAAGACAATTGTTCAAAAGATGCAAATGATACACTACTGCTGCAGCTCA…	1	0	2	0	0	0	1	0	0	0	1	0	0	0	0	0	0	0	0	0	0	0	0	0	0	0	4	1	0	0	0	5
	TRGC2	TRGC2_1	TRGC1*02/*06/*08	AS1	NA	NA	ATAAACAACTTGATGCAGATGTTTCCCCCAAGCCCACTATTTTTCTTCCTTCGATTGCTGAAACAAAACTCCAGAAGGCTGGAACATACCTTTGTCTTCTTGAGAAATTTTTCCCAGATATTATTAAGATACATTGGCAAGAAAAGAAGAGCAACACGATTCTGGGATCCCAGGAGGGGAACACCATGAAGACTAACGACACATACATGAAATTTAGCTGGTTAACGGTGCCAGAAGAGTCACTGGACAAAGAACACAGATGTATCGTCAGACATGAGAATAATAAAAACGGAATTGATCAAGAAATTATCTTTCCTCCAATAAAGACAGATGTCACCACAGTGGATCCCAAATACAATTATTCAAAGGATGCAAATGATGTCATCACAATGGATCCCA…	64	41	72	65	55	61	75	117	91	135	114	86	124	107	122	94	116	115	115	117	129	96	114	124	104	120	433	457	533	592	558	2573
		TRGC2_2	TRGC2*07	AS1	P	P	ATAAACAACTTGATGCAGATGTTTCCCCCAAGCCCACTATTTTTCTTCCTTCAATTGCTGAAACAAAACTCCAGAAGGCTGGAACATACCTTTGTCTTCTTGAGAAATTTTTCCCAGATATTATTAAGATACATTGGCAAGAAAAGAAGAGCAACACGATTCTGGGATCCCAGGAGGGGAACACCATGAAGACTAACGACACATACATGAAATTTAGCTGGTTAACGGTGCCAGAAGAGTCACTGGACAAAGAACACAGATGTATCGTCAGACATGAGAATAATAAAAACGGAATTGATCAAGAAATTATCTTTCCTCCAATAAAGACAGATGTCACCACAGTGGATCCCAAAGACAGTTATTCAAAAGATGCAAATGATGTCATCACAATGGATCCCA…	69	50	81	91	87	71	89	56	29	26	68	82	75	92	82	87	60	68	68	71	60	65	83	72	70	69	538	179	418	327	359	1821
		TRGC2_3	TRGC1*02/*06/*08	AS1	P	P	ATAAACAACTTGATGCAGATGTTTCCCCCAAGCCCACTATTTTTCTTCCTTCGATTGCTGAAACAAAACTCCAGAAGGCTGGAACATACCTTTGTCTTCTTGAGAAATTTTTCCCAGATATTATTAAGATACATTGGCAAGAAAAGAAGAGCAACACGATTCTGGGATCCCAGGAGGGGAACACCATGAAGACTAACGACACATACATGAAATTTAGCTGGTTAACGGTGCCAGAAGAGTCACTGGACAAAGAACACAGATGTATCGTCAGACATGAGAATAATAAAAACGGAATTGATCAAGAAATTATCTTTCCTCCAATAAAGACAGATGTCACCACAGTGGATCCCAAATACAATTATTCAAAGGATGCAAATGATGTCATCACAATGGATCCCA…	27	16	25	33	45	27	30	2	2	2	11	26	9	10	5	11	5	13	4	4	6	4	4	3	10	6	203	17	61	32	27	340
		TRGC2_4	TRGC2*07	AS1	P	P	ATAAACAACTTGATGCAGATGTTTCCCCCAAGCCCACTATTTTTCTTCCTTCAATTGCTGAAACAAAACTCCAGAAGGCTGGAACATACCTTTGTCTTCTTGAGAAATTTTTCCCAGATATTATTAAGATACATTGGCAAGAAAAGAAGAGCAACACGATTCTGGGATCCCAGGAGGGGAACACCATGAAGACTAACGACACATACATGAAATTTAGCTGGTTAACGGTGCCAGAAGAGTCACTGGACAAAGAACACAGATGTATCGTCAGACATGAGAATAATAAAAACGGAATTGATCAAGAAATTATCTTTCCTCCAATAAAGACAGATGTCACCACAGTGGATCCCAAATACAATTATTCAAAGGATGCAAATGATGTCATCACAATGGATCCCA…	22	11	18	20	13	16	18	9	4	6	9	0	0	0	0	1	8	1	8	10	11	6	9	4	4	6	118	28	1	38	29	214
		TRGC2_5	TRGC2*07	AS1	NA	NA	ATAAACAACTTGATGCAGATGTTTCCCCCAAGCCCACTATTTTTCTTCCTTCAATTGCTGAAACAAAACTCCAGAAGGCTGGAACATACCTTTGTCTTCTTGAGAAATTTTTCCCAGATATTATTAAGATACATTGGCAAGAAAAGAAGAGCAACACGATTCTGGGATCCCAGGAGGGGAACACCATGAAGACTAACGACACATACATGAAATTTAGCTGGTTAACGGTGCCAGAAGAGTCACTGGACAAAGAACACAGATGTATCGTCAGACATGAGAATAATAAAAACGGAATTGATCAAGAAATTATCTTTCCTCCAATAAAGACAGATGTCACCACAGTGGATCCCAAAGACAGTTATTCAAAAGATGCAAATGATGTCATCACAATGGATCCCA…	3	2	2	14	0	4	1	0	0	0	0	0	0	0	0	0	0	0	0	1	0	0	0	0	0	0	26	0	0	1	0	27
		TRGC2_6	TRGC1*02/*06/*08	AS1	P	P	ATAAACAACTTGATGCAGATGTTTCCCCCAAGCCCACTATTTTTCTTCCTTCGATTGCTGAAACAAAACTCCAGAAGGCTGGAACATACCTTTGTCTTCTTGAGAAATTTTTCCCAGATATTATTAAGATACATTGGCAAGAAAAGAAGAGCAACACGATTCTGGGATCCCAGGAGGGGAACACCATGAAGACTAACGACACATACATGAAATTTAGCTGGTTAACGGTGCCAGAAGAGTCACTGGACAAAGAACACAGATGTATCGTCAGACATGAGAATAATAAAAACGGAATTGATCAAGAAATTATCTTTCCTCCAATAAAGACAGATGTCACCACAGTGGATCCCAAAGACAGTTATTCAAAAGATGCAAATGATGTCATCACAATGGATCCCA…	2	1	0	0	0	0	0	2	2	0	3	0	0	0	0	0	4	3	2	5	1	0	0	0	1	0	3	7	0	15	1	26
		TRGC2_7	TRGC1*02/*06/*08	AS1	NA	NA	ATAAACAACTTGATGCAGATGTTTCCCCCAAGCCCACTATTTTTCTTCCTTCGATTGCTGAAACAAAACTCCAGAAGGCTGGAACATACCTTTGTCTTCTTGAGAAATTTTTCCCAGATATTATTAAGATACATTGGCAAGAAAAGAAGAGCAACACGATTCTGGGATCCCAGGAGGGGAACACCATGAAGACTAACGACACATACATGAAATTTAGCTGGTTAACGGTGCCAGAAGAGTCACTGGACAAAGAACACAGATGTATCGTCAGACATGAGAATAATAAAAACGGAATTGATCAAGAAATTATCTTTCCTCCAATAAAGACAGATGTCACCACAGTGGATCCCAAAGACAGTTATTCAAAAGATGCAAATGATGTCATCACAATGGATCCCA…	0	0	0	0	0	0	0	0	0	0	0	2	2	0	0	4	2	5	2	2	4	0	0	0	0	0	0	0	8	15	0	23
		TRGC2_8		AS2	P	P	ATAAACAACTTGATGCAGATGTTTCCCCCAAGCCCACTATTTTTCTTCCTTCGATTGCTGAAACAAAACTCCAGAAGGCTGGAACATATCTTTGTCTTCTTGAGAAATTTTTCCCAGATATTATTAAGATACATTGGCAAGAAAAGAAGAGCAACACGATTCTGGGATCCCAGGAGGGGAACACCATGAAGACTAACGACACATACATGAAATTTAGCTGGTTAACGGTGCCAGAAGAGTCACTGGACAAAGAACACAGATGTATCGTCAGACATGAGAATAATAAAAACGGAATTGATCAAGAAATTATCTTTCCTCCAATAAAGACAGATGTCACCACAGTGGATCCCAAAGACAGTTATTCAAAAGATGCAAATGATGTCATCACAATGGATCCCA…	0	0	0	0	0	0	0	0	0	1	0	1	1	1	1	1	2	0	1	1	9	0	1	0	1	1	0	1	5	13	3	22
		TRGC2_9		AS3	NA	NA	ATAAACAACTTGATGCAGATGTTTCCCCCAAGCCCACTATTTTTCTTCCTTCAATTGCTGAAACAAAACTCCAGAAGGCTGGAACATACCTTTGTCTTCTTGAGAAATTTTTCCCAGATATTATTAAGATACATTGGCAAGAAAAGAAGAGCAACACGATTCTGGGATCCCAGGAGGGGAACACCATGAAGACTAACGACACATACATGAAATTTAGCTGGTTAACGGTGCCAGAAGAGTCACTGGACAAAGAACACAGATGTATCGTCAGACATGAGAATAATAAAAACGGAGTTGATCAAGAAATTATCTTTCCTCCAATAAAGACAGATGTCACCACAGTGGATCCCAAATACAATTATTCAAAGGATGCAAATGATGTCATCACAATGGATCCCA…	0	0	0	0	0	0	0	2	0	0	3	0	0	0	0	0	0	1	0	2	0	0	0	0	1	0	0	5	0	3	1	9
		TRGC2_10		AS3	NA	NA	ATAAACAACTTGATGCAGATGTTTCCCCCAAGCCCACTATTTTTCTTCCTTCAATTGCTGAAACAAAACTCCAGAAGGCTGGAACATACCTTTGTCTTCTTGAGAAATTTTTCCCAGATATTATTAAGATACATTGGCAAGAAAAGAAGAGCAACACGATTCTGGGATCCCAGGAGGGGAACACCATGAAGACTAACGACACATACATGAAATTTAGCTGGTTAACGGTGCCAGAAGAGTCACTGGACAAAGAACACAGATGTATCGTCAGACATGAGAATAATAAAAACGGAGTTGATCAAGAAATTATCTTTCCTCCAATAAAGACAGATGTCACCACAGTGGATCCCAAAGACAGTTATTCAAAAGATGCAAATGATGTCATCACAATGGATCCCA…	2	0	2	3	3	1	1	2	0	0	0	0	0	0	0	0	0	2	0	0	0	0	0	0	0	0	12	2	0	2	0	16
		TRGC2_11		AS3	P	P	ATAAACAACTTGATGCAGATGTTTCCCCCAAGCCCACTATTTTTCTTCCTTCAATTGCTGAAACAAAACTCCAGAAGGCTGGAACATACCTTTGTCTTCTTGAGAAATTTTTCCCAGATATTATTAAGATACATTGGCAAGAAAAGAAGAGCAACACGATTCTGGGATCCCAGGAGGGGAACACCATGAAGACTAACGACACATACATGAAATTTAGCTGGTTAACGGTGCCAGAAGAGTCACTGGACAAAGAACACAGATGTATCGTCAGACATGAGAATAATAAAAATGGAATTGATCAAGAAATTATCTTTCCTCCAATAAAGACAGATGTCACCACAGTGGATCCCAAAGACAGTTATTCAAAAGATGCAAATGATGTCATCACAATGGATCCCA…	0	0	0	0	0	0	0	0	0	0	0	3	1	0	0	0	0	0	0	0	0	0	0	0	1	0	0	0	4	0	1	5

## Sheet: Table S5
Supplementary Table S5: G1K functional alleles for TRD Locus with confidence level information, database mapping information, full sequence and haplotype support at both population and superpopulation level.
	TRDV GENES
									African Populations							American Populations				East Asain Populations					European Populations					Soth Asian Populations					Super-Populations
	TRDV	ALLELE IDENTIFIERS	IMGT Identifier	CONFIDENCE LEVEL	NYGC-2504	NYGC-3202	Lin et al, 2021	SEQUENCE	ACB	ASW	ESN	GWD	LWK	MSL	YRI	CLM	MXL	PEL	PUR	CDX	CHB	CHS	JPT	KHV	CEU	FIN	GBR	IBS	TSI	BEB	GIH	ITU	PJL	STU	AFR	AMR	EAS	EUR	SAS	Total
	TRDV1	TRDV1_1	TRDV1*01	AS1	P	P		ATGCTGTTCTCCAGCCTGCTGTGTGTATTTGTGGCCTTCAGCTACTCTGGATCAAGTGTGGCCCAGAAGGTTACTCAAGCCCAGTCATCAGTATCCATGCCAGTGAGGAAAGCAGTCACCCTGAACTGCCTGTATGAAACAAGTTGGTGGTCATATTATATTTTTTGGTACAAGCAACTTCCCAGCAAAGAGATGATTTTCCTTATTCGCCAGGGTTCTGATGAACAGAATGCAAAAAGTGGTCGCTATTCTGTCAACTTCAAGAAAGCAGCGAAATCCGTCGCCTTAACCATTTCAGCCTTACAGCTAGAAGATTCAGCAAAGTACTTTTGTGCTCTTGGGGAACTAAAAGTGGTCGCTATTCTGTCAACTTCAAGAAAGCAGCGAAATCCGTCGCCT…	193	121	200	224	206	180	213	188	127	170	205	200	210	210	210	198	195	209	197	208	216	172	208	202	187	200	1337	690	1028	1025	969	5049
		TRDV1_2		AS2	P	P		ATGCTGTTCTCCAGCCTGCTGTGTGTATTTGTGGCCTTCAGCTACTCTGGATCAAGTGTGGCCCAGAAGGTTACTCAAGCCCAGTCATCAGTATCCATGCCAGTGAGGAAAGCAGTCACCCTGAACTGCCTGTATGAAACAAGTTGGTGGTCATATTATATTTTTTGGTACAAGCAACTTCCCAGCAAAGAGATGATTTTCCTTATTCGCCAGGGTTCTGATGAACAGAATGCAAAAAGTGGTCGCTATTCTGTCAACTTCAAGAAAGCAGTGAAATCCGTCGCCTTAACCATTTCAGCCTTACAGCTAGAAGATTCAGCAAAGTACTTTTGTGCTCTTGGGGAACTAAAAGTGGTCGCTATTCTGTCAACTTCAAGAAAGCAGCGAAATCCGTCGCCT…	1	1	0	0	0	0	0	2	1	0	3	0	0	0	0	0	3	1	3	6	6	0	4	1	5	4	2	6	0	19	14	41
	TRDV2	TRDV2_1	TRDV2*03	AS1	P	P		ATGCAGAGGATCTCCTCCCTCATCCATCTCTCTCTCTTCTGGGCAGGAGTCATGTCAGCCATTGAGTTGGTGCCTGAACACCAAACAGTGCCTGTGTCAATAGGGGTCCCTGCCACCCTCAGGTGCTCCATGAAAGGAGAAGCGATCGGTAACTACTATATCAACTGGTACAGGAAGACCCAAGGTAACACAATGACTTTCATATACCGAGAAAAGGACATCTATGGCCCTGGTTTCAAAGACAATTTCCAAGGTGACATTGATATTGCAAAGAACCTGGCTGTACTTAAGATACTTGCACCATCAGAGAGAGATGAAGGGTCTTACTACTGTGCCTGTGACACC	139	84	141	157	145	140	151	105	88	138	131	51	67	83	54	68	109	108	116	125	116	55	72	62	75	71	957	462	323	574	335	2651
		TRDV2_2	TRDV2*01	AS1	P	P		ATGCAGAGGATCTCCTCCCTCATCCATCTCTCTCTCTTCTGGGCAGGAGTCATGTCAGCCATTGAGTTGGTGCCTGAACACCAAACAGTGCCTGTGTCAATAGGGGTCCCTGCCACCCTCAGGTGCTCCATGAAAGGAGAAGCGATCGGTAACTACTATATCAACTGGTACAGGAAGACCCAAGGTAACACAATCACTTTCATATACCGAGAAAAGGACATCTATGGCCCTGGTTTCAAAGACAATTTCCAAGGTGACATTGATATTGCAAAGAACCTGGCTGTACTTAAGATACTTGCACCATCAGAGAGAGATGAAGGGTCTTACTACTGTGCCTGTGACACC	43	31	54	53	42	35	55	48	26	23	53	123	103	94	104	108	40	43	41	48	55	58	62	74	68	61	313	150	532	227	323	1545
		TRDV2_3		AS2	P	P		ATGCAGAGGATCTCCTCCCTCATCCATCTCTCTCTCTTCTGGGCAGGAGTCATGTCAGCCATTGAGTTGGTGCCTGAACACCAAACAGTGCCTGTGTCAATAGGGATCCCTGCCACCCTCAGGTGCTCCATGAAAGGAGAAGCGATCGGTAACTACTATATCAACTGGTACAGGAAGACCCAAGGTAACACAATCACTTTCATATACCGAGAAAAGGACATCTATGGCCCTGGTTTCAAAGACAATTTCCAAGGTGACATTGATATTGCAAAGAACCTGGCTGTACTTAAGATACTTGCACCATCAGAGAGAGATGAAGGGTCTTACTACTGTGCCTGTGACACC	5	2	0	10	1	3	0	34	12	8	22	26	41	33	51	22	39	55	37	36	43	52	59	60	41	60	21	76	173	210	272	752
		TRDV2_4		AS2	P	P		ATGCAGAGGATCTCCTCCCTCATCCATCTCTCTCTCTTCTGGGCAGGAGTCATGTCAGCCATTGAGTTGGTGCCTGAACACCAAACAGTGCCTGTGTCAATAGTGGTCCCTGCCACCCTCAGGTGCTCCATGAAAGGAGAAGCGATCGGTAACTACTATATCAACTGGTACAGGAAGACCCAAGGTAACACAATCACTTTCATATACCGAGAAAAGGACATCTATGGCCCTGGTTTCAAAGACAATTTCCAAGGTGACATTGATATTGCAAAGAACCTGGCTGTACTTAAGATACTTGCACCATCAGAGAGAGATGAAGGGTCTTACTACTGTGCCTGTGACACC	0	1	0	0	0	0	0	2	1	0	2	0	0	0	0	0	10	3	6	4	8	4	18	7	4	8	1	5	0	31	41	78
		TRDV2_5		AS2	P	P		ATGCAGAGGATCTCCTCCCTCATCCATCTCTCTCTCTTCTGGGCAGGAGTCATGTCAGCCATTGAGTTGGTGCCTGAACACCAAACAGTGCCTGTGTCAATAGGGGTCCCTGCCACCCTCAGGTGCTCCATGAAAGGAGAAGCGATCGGTAACTACTATATCAACTGGTACAGGAAGACCCAAGGTAACACAATGACTTTCATATACCGAGAAAAGGACATCTATGGCCCTGGTTTCAAAGACAATTTCCAAGGTGACATTGATATTGCAAAGAACCTGGCTGTACTTAAGATCCTTGCACCATCAGAGAGAGATGAAGGGTCTTACTACTGTGCCTGTGACACC	5	4	5	3	15	1	3	1	0	0	0	0	0	0	0	0	0	0	0	1	0	0	0	0	0	0	36	1	0	1	0	38
		TRDV2_6		AS3	P	P		ATGCAGAGGATCTCCTCCCTCATCCATCTCTCTCTCTTCTGGGCAGGAGTCAAGTCAGCCATTGAGTTGGTGCCTGAACACCAAACAGTGCCTGTGTCAATAGGGGTCCCTGCCACCCTCAGGTGCTCCATGAAAGGAGAAGCGATCGGTAACTACTATATCAACTGGTACAGGAAGACCCAAGGTAACACAATGACTTTCATATACCGAGAAAAGGACATCTATGGCCCTGGTTTCAAAGACAATTTCCAAGGTGACATTGATATTGCAAAGAACCTGGCTGTACTTAAGATACTTGCACCATCAGAGAGAGATGAAGGGTCTTACTACTGTGCCTGTGACACC	0	0	0	0	0	0	0	0	0	0	0	0	0	0	0	0	0	0	0	0	0	2	1	1	4	3	0	0	0	0	11	11
		TRDV2_7		AS3	P	P		ATGCAGAGGATCTCCTCCCTCATCCATCTCTCTCTTTTCTGGGCAGGAGTCATGTCAGCCATTGAGTTGGTGCCTGAACACCAAACAGTGCCTGTGTCAATAGGGGTCCCTGCCACCCTCAGGTGCTCCATGAAAGGAGAAGCGATCGGTAACTACTATATCAACTGGTACAGGAAGACCCAAGGTAACACAATGACTTTCATATACCGAGAAAAGGACATCTATGGCCCTGGTTTCAAAGACAATTTCCAAGGTGACATTGATATTGCAAAGAACCTGGCTGTACTTAAGATACTTGCACCATCAGAGAGAGATGAAGGGTCTTACTACTGTGCCTGTGACACC	1	0	0	3	2	0	3	0	0	0	0	0	0	0	0	0	0	0	0	0	0	0	0	0	0	0	9	0	0	0	0	9
	TRDV3	TRDV3_1	TRDV3*01	AS1	P	P		ATGATTCTTACTGTGGGCTTTAGCTTTTTGTTTTTCTACAGGGGCACGCTGTGTGACAAAGTAACCCAGAGTTCCCCGGACCAGACGGTGGCGAGTGGCAGTGAGGTGGTACTGCTCTGCACTTACGACACTGTATATTCAAATCCAGATTTATTCTGGTACCGGATAAGGCCAGATTATTCCTTTCAGTTTGTCTTTTATGGGGATAACAGCAGATCAGAAGGTGCAGATTTTACTCAAGGACGGTTTTCTGTGAAACACATTCTGACCCAGAAAGCCTTTCACTTGGTGATCTCTCCAGTAAGGACTGAAGACAGTGCCACTTACTACTGTGCCTTTAG	169	106	170	198	188	162	190	162	121	161	172	200	211	210	209	197	172	186	174	174	181	159	186	194	182	191	1183	616	1027	887	912	4625
		TRDV3_2	TRDV3*02	AS1	P	P		ATGATTCTTACTGTGGGCTTTAGCTTTTTGTTTTTCTACAGGGGCACGCTGTGTGACAAAGTAACCCAGAGTTCCCCGGACCAGACGGTGGCGAGTGGCAGTGAGGTGGTACTGCTCTGCACTTACGACACTGTATATTCAAATCCAGATTTATTCTGGTACTGGATAAGGCCAGATTATTCCTTTCAGTTTGTCTTTTATGGGGATAACAGCAGATCAGAAGGTGCAGATTTTACTCAAGGACGGTTTTCTGTGAAACACATTCTGACCCAGAAAGCCTTTCACTTGGTGATCTCTCCAGTAAGGACTGAAGACAGTGCCACTTACTACTGTGCCTTTAG	13	11	20	16	12	14	16	26	7	9	34	0	0	0	0	0	26	24	26	40	41	12	26	10	9	13	102	76	0	157	70	405
		TRDV3_3		AS2	P	P	TRDV3*01_n01	ATGATTCTTACTGTGGGCTTTAGCTTTTTGTTTTTCTACAGGGGCACGCTGTGTGACAAAGTAACCCAGAGTTCCCCGGACCAGACGGTGGCGAGTGGCAGTGAGGTGGTACTGCTCTGCACTTACAACACTGTATATTCAAATCCAGATTTATTCTGGTACCGGATAAGGCCAGATTATTCCTTTCAGTTTGTCTTTTATGGGGATAACAGCAGATCAGAAGGTGCAGATTTTACTCAAGGACGGTTTTCTGTGAAACACATTCTGACCCAGAAAGCCTTTCACTTGGTGATCTCTCCAGTAAGGACTGAAGACAGTGCCACTTACTACTGTGCCTTTAG	10	5	10	10	6	4	8	2	0	0	1	0	0	0	0	0	0	0	0	0	0	0	0	0	0	0	53	3	0	0	0	56
	TRDD GENES
								African Populations							American Populations				East Asain Populations					European Populations					Soth Asian Populations					Super-Populations
	TRDD	ALLELE IDENTIFIERS	IMGT Identifier	CONFIDENCE LEVEL	NYGC-2504	NYGC-3202	SEQUENCE	ACB	ASW	ESN	GWD	LWK	MSL	YRI	CLM	MXL	PEL	PUR	CDX	CHB	CHS	JPT	KHV	CEU	FIN	GBR	IBS	TSI	BEB	GIH	ITU	PJL	STU	AFR	AMR	EAS	EUR	SAS	Total
	TRDD1	TRDD1_1	TRDD1*01	AS1	P	P	GAAATAGT	194	122	200	226	203	180	214	190	128	170	208	200	212	210	210	198	198	210	200	214	222	172	212	204	192	204	1339	696	1030	1044	984	5093
	TRDD2	TRDD2_1	TRDD2*01	AS1	P	P	CCTTCCTAC	194	122	200	226	206	180	214	190	128	170	208	200	212	210	210	198	198	210	200	214	222	172	212	204	192	204	1342	696	1030	1044	984	5096
	TRDD3	TRDD3_1	TRDD3*01	AS1	P	P	ACTGGGGGATACG	194	122	200	226	206	180	214	190	127	170	208	200	212	210	210	198	198	210	200	214	222	172	212	204	192	204	1342	695	1030	1044	984	5095
	TRDJ GENES
									African Populations							American Populations				East Asain Populations					European Populations					Soth Asian Populations					Super-Populations
	TRDJ	ALLELE IDENTIFIERS	IMGT Identifier	CONFIDENCE LEVEL	NYGC-2504	NYGC-3202	Lin et al, 2021	SEQUENCE	ACB	ASW	ESN	GWD	LWK	MSL	YRI	CLM	MXL	PEL	PUR	CDX	CHB	CHS	JPT	KHV	CEU	FIN	GBR	IBS	TSI	BEB	GIH	ITU	PJL	STU	AFR	AMR	EAS	EUR	SAS	Total
	TRDJ1	TRDJ1_1	TRDJ1*01	AS1	P	P		ACACCGATAAACTCATCTTTGGAAAAGGAACCCGTGTGACTGTGGAACCAA	194	121	200	226	206	180	213	190	128	170	208	200	212	210	210	198	198	210	200	214	222	172	212	204	192	204	1340	696	1030	1044	984	5094
	TRDJ2	TRDJ2_1	TRDJ2*01	AS1	P	P		CTTTGACAGCACAACTCTTCTTTGGAAAGGGAACACAACTCATCGTGGAACCAG	194	122	200	226	205	180	214	190	128	169	208	199	211	210	210	197	198	210	199	212	222	172	212	204	192	204	1341	695	1027	1041	984	5088
	TRDJ3	TRDJ3_1	TRDJ3*01	AS1	P	P		CTCCTGGGACACCCGACAGATGTTTTTCGGAACTGGCATCAAACTCTTCGTGGAGCCCC	176	117	182	211	194	166	193	189	128	170	206	199	212	210	210	198	198	210	200	214	222	172	212	204	192	204	1239	693	1029	1044	984	4989
		TRDJ3_2		AS2	P	P	TRDJ3*01/n01	CTCCTGGGACACCCGACAGATGTTTTTCAGAACTGGCATCAAACTCTTCGTGGAGCCCC	18	5	17	15	12	13	21	1	0	0	2	0	0	0	0	0	0	0	0	0	0	0	0	0	0	0	101	3	0	0	0	104
	TRDJ4	TRDJ4_1	TRDJ4*01	AS1	P	P		CCAGACCCCTGATCTTTGGCAAAGGAACCTATCTGGAGGTACAACAAC	117	85	110	125	121	77	124	172	120	163	171	200	209	209	209	198	174	195	176	192	206	168	206	187	181	189	759	626	1025	943	931	4284
		TRDJ4_2		AS2	P	P	TRDJ4*01/n01	CCAGACCCCTGATCTTTGGCAAAGGAACCTATCTGGAGGTACAACAAT	77	37	90	101	85	103	89	18	8	7	37	0	3	1	1	0	24	15	24	21	16	4	6	17	11	15	582	70	5	100	53	810
	TRDC GENES
								African Populations							American Populations				East Asain Populations					European Populations					Soth Asian Populations					Super-Populations
	TRDC	ALLELE IDENTIFIERS		CONFIDENCE LEVEL	NYGC-2504	NYGC-3202	SEQUENCE	ACB	ASW	ESN	GWD	LWK	MSL	YRI	CLM	MXL	PEL	PUR	CDX	CHB	CHS	JPT	KHV	CEU	FIN	GBR	IBS	TSI	BEB	GIH	ITU	PJL	STU	AFR	AMR	EAS	EUR	SAS	Total
	TRDC	TRDC_1	TRDC*01	AS1	P	P	GAAGTCAGCCTCATACCAAACCATCCGTTTTTGTCATGAAAAATGGAACAAATGTCGCTTGTCTGGTGAAGGAATTCTACCCCAAGGATATAAGAATAAATCTCGTGTCATCCAAGAAGATAACAGAGTTTGATCCTGCTATTGTCATCTCTCCCAGTGGGAAGTACAATGCTGTCAAGCTTGGTAAATATGAAGATTCAAATTCAGTGACATGTTCAGTTCAACACGACAATAAAACTGTGCACTCCACTGACTTTGAAGTGAAGACAGATTCTACAGATCACGTAAAACCAAAGGAAACTGAAAACACAAAGCAACCTTCAAAGAGCTGCCATAAACCCAAAGCCATAGTTCATACCGAGAAGGTGAACATGATGTCCCTCACAGTGCTTGGGCTAC…	193	122	200	223	204	180	212	190	127	169	208	200	211	207	208	197	198	210	199	214	221	170	212	201	192	203	1334	694	1023	1042	978	5071
		TRDC_2		AS3	P	P	GAAGTCAGCCTCATACCAAACCATCCGTTTTTGTCATGAAAAATGGAACAAATGTCGCTTGTCTGGTGAAGGAATTCTACCCCAAGGATATAAGAATAAATCTCGTGTCATCCAAGAAGATAACAGAGTTTGATCCTGCTATTGTCATCTCTCCCAGTGGGAAGTACAATGCTGTCAAGCTTGGTAAATATGAAGATTCAAATTCAGTGACATGTTCAGTTCAACACGACAATAAAACTGTGCACTCCACTGACTTTGAAGTGAAGACAGATTCTACAGATCACGTAAAACCAAAGGAAACTGAAAACACAAAGCAACCTTCAAAGAGCTGCCATAAACCCAAAGCCACAGTTCATACCGAGAAGGTGAACATGATGTCCCTCACAGTGCTTGGGCTAC…	1	0	0	3	2	0	2	0	0	0	0	0	0	0	0	0	0	0	0	0	0	0	0	0	0	0	8	0	0	0	0	8
		TRDC_3		AS3	P	P	GAAGTCAGCCTCATACCAAACCATCCGTTTTTGTCATGAAAAATGGAACAAATGTCGCTTGTCTGGTGAAGGAATTCTACCCCAAGGATATAAGAATAAATCTCGTGTCATCCAAGAAGATAACAGAGTTTGATCCTGCTATTGTCATCTCTCCCAGTGGGAAGTACAATGCTGTCAAGCTTGGTAAATATGAAGATTCAAATTCAGTGACATGTTCAGTTCAACACGACAATAAAACTGTGCACTCCGCTGACTTTGAAGTGAAGACAGATTCTACAGATCACGTAAAACCAAAGGAAACTGAAAACACAAAGCAACCTTCAAAGAGCTGCCATAAACCCAAAGCCATAGTTCATACCGAGAAGGTGAACATGATGTCCCTCACAGTGCTTGGGCTAC…	0	0	0	0	0	0	0	0	0	0	0	0	0	2	1	1	0	0	0	0	0	0	0	0	0	0	0	0	4	0	0	4

## Sheet: Table S6
Supplementary Table S6: Recombination Signal Sequence in TR loci.
TRAV	HEPTAMER	NONAMER			TRAJ	NONAMER	HEPTAMER
TRAV1-1	CACAGTG	CCAAAATTC			TRAJ1	GGATTCTGT	GGGCATG
TRAV1-2	CACGGTG	CCAAAATTC			TRAJ2	AGTTTGTGC	TACGGTA
TRAV2	CACAGAG	ACAGAAACA			TRAJ3	GGTTATCTC	CACAGTG
TRAV3	CACACTG	ACACAAACT			TRAJ4	AGTTCTTGT	GATTGTG
TRAV4	CACAGTG	CCGTTTTCC			TRAJ5	GGATTTTGT	CAGGGTG
TRAV5	CACATTG	ACCCAAACC			TRAJ6	GGTTTTATC	CACTGTG
TRAV6	CACAGTA	ACCCAAACT			TRAJ7	GAGGTTTTT	CACAGTG
TRAV7	CACAGTA	ATCCAAACA			TRAJ8	CCATTTTGT	CAGAGTG
TRAV8-1	CACAGTG	ACACAAACT			TRAJ9	CCATTTTGT	CACTGTG
TRAV8-2	CACAGTG	ACACAAGCC			TRAJ10	AGTTTATTG	CACTGTG
TRAV8-3	CACAGTG	ACACAAACT			TRAJ11	CATTTTTGT	TATAGTG
TRAV8-4	CACAGTG	ACATAAACC			TRAJ12	TGTTTTTGA	CACTGTG
TRAV8-5	CACAGTG	ACACAAACT			TRAJ13	TCATTTTGT	TACAGTG
TRAV8-6	CACAGTG	ACACAAACC			TRAJ14	CATTTTTGT	TGCTGTG
TRAV8-7	GACTGTG	ACACAAACT			TRAJ16	GGTTTTTGT	CACTGTG
TRAV9-1	CACAGTG	GCACAAACT			TRAJ17	GGTTTTTGC	CATTGTG
TRAV9-2	CACAGTG	GCACAAACT			TRAJ18	GGTTCATGT	CATTGTG
TRAV10	CACTGTG	ATGCAAACC			TRAJ19	TGAGGTGAT	AGATGTG
TRAV11	CAGTAGT	ACCATAACC			TRAJ20	GGTTTGTGT	CACTGTG
TRAV12-1	CACAGTG	ACCCAAACC			TRAJ21	ATTTTTTGT	CATGGTG
TRAV12-2	CACAGTG	ACCCAAACC			TRAJ22	GGTTTTTGT	CATAGTG
TRAV12-3	CACAGTG	ACCCAAACC			TRAJ23	TGTTTTTGA	CACAGTG
TRAV13-1	CACATTG	ACACAAACC			TRAJ24	CCATTTTGT	CACAGTG
TRAV13-2	CACATTG	ACCCAAACC			TRAJ25	GGTTTTTGA	CACTATG
TRAV14DV4	CACAGTG	ACAAAAGCC			TRAJ26	GGTTTTTGC	CACTGTG
TRAV15	CACAGGG	ACCACAACC			TRAJ27	GGTTATTGC	GACTGTG
TRAV16	CACAGTA	ACACAAACC			TRAJ28	GGTTTTTGC	CTCTGTG
TRAV17	CACAGTG	ACGCAAACC			TRAJ29	GGTTTTTGT	CACTGTG
TRAV18	CAGAGTG	GCACAAACC			TRAJ30	AGTTTTTGT	CACAGTG
TRAV19	CACAGTG	ACAAAAACC			TRAJ31	GGTTTCAGT	TGCTGTG
TRAV20	CACAGCG	ATCAAAACC			TRAJ32	GGTTAGTGT	GACTGTG
TRAV21	CACAGTG	ACCCAAACT			TRAJ33	GGTTTTTGT	GTCTGTG
TRAV22	CACAGTG	ACACAAACC			TRAJ34	GGTTTTTGT	CACTGTG
TRAV23DV6	CACAGTG	ACCCAAACC			TRAJ35	GGTTTTTGT	CATTGTG
TRAV24	CACAGTG	ACGCAAACC			TRAJ36	CGTTTTTGT	CACTGTG
TRAV25	CACAGTG	CTCCAAATC			TRAJ37	AGTTTTTGT	TAGAGTG
TRAV26-1	CACACTG	CAATATCTC			TRAJ38	GGTTTTGGT	GACTGTG
TRAV26-2	CACAGTG	CAATATCTC			TRAJ39	GGTTTTTGC	CACTGTG
TRAV27	CACAGTG	ACCCAAACC			TRAJ40	GGTTTATGT	CACTGTG
TRAV28	CACTGTG	ACATGAAAC			TRAJ41	GTTTTTTGT	CACTGTG
TRAV29DV5	CACAGTG	ACTCAAACC			TRAJ42	GATTATTGT	GACTGTG
TRAV30	CACAGTG	ACTCAAACC			TRAJ43	GGTTTTTGT	TACTGTG
TRAV31	CACTGTG	ACAAAAAGA			TRAJ44	GGTTTCTGT	CACAGTG
TRAV32	CACAGAA	ACTCAAACC			TRAJ45	AGTTTATGT	CAGAGTG
TRAV33	CACAGAA	ACAAAAACC			TRAJ46	TGTTTCTGT	AGCCGTG
TRAV34	CACAGCG	CTCCAAACC			TRAJ47	TGTTTTTGT	CGCTGTG
TRAV35	CACAGTG	ACTCAAACT			TRAJ48	GGTTTTTGC	CACTGTG
TRAV36DV7	CACAGTG	ACTCAAATT			TRAJ49	GGTTTTTGT	CACAGTG
TRAV37	CACAGTG	CCTAAAGCT			TRAJ50	AGTTATTGT	GGCTGTG
TRAV38-1	CACAATG	ACAGAAACC			TRAJ51	AGTCGTTGT	AGCAGGG
TRAV38-2DV8	CACAGTG	ACAGAAACC			TRAJ52	GGTTCTTGT	TGCAGTG
TRAV39	CACAGTG	ACCCAAACC			TRAJ53	TGTTTCTGT	GGCTGTG
TRAV40	CACTGTG	ACAAAAACC			TRAJ54	AGTTTCTGT	TGTGGTG
TRAV41	CACAGTG	ACCTAAACT			TRAJ55	TGATTTGGA	GTTAGTG
					TRAJ56	AGTTTTTGT	CATTGTG
					TRAJ57	AGTATTTGT	GGGGGTG
					TRAJ58	GGTTTTTGC	CACAGTG
					TRAJ59	AGTTTATGT	TCCTGTG
					TRAJ60	GCTTTTGGT	CACTATG
					TRAJ61	GGTTTTTGT	TCCTGTG
TRBV	HEPTAMER	NONAMER										TRBJ	NONAMER	HEPTAMER
TRBV1	CACAGCC	GCACAAACC										TRBJ1-1	GATTTTCAC	CACTGTG
TRBV2	CACAGCC	GCAAAATCC			5'			3'				TRBJ1-2	CCTTTTAGA	TTATGTG
TRBV3-1	CACAGCC	GCACAAACC			HEPTAMER	NONAMER	TRBD1	HEPTAMER	NONAMER			TRBJ1-3	GGTTTTGAA	GGCTGTG
TRBV4-1	CACAGCC	GCAGAAACC			CATTGTG	TGTTTTTGT		CACAATG	ACAAAAACC			TRBJ1-4	GGTTTTCCT	TGTTGTG
TRBV4-2	CACAGCC	GCAGAAACC										TRBJ1-5	GGGTTTGCC	CACTGTG
TRBV5-1	CACAGCC	GCACAAACC										TRBJ1-6	GGGTTTTAT	AGCTGTG
TRBV5-3	CACAGCC	GCACTAATC										TRBJ2-1	GAATTCTGG	CACTGTG
TRBV5-4	CACAGCC	ACATAAACT										TRBJ2-2	GGTTTGCGC	GGCTGTG
TRBV5-5	CACAGCC	ATATAAACT										TRBJ2-3	GGTTTTTGT	GGCTGTG
TRBV5-6	CACAGCC	ATATAAACT										TRBJ2-4	AGTTTCTGT	GGCTGTG
TRBV5-7	CACAGCC	ATATAAACT										TRBJ2-5	GGTTTTTGT	GGCCGTG
TRBV6-1	CACAGCG	ACATAAAGG										TRBJ2-6	GGTTTTTGC	GGCTGTG
TRBV6-2	CACAGTG	ACAGAAAGG										TRBJ2-7	GGTTTGCAT	CTCCGTG
TRBV6-4	CACAGTG	ACATAAATG
TRBV6-5	CACAGCG	ACATAAAGG
TRBV6-6	CACAGCG	ACATAAAGG
TRBV6-7	CACAGCG	ACATAAAGG
TRBV6-8	CACAGCG	ACATAAAGG
TRBV7-1	CACAGCA	TTCCCTAGG
TRBV7-2	CACAGCA	TCATAAACC
TRBV7-3	CACAGCA	TCATAAACC
TRBV7-4	CACAGCG	TCACAAACC
TRBV7-6	CACAGTG	TCACAAACC
TRBV7-7	CACAGCA	TCACAAACC
TRBV7-9	CACAGCA	TCACAAACC
TRBV9	CACAGCC	GCAATAACA
TRBV10-1	CACAGTG	ACATAAAGG
TRBV10-2	CACAGTG	ACGGAAACG
TRBV10-3	CACAGTG	ACGTAAACA
TRBV11-1	CACAGCG	CACAAAACT
TRBV11-2	CACAGTG	GCAGAAAAC
TRBV11-3	CACAGTG	GCAGAAAAC
TRBV12-1	CACAGCA	GCAGAAACC
TRBV12-2	CACAGCG	GCAGAAACT
TRBV12-3	CACAGCG	GCAGAAAAC
TRBV12-4	CACAGCG	GCAGAAACC
TRBV12-5	CACAGCG	GCAGAAACC
TRBV13	CACAGCC	ACCCAAACC
TRBV14	CACAGTG	GCAAAACCA
TRBV15	CACAGAG	TCATAAACC
TRBV16	CACAGTG	CACAGACTC
TRBV18	CACATTG	CCACAAACA
TRBV19	CACAGTG	GCATAAATG
TRBV20-1	CACAGCG	GCAAGAACC
TRBV21-1	CACAGTG	CACAAACTC
TRBV22-1	CACAATG	TGCGGAAAT
TRBV23-1	CACAGCA	ACACAAACT
TRBV24-1	CACAGTG	ACAGAAAGA
TRBV25-1	CACAGTG	ACAGAAAGG
TRBV26	CATAGCA	ACAAAAAAA
TRBV27	CACAGTG	ACAAAAACA
TRBV28	CACAGCG	ACAAAAAGA
TRBV29-1	CACAGTG	GCAAGAACC
TRBVA	CACAGCA	ACAAAATGG
TRBVB	CCACACA	CTGCACTCC
TRGV	HEPTAMER	NONAMER			TRGJ	NONAMER	HEPTAMER
TRGV1	CACAGTG	CTGAAAATC			TRGJ1	AGTTTTTGA	CACTGTG
TRGV2	CACAGTG	CTGAAAATC			TRGJ2	AGTTTTTGA	CACTGTG
TRGV3	CACAGTG	CTGAAAATC			TRGJP1	GATTTTTGT	CGGTGTG
TRGV4	CACAGTG	CTGAAAACC			TRGJP2	GATTTTTGT	CAGTGTG
TRGV5P	CACAGTG	CTGAACATC			TRGJP	GAGATTCTT	CAGGTGG
TRGV5	CACAGTG	CTGAAAATC
TRGV6	CAGAGTG	CTGAATATC
TRGV7	CACAGTG	CTGAAAATC
TRGV8	CACAGTG	CTGAAAATC
TRGV9	CACAGCA	TCAATAAAT
TRGV10	ACCATAC	CAAAATCCC
TRGV11	CACAGTG	ACAGAAACT
TRDV	HEPTAMER	NONAMER		5'			3'				TRDJ	NONAMER	HEPTAMER
TRDV1	CACAGTG	ACAAAAACC		NONAMER	HEPTAMER		HEPTAMER	NONAMER			TRDJ1	GGTTTTTGG	TGCTGTG
TRDV2	CACCCTG	TCAAAAACC		ATTTTTTCA	CAAAGTG	TRDD1	CACTCAA	ATTAACCAA			TRDJ2	GGTTTTTCG	GGTAGTG
				GGTTTTTAT	CATTGTG	TRDD2	CACACAG	CCAAAAACA			TRDJ3	GTTACCTGT	TAATGTG
				AGTTTTTGT	CACTGTG	TRDD3	CACAGTG	ACAAAAACT

## Sheet: Table S7
	Supplementary Table S7: Overlap of TR alleles identified in phase 3 and NYGC-2504 and NYGC-3202 datasets.
		Phase 3	NYGC_2504	NYGC_3202	Overlap between NYGC_2504 and Phase 3	Overlap between NYGC_3202 and Phase 3
	TRAC	4	4	6	4	4
	TRAJ	101	106	108	98	98
	TRAV_Functional_genes	205	216	229	173	174
	TRAV_Pseudogenes	53	56	60	53	53
	TRAV-DV genes	33	34	37	27	27
	TRBC	6	26	28	3	3
	TRBD	1	1	1	1	1
	TRBJ	17	17	17	17	17
	TRBV_Functional_genes	249	350	380	190	190
	TRBV_Pseudogenes	66	67	76	59	59
	TRGC	24	32	34	13	13
	TRGJ	8	8	8	8	8
	TRGV_Functional_genes	66	80	92	44	45
	TRGV_Pseudogenes	34	34	38	30	30
	TRDC	3	3	3	3	3
	TRDD	3	3	3	3	3
	TRDJ	6	7	7	6	6
	TRDV	12	12	13	12	12
